# Supplementary material for: QSAR in the Browser: An Interactive Cheminformatics Web Application
Source: J Chem Inf Model. 2026 Jul 3;66(14):7805–12. doi: 10.1021/acs.jcim.6c01010 (PMC13417879; doi:10.1021/acs.jcim.6c01010)
Supplement: Supplementary file 2 [file ci6c01010_si_003.csv]

action_type	activity_comment	activity_id	activity_properties	assay_chembl_id	assay_description	assay_type	assay_variant_accession	assay_variant_mutation	bao_endpoint	bao_format	bao_label	canonical_smiles	data_validity_comment	data_validity_description	document_chembl_id	document_journal	document_year	ligand_efficiency	molecule_chembl_id	molecule_pref_name	parent_molecule_chembl_id	pchembl_value	potential_duplicate	qudt_units	record_id	relation	src_id	standard_flag	standard_relation	standard_text_value	standard_type	standard_units	standard_upper_value	target_chembl_id	target_organism	target_pref_name	target_tax_id	text_value	toid	type	units	uo_units	upper_value	value	Ki	id	pKi	fingerprint
		38791		CHEMBL640560	Displacement of [3H]DPCPX from human Adenosine A1 receptor expressed in CHO cells	B			BAO_0000192	BAO_0000219	cell-based format	CC(C)CCn1cc2c(nc(NC(=O)Cc3ccccc3)n3nc(-c4ccco4)nc23)n1			CHEMBL1145112	J Med Chem	2003	[object Object]	CHEMBL132806		CHEMBL132806	6.70	0	http://www.openphacts.org/units/Nanomolar	261072	=	1	1	=		Ki	nM		CHEMBL226	Homo sapiens	Adenosine A1 receptor	9606			Ki	nM	UO_0000065		200.0	200.0	CHEMBL132806	5.698970004336019	0,0,0,0,0,0,0,0,0,0,0,0,0,0,0,0,0,0,0,0,0,0,0,0,0,1,0,0,0,0,0,0,0,0,0,0,0,0,1,0,0,0,0,0,0,0,0,0,0,0,0,0,1,0,0,0,0,1,0,0,0,0,1,0,0,1,0,0,0,0,0,0,0,0,1,1,0,1,0,1,1,0,0,1,0,0,0,0,0,0,0,0,1,0,1,1,1,1,1,0,1,1,0,0,1,1,1,0,0,0,1,1,0,0,0,1,1,1,1,0,1,1,1,0,1,1,0,0,0,0,1,0,1,1,0,1,0,1,0,0,0,0,1,0,0,1,0,1,1,1,0,1,1,1,1,1,1,0,1,1,1,1,1,1,1,1,0
		39907		CHEMBL640560	Displacement of [3H]DPCPX from human Adenosine A1 receptor expressed in CHO cells	B			BAO_0000192	BAO_0000219	cell-based format	CC(C)CCn1cc2c(nc(NC(=O)Cc3cccc4ccccc34)n3nc(-c4ccco4)nc23)n1			CHEMBL1145112	J Med Chem	2003	[object Object]	CHEMBL336217		CHEMBL336217	6.85	0	http://www.openphacts.org/units/Nanomolar	261083	=	1	1	=		Ki	nM		CHEMBL226	Homo sapiens	Adenosine A1 receptor	9606			Ki	nM	UO_0000065		142.0	142.0	CHEMBL336217	5.847711655616943	0,0,0,0,0,0,0,0,0,0,0,0,0,0,0,0,0,0,0,0,0,0,0,0,0,1,0,0,0,0,0,0,0,0,0,0,0,0,1,0,0,0,0,0,0,0,0,0,0,0,0,0,1,0,0,0,0,1,0,0,0,0,1,0,0,1,0,0,0,0,0,0,0,0,1,1,0,1,0,1,1,0,0,1,0,0,0,0,0,0,0,0,1,0,1,1,1,1,1,0,1,1,0,0,1,1,1,0,0,0,1,1,0,0,0,1,1,1,1,0,1,1,1,0,1,1,0,0,0,0,1,0,1,1,0,1,0,1,0,0,0,0,1,0,0,1,0,1,1,1,0,1,1,1,1,1,1,0,1,1,1,1,1,1,1,1,0
		41113		CHEMBL640560	Displacement of [3H]DPCPX from human Adenosine A1 receptor expressed in CHO cells	B			BAO_0000192	BAO_0000219	cell-based format	O=C(Cc1ccccc1)Nc1nc2nn(CCCc3ccccc3)cc2c2nc(-c3ccco3)nn12			CHEMBL1145112	J Med Chem	2003	[object Object]	CHEMBL134566		CHEMBL134566	7.12	0	http://www.openphacts.org/units/Nanomolar	261074	=	1	1	=		Ki	nM		CHEMBL226	Homo sapiens	Adenosine A1 receptor	9606			Ki	nM	UO_0000065		75.0	75.0	CHEMBL134566	6.1249387366083	0,0,0,0,0,0,0,0,0,0,0,0,0,0,0,0,0,0,0,0,0,0,0,0,0,1,0,0,0,0,0,0,0,0,0,0,0,0,1,0,0,0,0,0,0,0,0,0,0,0,0,0,1,0,0,0,0,1,0,0,0,0,1,0,0,1,0,0,0,0,0,0,0,0,0,1,0,1,0,1,1,0,0,1,0,0,0,0,0,0,0,0,1,0,1,1,1,1,1,0,1,1,0,0,1,1,1,0,0,0,1,1,0,0,0,0,0,1,1,0,1,1,1,0,1,1,0,0,0,0,1,0,1,1,0,1,0,1,0,0,0,0,1,0,0,1,0,1,1,0,0,1,1,1,1,1,1,0,1,1,0,1,1,1,1,1,0
		41121		CHEMBL640560	Displacement of [3H]DPCPX from human Adenosine A1 receptor expressed in CHO cells	B			BAO_0000192	BAO_0000219	cell-based format	CC(C)CCn1cc2c(nc(NC(=O)COc3ccccc3)n3nc(-c4ccco4)nc23)n1			CHEMBL1145112	J Med Chem	2003	[object Object]	CHEMBL435022		CHEMBL435022	7.26	0	http://www.openphacts.org/units/Nanomolar	261080	=	1	1	=		Ki	nM		CHEMBL226	Homo sapiens	Adenosine A1 receptor	9606			Ki	nM	UO_0000065		55.0	55.0	CHEMBL435022	6.259637310505756	0,0,0,0,0,0,0,0,0,0,0,0,0,0,0,0,0,0,0,0,0,0,0,0,0,1,0,0,0,0,0,0,0,0,0,0,0,0,1,0,0,0,0,0,0,0,0,0,0,0,0,0,1,0,0,0,0,1,0,0,0,0,1,0,0,1,0,0,0,0,0,0,1,0,1,1,0,1,0,1,1,0,0,1,0,0,0,0,0,0,0,0,1,0,1,1,1,1,1,0,1,1,0,0,1,1,1,0,0,1,1,1,0,1,0,1,1,1,1,0,1,1,1,0,1,1,1,1,0,0,1,0,1,1,0,1,0,1,1,0,0,0,1,1,0,1,1,1,1,1,0,1,1,1,1,1,1,1,1,1,1,1,1,1,1,1,0
		41129		CHEMBL640560	Displacement of [3H]DPCPX from human Adenosine A1 receptor expressed in CHO cells	B			BAO_0000192	BAO_0000219	cell-based format	Cn1cc2c(nc(NC(=O)Cc3ccccc3)n3nc(-c4ccco4)nc23)n1			CHEMBL1145112	J Med Chem	2003	[object Object]	CHEMBL341376		CHEMBL341376	6.15	1	http://www.openphacts.org/units/Nanomolar	261076	=	1	1	=		Ki	nM		CHEMBL226	Homo sapiens	Adenosine A1 receptor	9606			Ki	nM	UO_0000065		702.0	702.0	CHEMBL341376	5.153662887870195	0,0,0,0,0,0,0,0,0,0,0,0,0,0,0,0,0,0,0,0,0,0,0,0,0,1,0,0,0,0,0,0,0,0,0,0,0,0,1,0,0,0,0,0,0,0,0,0,0,0,0,0,1,0,0,0,0,1,0,0,0,0,1,0,0,1,0,0,0,0,0,0,0,0,0,1,0,1,0,1,1,0,0,1,0,0,0,0,0,0,0,0,1,1,1,1,1,1,1,0,0,1,0,0,1,1,1,0,0,0,1,1,0,0,0,0,0,1,0,0,1,1,1,0,1,1,0,0,0,0,1,0,1,1,0,1,0,1,0,0,0,0,1,0,0,1,0,0,1,0,0,1,1,0,1,1,1,0,1,1,1,1,1,1,1,1,0
		44700		CHEMBL640560	Displacement of [3H]DPCPX from human Adenosine A1 receptor expressed in CHO cells	B			BAO_0000192	BAO_0000219	cell-based format	O=C(COc1ccccc1)Nc1nc2nn(CCCc3ccccc3)cc2c2nc(-c3ccco3)nn12			CHEMBL1145112	J Med Chem	2003	[object Object]	CHEMBL138593		CHEMBL138593	7.30	0	http://www.openphacts.org/units/Nanomolar	261078	=	1	1	=		Ki	nM		CHEMBL226	Homo sapiens	Adenosine A1 receptor	9606			Ki	nM	UO_0000065		50.0	50.0	CHEMBL138593	6.301029995663981	0,0,0,0,0,0,0,0,0,0,0,0,0,0,0,0,0,0,0,0,0,0,0,0,0,1,0,0,0,0,0,0,0,0,0,0,0,0,1,0,0,0,0,0,0,0,0,0,0,0,0,0,1,0,0,0,0,1,0,0,0,0,1,0,0,1,0,0,0,0,0,0,1,0,0,1,0,1,0,1,1,0,0,1,0,0,0,0,0,0,0,0,1,0,1,1,1,1,1,0,1,1,0,0,1,1,1,0,0,1,1,1,0,1,0,0,0,1,1,0,1,1,1,0,1,1,1,1,0,0,1,0,1,1,0,1,0,1,1,0,0,0,1,1,0,1,1,1,1,0,0,1,1,1,1,1,1,1,1,1,0,1,1,1,1,1,0
		44708		CHEMBL640560	Displacement of [3H]DPCPX from human Adenosine A1 receptor expressed in CHO cells	B			BAO_0000192	BAO_0000219	cell-based format	Cn1cc2c(nc(NC(=O)Nc3ccccc3)n3nc(-c4ccco4)nc23)n1			CHEMBL1145112	J Med Chem	2003	[object Object]	CHEMBL324735		CHEMBL324735	6.23	1	http://www.openphacts.org/units/Nanomolar	261077	=	1	1	=		Ki	nM		CHEMBL226	Homo sapiens	Adenosine A1 receptor	9606			Ki	nM	UO_0000065		594.0	594.0	CHEMBL324735	5.2262135550188065	0,0,0,0,0,0,0,0,0,0,0,0,0,0,0,0,0,0,0,0,0,0,0,0,0,1,0,0,0,0,0,0,0,0,0,0,0,1,1,0,0,0,0,1,0,0,0,0,0,0,0,0,1,0,0,0,0,1,0,0,0,0,1,0,0,1,0,0,0,0,0,0,0,0,0,1,0,1,0,1,1,0,0,1,0,0,0,0,0,0,0,0,0,1,1,1,1,1,1,0,0,1,0,0,0,1,1,0,0,0,1,0,0,0,0,0,0,1,0,0,1,1,1,0,1,1,0,0,0,0,1,1,0,1,0,1,0,1,0,0,0,0,1,0,0,1,0,0,1,0,0,1,1,0,1,0,1,0,1,1,1,1,1,1,1,1,0
		54813		CHEMBL640560	Displacement of [3H]DPCPX from human Adenosine A1 receptor expressed in CHO cells	B			BAO_0000192	BAO_0000219	cell-based format	Nc1nc2nn(CCc3ccccc3)cc2c2nc(-c3ccco3)nn12			CHEMBL1145112	J Med Chem	2003	[object Object]	CHEMBL16867		CHEMBL16867	9.00	1	http://www.openphacts.org/units/Nanomolar	261075	=	1	1	=		Ki	nM		CHEMBL226	Homo sapiens	Adenosine A1 receptor	9606			Ki	nM	UO_0000065		1.0	1.0	CHEMBL16867	8	0,0,0,0,0,0,0,0,0,0,0,0,0,0,0,0,0,0,0,0,0,0,0,0,0,1,0,0,0,0,0,0,0,0,0,0,0,0,1,0,0,0,0,0,0,0,0,0,0,0,0,0,1,0,0,0,0,1,0,0,0,0,1,0,0,1,0,0,0,0,0,0,0,0,0,1,0,1,0,1,1,0,0,1,1,0,0,0,0,0,0,0,0,0,1,1,1,1,1,0,1,1,0,0,0,1,1,0,0,0,0,1,0,0,0,0,0,0,1,0,1,1,1,0,1,1,0,0,0,0,1,0,0,1,0,1,0,1,0,0,0,0,1,0,0,1,0,1,1,0,0,1,1,1,0,1,1,0,1,0,0,1,1,1,1,1,0
		59774		CHEMBL640560	Displacement of [3H]DPCPX from human Adenosine A1 receptor expressed in CHO cells	B			BAO_0000192	BAO_0000219	cell-based format	O=C(Cc1cccc2ccccc12)Nc1nc2nn(CCCc3ccccc3)cc2c2nc(-c3ccco3)nn12			CHEMBL1145112	J Med Chem	2003	[object Object]	CHEMBL335950		CHEMBL335950	5.96	0	http://www.openphacts.org/units/Nanomolar	261081	=	1	1	=		Ki	nM		CHEMBL226	Homo sapiens	Adenosine A1 receptor	9606			Ki	nM	UO_0000065		1100.0	1100.0	CHEMBL335950	4.958607314841775	0,0,0,0,0,0,0,0,0,0,0,0,0,0,0,0,0,0,0,0,0,0,0,0,0,1,0,0,0,0,0,0,0,0,0,0,0,0,1,0,0,0,0,0,0,0,0,0,0,0,0,0,1,0,0,0,0,1,0,0,0,0,1,0,0,1,0,0,0,0,0,0,0,0,0,1,0,1,0,1,1,0,0,1,0,0,0,0,0,0,0,0,1,0,1,1,1,1,1,0,1,1,0,0,1,1,1,0,0,0,1,1,0,0,0,0,0,1,1,0,1,1,1,0,1,1,0,0,0,0,1,0,1,1,0,1,0,1,0,0,0,0,1,0,0,1,0,1,1,0,0,1,1,1,1,1,1,0,1,1,0,1,1,1,1,1,0
		61246		CHEMBL640560	Displacement of [3H]DPCPX from human Adenosine A1 receptor expressed in CHO cells	B			BAO_0000192	BAO_0000219	cell-based format	O=C(Cc1ccccc1)Nc1nc2nn(CCc3ccccc3)cc2c2nc(-c3ccco3)nn12			CHEMBL1145112	J Med Chem	2003	[object Object]	CHEMBL541455		CHEMBL541455	6.92	0	http://www.openphacts.org/units/Nanomolar	261073	=	1	1	=		Ki	nM		CHEMBL226	Homo sapiens	Adenosine A1 receptor	9606			Ki	nM	UO_0000065		120.0	120.0	CHEMBL541455	5.920818753952375	0,0,0,0,0,0,0,0,0,0,0,0,0,0,0,0,0,0,0,0,0,0,0,0,0,1,0,0,0,0,0,0,0,0,0,0,0,0,1,0,0,0,0,0,0,0,0,0,0,0,0,0,1,0,0,0,0,1,0,0,0,0,1,0,0,1,0,0,0,0,0,0,0,0,0,1,0,1,0,1,1,0,0,1,0,0,0,0,0,0,0,0,1,0,1,1,1,1,1,0,1,1,0,0,1,1,1,0,0,0,1,1,0,0,0,0,0,1,1,0,1,1,1,0,1,1,0,0,0,0,1,0,1,1,0,1,0,1,0,0,0,0,1,0,0,1,0,1,1,0,0,1,1,1,1,1,1,0,1,1,0,1,1,1,1,1,0
		67379		CHEMBL644137	Binding affinity for human Adenosine A1 receptor from HEK293 cells	B			BAO_0000192	BAO_0000219	cell-based format	Nc1nc2ccc(Cl)cc2c2nc(-c3ccco3)nn12			CHEMBL1129441	J Med Chem	1996	[object Object]	CHEMBL16687	CGS-15943	CHEMBL16687	8.35	0	http://www.openphacts.org/units/Nanomolar	254719	=	1	1	=		Ki	nM		CHEMBL226	Homo sapiens	Adenosine A1 receptor	9606			Ki	uM	UO_0000065		0.0045	4.5	CHEMBL16687	7.346787486224656	0,0,0,0,0,0,0,0,0,0,0,0,0,0,0,0,0,0,0,0,0,0,0,0,0,1,0,0,0,0,0,0,0,0,0,0,0,0,1,0,0,0,0,0,0,0,0,0,0,0,0,0,1,0,0,0,0,1,0,0,0,0,1,0,0,1,0,0,0,0,0,0,0,0,0,0,0,1,0,1,1,0,0,1,1,0,0,1,0,0,0,0,0,0,1,1,1,1,1,0,0,1,0,1,0,1,1,1,0,0,0,0,0,0,0,0,0,0,0,0,1,1,1,0,1,1,0,0,0,0,0,0,0,1,1,1,0,1,0,0,0,0,1,0,0,1,0,0,1,0,0,1,1,0,0,0,1,0,1,0,0,1,1,1,1,1,0
		68971		CHEMBL640560	Displacement of [3H]DPCPX from human Adenosine A1 receptor expressed in CHO cells	B			BAO_0000192	BAO_0000219	cell-based format	O=C(COc1ccccc1)Nc1nc2nn(CCc3ccccc3)cc2c2nc(-c3ccco3)nn12			CHEMBL1145112	J Med Chem	2003	[object Object]	CHEMBL341777		CHEMBL341777	7.70	0	http://www.openphacts.org/units/Nanomolar	261079	=	1	1	=		Ki	nM		CHEMBL226	Homo sapiens	Adenosine A1 receptor	9606			Ki	nM	UO_0000065		20.0	20.0	CHEMBL341777	6.698970004336019	0,0,0,0,0,0,0,0,0,0,0,0,0,0,0,0,0,0,0,0,0,0,0,0,0,1,0,0,0,0,0,0,0,0,0,0,0,0,1,0,0,0,0,0,0,0,0,0,0,0,0,0,1,0,0,0,0,1,0,0,0,0,1,0,0,1,0,0,0,0,0,0,1,0,0,1,0,1,0,1,1,0,0,1,0,0,0,0,0,0,0,0,1,0,1,1,1,1,1,0,1,1,0,0,1,1,1,0,0,1,1,1,0,1,0,0,0,1,1,0,1,1,1,0,1,1,1,1,0,0,1,0,1,1,0,1,0,1,1,0,0,0,1,1,0,1,1,1,1,0,0,1,1,1,1,1,1,1,1,1,0,1,1,1,1,1,0
		70347		CHEMBL640560	Displacement of [3H]DPCPX from human Adenosine A1 receptor expressed in CHO cells	B			BAO_0000192	BAO_0000219	cell-based format	O=C(Cc1cccc2ccccc12)Nc1nc2nn(CCc3ccccc3)cc2c2nc(-c3ccco3)nn12			CHEMBL1145112	J Med Chem	2003	[object Object]	CHEMBL135719		CHEMBL135719	7.05	0	http://www.openphacts.org/units/Nanomolar	261082	=	1	1	=		Ki	nM		CHEMBL226	Homo sapiens	Adenosine A1 receptor	9606			Ki	nM	UO_0000065		90.0	90.0	CHEMBL135719	6.045757490560675	0,0,0,0,0,0,0,0,0,0,0,0,0,0,0,0,0,0,0,0,0,0,0,0,0,1,0,0,0,0,0,0,0,0,0,0,0,0,1,0,0,0,0,0,0,0,0,0,0,0,0,0,1,0,0,0,0,1,0,0,0,0,1,0,0,1,0,0,0,0,0,0,0,0,0,1,0,1,0,1,1,0,0,1,0,0,0,0,0,0,0,0,1,0,1,1,1,1,1,0,1,1,0,0,1,1,1,0,0,0,1,1,0,0,0,0,0,1,1,0,1,1,1,0,1,1,0,0,0,0,1,0,1,1,0,1,0,1,0,0,0,0,1,0,0,1,0,1,1,0,0,1,1,1,1,1,1,0,1,1,0,1,1,1,1,1,0
		85401		CHEMBL639527	Displacement of [3H]-CCPA from CHO cells expressing human recombinant Adenosine A1 receptor	B			BAO_0000192	BAO_0000219	cell-based format	CCn1c(C#Cc2ccccc2)nc2c(N)ncnc21			CHEMBL1134734	Bioorg Med Chem Lett	2001	[object Object]	CHEMBL61259		CHEMBL61259	5.89	0	http://www.openphacts.org/units/Nanomolar	99477	=	1	1	=		Ki	nM		CHEMBL226	Homo sapiens	Adenosine A1 receptor	9606			Ki	uM	UO_0000065		1.28	1280.0	CHEMBL61259	4.892790030352131	0,0,0,0,0,0,0,0,0,0,0,0,0,0,0,0,0,1,0,0,0,0,0,0,0,0,0,0,0,0,0,0,0,0,0,0,0,0,1,0,0,0,0,0,0,0,0,0,0,0,0,0,0,0,0,0,0,0,0,0,0,0,0,0,0,1,0,0,0,0,0,0,0,0,0,1,0,1,0,1,1,0,0,1,1,1,0,0,0,0,0,0,0,0,0,0,1,0,1,0,1,1,0,0,0,1,0,0,0,0,0,0,0,0,1,0,0,0,0,0,1,1,1,0,0,1,0,0,0,0,0,0,0,1,0,1,0,1,0,0,0,0,1,0,1,1,0,0,1,0,1,1,0,1,0,1,1,0,1,0,1,1,1,1,0,1,0
		91357		CHEMBL639527	Displacement of [3H]-CCPA from CHO cells expressing human recombinant Adenosine A1 receptor	B			BAO_0000192	BAO_0000219	cell-based format	CCNC(=O)[C@H]1O[C@@H](n2cnc3c(N)ncnc32)[C@H](O)[C@@H]1O			CHEMBL1134734	Bioorg Med Chem Lett	2001	[object Object]	CHEMBL464859	NECA	CHEMBL464859	7.85	1	http://www.openphacts.org/units/Nanomolar	99472	=	1	1	=		Ki	nM		CHEMBL226	Homo sapiens	Adenosine A1 receptor	9606			Ki	uM	UO_0000065		0.014	14.0	CHEMBL464859	6.853871964321762	0,0,0,0,0,0,0,0,0,0,0,0,0,0,0,0,0,0,0,0,0,0,0,0,0,0,0,0,0,0,0,0,0,0,0,0,0,0,1,0,0,0,0,0,0,0,0,0,0,0,0,0,0,1,1,0,0,1,0,0,0,0,1,0,0,1,0,0,0,0,0,0,1,0,0,1,0,1,0,1,1,0,1,1,1,1,0,0,0,1,0,0,1,0,0,1,1,1,1,0,1,1,0,0,0,1,0,0,0,0,1,0,0,0,1,0,0,1,0,0,1,1,1,0,0,1,0,1,0,0,0,1,0,1,0,1,0,1,0,1,1,0,1,1,0,0,1,0,1,0,1,1,1,1,1,1,1,1,1,1,1,1,1,1,1,1,0
		184803		CHEMBL643491	Binding affinity against Human recombinant Adenosine A1 receptor stably transfected in CHO cells using [3H]CCPA as radioligand	B			BAO_0000192	BAO_0000219	cell-based format	CNc1nc(C#C[C@@H](O)c2ccccc2)nc2c1ncn2[C@@H]1O[C@H](CO)[C@@H](O)[C@H]1O			CHEMBL1135517	J Med Chem	2002	[object Object]	CHEMBL261453		CHEMBL261453	8.02	0	http://www.openphacts.org/units/Nanomolar	209312	=	1	1	=		Ki	nM		CHEMBL226	Homo sapiens	Adenosine A1 receptor	9606			Ki	nM	UO_0000065		9.6	9.6	CHEMBL261453	7.017728766960432	0,0,0,0,0,0,0,0,0,0,0,0,0,0,0,0,0,1,0,0,0,0,0,0,0,0,0,0,0,0,0,0,0,0,0,0,0,0,1,0,0,0,0,0,0,0,0,0,0,0,0,0,0,1,1,0,0,1,0,0,0,0,1,0,0,1,0,0,0,0,0,0,1,0,0,1,0,1,0,1,1,0,1,1,0,1,0,0,0,1,1,1,1,1,0,1,1,1,1,0,0,1,0,0,0,1,0,0,0,1,1,0,0,0,0,0,0,1,0,0,1,1,1,0,0,1,0,1,0,0,0,1,1,1,0,1,0,1,0,1,1,0,1,1,0,1,1,0,1,0,1,1,1,1,0,1,1,1,1,1,1,1,1,1,1,1,0
		186288		CHEMBL643491	Binding affinity against Human recombinant Adenosine A1 receptor stably transfected in CHO cells using [3H]CCPA as radioligand	B			BAO_0000192	BAO_0000219	cell-based format	CCNc1nc(C#C[C@@H](O)c2ccccc2)nc2c1ncn2[C@@H]1O[C@H](CO)[C@@H](O)[C@H]1O			CHEMBL1135517	J Med Chem	2002	[object Object]	CHEMBL258535		CHEMBL258535	8.47	0	http://www.openphacts.org/units/Nanomolar	209311	=	1	1	=		Ki	nM		CHEMBL226	Homo sapiens	Adenosine A1 receptor	9606			Ki	nM	UO_0000065		3.4	3.4	CHEMBL258535	7.468521082957745	0,0,0,0,0,0,0,0,0,0,0,0,0,0,0,0,0,1,0,0,0,0,0,0,0,0,0,0,0,0,0,0,0,0,0,0,0,0,1,0,0,0,0,0,0,0,0,0,0,0,0,0,0,1,1,0,0,1,0,0,0,0,1,0,0,1,0,0,0,0,0,0,1,0,0,1,0,1,0,1,1,0,1,1,0,1,0,0,0,1,1,1,1,0,0,1,1,1,1,0,1,1,0,0,0,1,0,0,0,1,1,0,0,0,1,0,0,1,0,0,1,1,1,0,0,1,0,1,0,0,0,1,1,1,0,1,0,1,1,1,1,0,1,1,0,1,1,0,1,0,1,1,1,1,0,1,1,1,1,1,1,1,1,1,1,1,0
		187517		CHEMBL643491	Binding affinity against Human recombinant Adenosine A1 receptor stably transfected in CHO cells using [3H]CCPA as radioligand	B			BAO_0000192	BAO_0000219	cell-based format	CNc1nc(C#Cc2ccccc2)nc2c1ncn2[C@@H]1O[C@H](CO)[C@@H](O)[C@H]1O			CHEMBL1135517	J Med Chem	2002	[object Object]	CHEMBL574597		CHEMBL574597	5.77	0	http://www.openphacts.org/units/Nanomolar	209309	=	1	1	=		Ki	nM		CHEMBL226	Homo sapiens	Adenosine A1 receptor	9606			Ki	nM	UO_0000065		1690.0	1690.0	CHEMBL574597	4.772113295386326	0,0,0,0,0,0,0,0,0,0,0,0,0,0,0,0,0,1,0,0,0,0,0,0,0,0,0,0,0,0,0,0,0,0,0,0,0,0,1,0,0,0,0,0,0,0,0,0,0,0,0,0,0,1,1,0,0,1,0,0,0,0,1,0,0,1,0,0,0,0,0,0,1,0,0,1,0,1,0,1,1,0,1,1,0,1,0,0,0,1,1,1,1,1,0,1,1,1,1,0,0,1,0,0,0,1,0,0,0,1,1,0,0,0,0,0,0,1,0,0,1,1,1,0,0,1,0,1,0,0,0,1,1,1,0,1,0,1,0,1,1,0,1,1,0,1,1,0,1,0,1,1,1,1,0,1,1,1,1,1,1,1,1,1,1,1,0
		189880		CHEMBL643491	Binding affinity against Human recombinant Adenosine A1 receptor stably transfected in CHO cells using [3H]CCPA as radioligand	B			BAO_0000192	BAO_0000219	cell-based format	Nc1nc(C#CC(O)c2ccccc2)nc2c1ncn2[C@@H]1O[C@H](CO)[C@@H](O)[C@H]1O			CHEMBL1135517	J Med Chem	2002	[object Object]	CHEMBL2092941		CHEMBL2092941	9.17	0	http://www.openphacts.org/units/Nanomolar	209305	=	1	1	=		Ki	nM		CHEMBL226	Homo sapiens	Adenosine A1 receptor	9606			Ki	nM	UO_0000065		0.67	0.67	CHEMBL2092941	8.173925197299173	0,0,0,0,0,0,0,0,0,0,0,0,0,0,0,0,0,1,0,0,0,0,0,0,0,0,0,0,0,0,0,0,0,0,0,0,0,0,1,0,0,0,0,0,0,0,0,0,0,0,0,0,0,1,1,0,0,1,0,0,0,0,1,0,0,1,0,0,0,0,0,0,1,0,0,1,0,1,0,1,1,0,1,1,1,1,0,0,0,1,1,1,1,0,0,1,1,1,1,0,0,1,0,0,0,1,0,0,0,1,1,0,0,0,0,0,0,1,0,0,1,1,1,0,0,1,0,1,0,0,0,1,1,1,0,1,0,1,0,1,1,0,1,1,0,1,1,0,1,0,1,1,1,1,0,1,1,1,1,1,0,1,1,1,1,1,0
		191175		CHEMBL643491	Binding affinity against Human recombinant Adenosine A1 receptor stably transfected in CHO cells using [3H]CCPA as radioligand	B			BAO_0000192	BAO_0000219	cell-based format	CCCCC#Cc1nc(NCC)c2ncn([C@@H]3O[C@H](CO)[C@@H](O)[C@H]3O)c2n1			CHEMBL1135517	J Med Chem	2002	[object Object]	CHEMBL437842		CHEMBL437842	6.86	0	http://www.openphacts.org/units/Nanomolar	209320	=	1	1	=		Ki	nM		CHEMBL226	Homo sapiens	Adenosine A1 receptor	9606			Ki	nM	UO_0000065		138.0	138.0	CHEMBL437842	5.860120913598763	0,0,0,0,0,0,0,0,0,0,0,0,0,0,0,0,0,1,0,0,0,0,0,0,0,0,0,0,0,0,0,0,0,0,0,0,0,0,1,0,0,0,0,0,0,0,0,0,0,0,0,0,0,1,1,0,0,1,0,0,0,0,1,0,0,1,0,0,0,0,0,0,1,0,0,1,0,1,0,1,1,0,1,1,0,1,0,0,0,1,1,1,1,0,0,1,1,1,1,0,1,1,0,0,0,1,0,0,0,1,1,0,0,0,1,1,1,1,1,0,1,1,1,0,0,1,0,1,0,0,0,1,1,1,0,1,0,1,1,1,1,0,1,1,0,0,1,1,1,1,1,1,1,1,0,1,1,1,1,1,1,1,1,1,1,1,0
		192274		CHEMBL643491	Binding affinity against Human recombinant Adenosine A1 receptor stably transfected in CHO cells using [3H]CCPA as radioligand	B			BAO_0000192	BAO_0000219	cell-based format	CCNc1nc(C#Cc2ccccc2)nc2c1ncn2C1O[C@H](CO)[C@@H](O)[C@H]1O			CHEMBL1135517	J Med Chem	2002	[object Object]	CHEMBL607759		CHEMBL607759	5.93	0	http://www.openphacts.org/units/Nanomolar	209308	=	1	1	=		Ki	nM		CHEMBL226	Homo sapiens	Adenosine A1 receptor	9606			Ki	nM	UO_0000065		1176.0	1176.0	CHEMBL607759	4.929592678259881	0,0,0,0,0,0,0,0,0,0,0,0,0,0,0,0,0,1,0,0,0,0,0,0,0,0,0,0,0,0,0,0,0,0,0,0,0,0,1,0,0,0,0,0,0,0,0,0,0,0,0,0,0,1,1,0,0,1,0,0,0,0,1,0,0,1,0,0,0,0,0,0,1,0,0,1,0,1,0,1,1,0,1,1,0,1,0,0,0,1,1,1,1,0,0,1,1,1,1,0,1,1,0,0,0,1,0,0,0,1,1,0,0,0,1,0,0,1,0,0,1,1,1,0,0,1,0,1,0,0,0,1,1,1,0,1,0,1,1,1,1,0,1,1,0,1,1,0,1,0,1,1,1,1,0,1,1,1,1,1,1,1,1,1,1,1,0
		192280		CHEMBL643491	Binding affinity against Human recombinant Adenosine A1 receptor stably transfected in CHO cells using [3H]CCPA as radioligand	B			BAO_0000192	BAO_0000219	cell-based format	CCNC(=O)[C@H]1O[C@@H](n2cnc3c(N)nc(C#CC(O)c4ccccc4)nc32)[C@H](O)[C@@H]1O			CHEMBL1135517	J Med Chem	2002	[object Object]	CHEMBL2094083		CHEMBL2094083	8.57	0	http://www.openphacts.org/units/Nanomolar	209306	=	1	1	=		Ki	nM		CHEMBL226	Homo sapiens	Adenosine A1 receptor	9606			Ki	nM	UO_0000065		2.7	2.7	CHEMBL2094083	7.568636235841012	0,0,0,0,0,0,0,0,0,0,0,0,0,0,0,0,0,1,0,0,0,0,0,0,0,0,0,0,0,0,0,0,0,0,0,0,0,0,1,0,0,0,0,0,0,0,0,0,0,0,0,0,0,1,1,0,0,1,0,0,0,0,1,0,0,1,0,0,0,0,0,0,1,0,0,1,0,1,0,1,1,0,1,1,1,1,0,0,0,1,0,0,1,0,0,1,1,1,1,0,1,1,0,0,0,1,0,0,0,0,1,0,0,0,1,0,0,1,0,0,1,1,1,0,0,1,0,1,0,0,0,1,0,1,0,1,0,1,0,1,1,0,1,1,0,1,1,0,1,0,1,1,1,1,1,1,1,1,1,1,1,1,1,1,1,1,0
		192286		CHEMBL643491	Binding affinity against Human recombinant Adenosine A1 receptor stably transfected in CHO cells using [3H]CCPA as radioligand	B			BAO_0000192	BAO_0000219	cell-based format	CCNC(=O)[C@H]1O[C@@H](n2cnc3c(N)nc(C#C[C@H](O)c4ccccc4)nc32)[C@H](O)[C@@H]1O			CHEMBL1135517	J Med Chem	2002	[object Object]	CHEMBL258534		CHEMBL258534	8.72	0	http://www.openphacts.org/units/Nanomolar	209301	=	1	1	=		Ki	nM		CHEMBL226	Homo sapiens	Adenosine A1 receptor	9606			Ki	nM	UO_0000065		1.9	1.9	CHEMBL258534	7.721246399047171	0,0,0,0,0,0,0,0,0,0,0,0,0,0,0,0,0,1,0,0,0,0,0,0,0,0,0,0,0,0,0,0,0,0,0,0,0,0,1,0,0,0,0,0,0,0,0,0,0,0,0,0,0,1,1,0,0,1,0,0,0,0,1,0,0,1,0,0,0,0,0,0,1,0,0,1,0,1,0,1,1,0,1,1,1,1,0,0,0,1,0,0,1,0,0,1,1,1,1,0,1,1,0,0,0,1,0,0,0,0,1,0,0,0,1,0,0,1,0,0,1,1,1,0,0,1,0,1,0,0,0,1,0,1,0,1,0,1,0,1,1,0,1,1,0,1,1,0,1,0,1,1,1,1,1,1,1,1,1,1,1,1,1,1,1,1,0
		195773		CHEMBL643491	Binding affinity against Human recombinant Adenosine A1 receptor stably transfected in CHO cells using [3H]CCPA as radioligand	B			BAO_0000192	BAO_0000219	cell-based format	CC(C)Nc1nc(C#CC(O)c2ccccc2)nc2c1ncn2[C@@H]1O[C@H](CO)[C@@H](O)[C@H]1O			CHEMBL1135517	J Med Chem	2002	[object Object]	CHEMBL2092787		CHEMBL2092787	8.82	0	http://www.openphacts.org/units/Nanomolar	209302	=	1	1	=		Ki	nM		CHEMBL226	Homo sapiens	Adenosine A1 receptor	9606			Ki	nM	UO_0000065		1.5	1.5	CHEMBL2092787	7.823908740944319	0,0,0,0,0,0,0,0,0,0,0,0,0,0,0,0,0,1,0,0,0,0,0,0,0,0,0,0,0,0,0,0,0,0,0,0,0,0,1,0,0,0,0,0,0,0,0,0,0,0,0,0,0,1,1,0,0,1,0,0,0,0,1,0,0,1,0,0,0,0,0,0,1,0,1,1,0,1,0,1,1,0,1,1,0,1,0,0,0,1,1,1,1,0,0,1,1,1,1,0,0,1,0,0,0,1,0,0,0,1,1,0,0,0,0,0,0,1,0,0,1,1,1,0,0,1,0,1,0,0,0,1,1,1,0,1,0,1,0,1,1,0,1,1,0,1,1,0,1,1,1,1,1,1,0,1,1,1,1,1,1,1,1,1,1,1,0
		195779		CHEMBL643491	Binding affinity against Human recombinant Adenosine A1 receptor stably transfected in CHO cells using [3H]CCPA as radioligand	B			BAO_0000192	BAO_0000219	cell-based format	Nc1nc(C#C[C@@H](O)c2ccccc2)nc2c1ncn2[C@@H]1O[C@H](CO)[C@@H](O)[C@H]1O			CHEMBL1135517	J Med Chem	2002	[object Object]	CHEMBL262363		CHEMBL262363	9.17	0	http://www.openphacts.org/units/Nanomolar	209313	=	1	1	=		Ki	nM		CHEMBL226	Homo sapiens	Adenosine A1 receptor	9606			Ki	nM	UO_0000065		0.67	0.67	CHEMBL262363	8.173925197299173	0,0,0,0,0,0,0,0,0,0,0,0,0,0,0,0,0,1,0,0,0,0,0,0,0,0,0,0,0,0,0,0,0,0,0,0,0,0,1,0,0,0,0,0,0,0,0,0,0,0,0,0,0,1,1,0,0,1,0,0,0,0,1,0,0,1,0,0,0,0,0,0,1,0,0,1,0,1,0,1,1,0,1,1,1,1,0,0,0,1,1,1,1,0,0,1,1,1,1,0,0,1,0,0,0,1,0,0,0,1,1,0,0,0,0,0,0,1,0,0,1,1,1,0,0,1,0,1,0,0,0,1,1,1,0,1,0,1,0,1,1,0,1,1,0,1,1,0,1,0,1,1,1,1,0,1,1,1,1,1,0,1,1,1,1,1,0
		197937		CHEMBL643491	Binding affinity against Human recombinant Adenosine A1 receptor stably transfected in CHO cells using [3H]CCPA as radioligand	B			BAO_0000192	BAO_0000219	cell-based format	CNc1nc(C#CC(O)c2ccccc2)nc2c1ncn2[C@@H]1O[C@H](CO)[C@@H](O)[C@H]1O			CHEMBL1135517	J Med Chem	2002	[object Object]	CHEMBL2092786		CHEMBL2092786	8.08	0	http://www.openphacts.org/units/Nanomolar	209304	=	1	1	=		Ki	nM		CHEMBL226	Homo sapiens	Adenosine A1 receptor	9606			Ki	nM	UO_0000065		8.4	8.4	CHEMBL2092786	7.075720713938118	0,0,0,0,0,0,0,0,0,0,0,0,0,0,0,0,0,1,0,0,0,0,0,0,0,0,0,0,0,0,0,0,0,0,0,0,0,0,1,0,0,0,0,0,0,0,0,0,0,0,0,0,0,1,1,0,0,1,0,0,0,0,1,0,0,1,0,0,0,0,0,0,1,0,0,1,0,1,0,1,1,0,1,1,0,1,0,0,0,1,1,1,1,1,0,1,1,1,1,0,0,1,0,0,0,1,0,0,0,1,1,0,0,0,0,0,0,1,0,0,1,1,1,0,0,1,0,1,0,0,0,1,1,1,0,1,0,1,0,1,1,0,1,1,0,1,1,0,1,0,1,1,1,1,0,1,1,1,1,1,1,1,1,1,1,1,0
		199225		CHEMBL643491	Binding affinity against Human recombinant Adenosine A1 receptor stably transfected in CHO cells using [3H]CCPA as radioligand	B			BAO_0000192	BAO_0000219	cell-based format	CNc1nc(C#C[C@H](O)c2ccccc2)nc2c1ncn2[C@@H]1O[C@H](CO)[C@@H](O)[C@H]1O			CHEMBL1135517	J Med Chem	2002	[object Object]	CHEMBL410115		CHEMBL410115	8.15	0	http://www.openphacts.org/units/Nanomolar	209317	=	1	1	=		Ki	nM		CHEMBL226	Homo sapiens	Adenosine A1 receptor	9606			Ki	nM	UO_0000065		7.1	7.1	CHEMBL410115	7.1487416512809245	0,0,0,0,0,0,0,0,0,0,0,0,0,0,0,0,0,1,0,0,0,0,0,0,0,0,0,0,0,0,0,0,0,0,0,0,0,0,1,0,0,0,0,0,0,0,0,0,0,0,0,0,0,1,1,0,0,1,0,0,0,0,1,0,0,1,0,0,0,0,0,0,1,0,0,1,0,1,0,1,1,0,1,1,0,1,0,0,0,1,1,1,1,1,0,1,1,1,1,0,0,1,0,0,0,1,0,0,0,1,1,0,0,0,0,0,0,1,0,0,1,1,1,0,0,1,0,1,0,0,0,1,1,1,0,1,0,1,0,1,1,0,1,1,0,1,1,0,1,0,1,1,1,1,0,1,1,1,1,1,1,1,1,1,1,1,0
		200494		CHEMBL643491	Binding affinity against Human recombinant Adenosine A1 receptor stably transfected in CHO cells using [3H]CCPA as radioligand	B			BAO_0000192	BAO_0000219	cell-based format	CCNc1nc(C#CC(O)c2ccccc2)nc2c1ncn2[C@@H]1O[C@H](CO)[C@@H](O)[C@H]1O			CHEMBL1135517	J Med Chem	2002	[object Object]	CHEMBL2092788		CHEMBL2092788	8.57	0	http://www.openphacts.org/units/Nanomolar	209303	=	1	1	=		Ki	nM		CHEMBL226	Homo sapiens	Adenosine A1 receptor	9606			Ki	nM	UO_0000065		2.7	2.7	CHEMBL2092788	7.568636235841012	0,0,0,0,0,0,0,0,0,0,0,0,0,0,0,0,0,1,0,0,0,0,0,0,0,0,0,0,0,0,0,0,0,0,0,0,0,0,1,0,0,0,0,0,0,0,0,0,0,0,0,0,0,1,1,0,0,1,0,0,0,0,1,0,0,1,0,0,0,0,0,0,1,0,0,1,0,1,0,1,1,0,1,1,0,1,0,0,0,1,1,1,1,0,0,1,1,1,1,0,1,1,0,0,0,1,0,0,0,1,1,0,0,0,1,0,0,1,0,0,1,1,1,0,0,1,0,1,0,0,0,1,1,1,0,1,0,1,1,1,1,0,1,1,0,1,1,0,1,0,1,1,1,1,0,1,1,1,1,1,1,1,1,1,1,1,0
		200500		CHEMBL643491	Binding affinity against Human recombinant Adenosine A1 receptor stably transfected in CHO cells using [3H]CCPA as radioligand	B			BAO_0000192	BAO_0000219	cell-based format	CC(C)Nc1nc(C#C[C@H](O)c2ccccc2)nc2c1ncn2[C@@H]1O[C@H](CO)[C@@H](O)[C@H]1O			CHEMBL1135517	J Med Chem	2002	[object Object]	CHEMBL438418		CHEMBL438418	8.96	0	http://www.openphacts.org/units/Nanomolar	209315	=	1	1	=		Ki	nM		CHEMBL226	Homo sapiens	Adenosine A1 receptor	9606			Ki	nM	UO_0000065		1.1	1.1	CHEMBL438418	7.958607314841775	0,0,0,0,0,0,0,0,0,0,0,0,0,0,0,0,0,1,0,0,0,0,0,0,0,0,0,0,0,0,0,0,0,0,0,0,0,0,1,0,0,0,0,0,0,0,0,0,0,0,0,0,0,1,1,0,0,1,0,0,0,0,1,0,0,1,0,0,0,0,0,0,1,0,1,1,0,1,0,1,1,0,1,1,0,1,0,0,0,1,1,1,1,0,0,1,1,1,1,0,0,1,0,0,0,1,0,0,0,1,1,0,0,0,0,0,0,1,0,0,1,1,1,0,0,1,0,1,0,0,0,1,1,1,0,1,0,1,0,1,1,0,1,1,0,1,1,0,1,1,1,1,1,1,0,1,1,1,1,1,1,1,1,1,1,1,0
		200831		CHEMBL643494	Binding affinity against human Adenosine A1 receptor	B			BAO_0000192	BAO_0000357	single protein format	Nc1nc2c(cnn2CCc2ccccc2)c2nc(-c3ccco3)nn12			CHEMBL1149198	Bioorg Med Chem Lett	2004	[object Object]	CHEMBL17127	SCH-58261	CHEMBL17127	6.54	0	http://www.openphacts.org/units/Nanomolar	211466	=	1	1	=		Ki	nM		CHEMBL226	Homo sapiens	Adenosine A1 receptor	9606			Ki	nM	UO_0000065		287.0	287.0	CHEMBL17127	5.542118103266008	0,0,0,0,0,0,0,0,0,0,0,0,0,0,0,0,0,0,0,0,0,0,0,0,0,1,0,0,0,0,0,0,0,0,0,0,0,0,1,0,0,0,0,0,0,0,0,0,0,0,0,0,1,0,0,0,0,1,0,0,0,0,1,0,0,1,0,0,0,0,0,0,0,0,0,1,0,1,0,1,1,0,0,1,1,0,0,0,0,0,0,0,0,0,1,1,1,1,1,0,1,1,0,0,0,1,1,0,0,0,0,1,0,0,0,0,0,0,1,0,1,1,1,0,1,1,0,0,0,0,1,0,0,1,0,1,0,1,0,0,0,0,1,0,0,1,0,1,1,0,0,1,1,1,0,1,1,0,1,0,0,1,1,1,1,1,0
		201720		CHEMBL643491	Binding affinity against Human recombinant Adenosine A1 receptor stably transfected in CHO cells using [3H]CCPA as radioligand	B			BAO_0000192	BAO_0000219	cell-based format	Nc1nc(C#C[C@H](O)c2ccccc2)nc2c1ncn2[C@@H]1O[C@H](CO)[C@@H](O)[C@H]1O			CHEMBL1135517	J Med Chem	2002	[object Object]	CHEMBL408918		CHEMBL408918	9.36	0	http://www.openphacts.org/units/Nanomolar	209318	=	1	1	=		Ki	nM		CHEMBL226	Homo sapiens	Adenosine A1 receptor	9606			Ki	nM	UO_0000065		0.44	0.44	CHEMBL408918	8.356547323513812	0,0,0,0,0,0,0,0,0,0,0,0,0,0,0,0,0,1,0,0,0,0,0,0,0,0,0,0,0,0,0,0,0,0,0,0,0,0,1,0,0,0,0,0,0,0,0,0,0,0,0,0,0,1,1,0,0,1,0,0,0,0,1,0,0,1,0,0,0,0,0,0,1,0,0,1,0,1,0,1,1,0,1,1,1,1,0,0,0,1,1,1,1,0,0,1,1,1,1,0,0,1,0,0,0,1,0,0,0,1,1,0,0,0,0,0,0,1,0,0,1,1,1,0,0,1,0,1,0,0,0,1,1,1,0,1,0,1,0,1,1,0,1,1,0,1,1,0,1,0,1,1,1,1,0,1,1,1,1,1,0,1,1,1,1,1,0
		204200		CHEMBL643491	Binding affinity against Human recombinant Adenosine A1 receptor stably transfected in CHO cells using [3H]CCPA as radioligand	B			BAO_0000192	BAO_0000219	cell-based format	CCNc1nc(C#C[C@H](O)c2ccccc2)nc2c1ncn2[C@@H]1O[C@H](CO)[C@@H](O)[C@H]1O			CHEMBL1135517	J Med Chem	2002	[object Object]	CHEMBL410095		CHEMBL410095	8.66	0	http://www.openphacts.org/units/Nanomolar	209316	=	1	1	=		Ki	nM		CHEMBL226	Homo sapiens	Adenosine A1 receptor	9606			Ki	nM	UO_0000065		2.2	2.2	CHEMBL410095	7.657577319177793	0,0,0,0,0,0,0,0,0,0,0,0,0,0,0,0,0,1,0,0,0,0,0,0,0,0,0,0,0,0,0,0,0,0,0,0,0,0,1,0,0,0,0,0,0,0,0,0,0,0,0,0,0,1,1,0,0,1,0,0,0,0,1,0,0,1,0,0,0,0,0,0,1,0,0,1,0,1,0,1,1,0,1,1,0,1,0,0,0,1,1,1,1,0,0,1,1,1,1,0,1,1,0,0,0,1,0,0,0,1,1,0,0,0,1,0,0,1,0,0,1,1,1,0,0,1,0,1,0,0,0,1,1,1,0,1,0,1,1,1,1,0,1,1,0,1,1,0,1,0,1,1,1,1,0,1,1,1,1,1,1,1,1,1,1,1,0
		205330		CHEMBL643491	Binding affinity against Human recombinant Adenosine A1 receptor stably transfected in CHO cells using [3H]CCPA as radioligand	B			BAO_0000192	BAO_0000219	cell-based format	CCCCC#Cc1nc(NC)c2ncn([C@@H]3O[C@H](CO)[C@@H](O)[C@H]3O)c2n1			CHEMBL1135517	J Med Chem	2002	[object Object]	CHEMBL260563		CHEMBL260563	6.49	0	http://www.openphacts.org/units/Nanomolar	209298	=	1	1	=		Ki	nM		CHEMBL226	Homo sapiens	Adenosine A1 receptor	9606			Ki	nM	UO_0000065		327.0	327.0	CHEMBL260563	5.485452247339714	0,0,0,0,0,0,0,0,0,0,0,0,0,0,0,0,0,1,0,0,0,0,0,0,0,0,0,0,0,0,0,0,0,0,0,0,0,0,1,0,0,0,0,0,0,0,0,0,0,0,0,0,0,1,1,0,0,1,0,0,0,0,1,0,0,1,0,0,0,0,0,0,1,0,0,1,0,1,0,1,1,0,1,1,0,1,0,0,0,1,1,1,1,1,0,1,1,1,1,0,0,1,0,0,0,1,0,0,0,1,1,0,0,0,1,1,1,1,1,0,1,1,1,0,0,1,0,1,0,0,0,1,1,1,0,1,0,1,0,1,1,0,1,1,0,0,1,1,1,1,1,1,1,1,0,1,1,1,1,1,1,1,1,1,1,1,0
		207731		CHEMBL643491	Binding affinity against Human recombinant Adenosine A1 receptor stably transfected in CHO cells using [3H]CCPA as radioligand	B			BAO_0000192	BAO_0000219	cell-based format	CC(C)(C)OC(=O)C1CCCN1C[C@@H](O)[C@H](Cc1ccccc1)NC(=O)[C@H](CC(N)=O)NC(=O)OCc1ccccc1			CHEMBL1135517	J Med Chem	2002	[object Object]	CHEMBL3350613		CHEMBL3350613	7.22	0	http://www.openphacts.org/units/Nanomolar	209296	=	1	1	=		Ki	nM		CHEMBL226	Homo sapiens	Adenosine A1 receptor	9606			Ki	nM	UO_0000065		60.0	60.0	CHEMBL3350613	6.221848749616356	0,0,0,0,0,0,0,0,0,0,0,0,0,0,0,0,0,0,0,0,0,0,0,1,0,0,0,0,0,0,0,0,0,0,0,0,0,0,0,0,0,0,0,0,0,0,0,0,0,0,0,0,0,1,1,0,0,0,0,0,0,0,0,0,0,0,1,0,0,0,0,0,0,0,1,1,0,0,0,1,1,0,0,1,1,1,1,0,0,0,1,1,1,0,0,1,1,1,0,0,1,0,0,0,1,0,1,0,0,1,1,1,1,0,0,0,0,1,1,0,0,1,1,1,0,1,1,0,1,1,0,1,1,0,0,0,1,1,1,1,1,1,1,0,0,1,1,1,1,1,1,1,1,1,1,1,1,1,1,1,1,1,1,1,1,1,0
		207737		CHEMBL643491	Binding affinity against Human recombinant Adenosine A1 receptor stably transfected in CHO cells using [3H]CCPA as radioligand	B			BAO_0000192	BAO_0000219	cell-based format	CCNC(=O)[C@H]1O[C@@H](n2cnc3c(N)nc(C#C[C@@H](O)c4ccccc4)nc32)[C@H](O)[C@@H]1O			CHEMBL1135517	J Med Chem	2002	[object Object]	CHEMBL224874		CHEMBL224874	8.68	0	http://www.openphacts.org/units/Nanomolar	209314	=	1	1	=		Ki	nM		CHEMBL226	Homo sapiens	Adenosine A1 receptor	9606			Ki	nM	UO_0000065		2.1	2.1	CHEMBL224874	7.6777807052660805	0,0,0,0,0,0,0,0,0,0,0,0,0,0,0,0,0,1,0,0,0,0,0,0,0,0,0,0,0,0,0,0,0,0,0,0,0,0,1,0,0,0,0,0,0,0,0,0,0,0,0,0,0,1,1,0,0,1,0,0,0,0,1,0,0,1,0,0,0,0,0,0,1,0,0,1,0,1,0,1,1,0,1,1,1,1,0,0,0,1,0,0,1,0,0,1,1,1,1,0,1,1,0,0,0,1,0,0,0,0,1,0,0,0,1,0,0,1,0,0,1,1,1,0,0,1,0,1,0,0,0,1,0,1,0,1,0,1,0,1,1,0,1,1,0,1,1,0,1,0,1,1,1,1,1,1,1,1,1,1,1,1,1,1,1,1,0
		208914		CHEMBL643491	Binding affinity against Human recombinant Adenosine A1 receptor stably transfected in CHO cells using [3H]CCPA as radioligand	B			BAO_0000192	BAO_0000219	cell-based format	CCNC(=O)[C@H]1O[C@@H](n2cnc3c(N)nc(C#Cc4ccccc4)nc32)[C@H](O)[C@@H]1O			CHEMBL1135517	J Med Chem	2002	[object Object]	CHEMBL223270		CHEMBL223270	6.25	0	http://www.openphacts.org/units/Nanomolar	209319	=	1	1	=		Ki	nM		CHEMBL226	Homo sapiens	Adenosine A1 receptor	9606			Ki	nM	UO_0000065		560.0	560.0	CHEMBL223270	5.251811972993799	0,0,0,0,0,0,0,0,0,0,0,0,0,0,0,0,0,1,0,0,0,0,0,0,0,0,0,0,0,0,0,0,0,0,0,0,0,0,1,0,0,0,0,0,0,0,0,0,0,0,0,0,0,1,1,0,0,1,0,0,0,0,1,0,0,1,0,0,0,0,0,0,1,0,0,1,0,1,0,1,1,0,1,1,1,1,0,0,0,1,0,0,1,0,0,1,1,1,1,0,1,1,0,0,0,1,0,0,0,0,1,0,0,0,1,0,0,1,0,0,1,1,1,0,0,1,0,1,0,0,0,1,0,1,0,1,0,1,0,1,1,0,1,1,0,1,1,0,1,0,1,1,1,1,1,1,1,1,1,1,1,1,1,1,1,1,0
		211205		CHEMBL643491	Binding affinity against Human recombinant Adenosine A1 receptor stably transfected in CHO cells using [3H]CCPA as radioligand	B			BAO_0000192	BAO_0000219	cell-based format	Nc1nc(C#Cc2ccccc2)nc2c1ncn2[C@@H]1O[C@H](CO)[C@@H](O)[C@H]1O			CHEMBL1135517	J Med Chem	2002	[object Object]	CHEMBL375190		CHEMBL375190	6.41	0	http://www.openphacts.org/units/Nanomolar	209300	=	1	1	=		Ki	nM		CHEMBL226	Homo sapiens	Adenosine A1 receptor	9606			Ki	nM	UO_0000065		391.0	391.0	CHEMBL375190	5.407823242604133	0,0,0,0,0,0,0,0,0,0,0,0,0,0,0,0,0,1,0,0,0,0,0,0,0,0,0,0,0,0,0,0,0,0,0,0,0,0,1,0,0,0,0,0,0,0,0,0,0,0,0,0,0,1,1,0,0,1,0,0,0,0,1,0,0,1,0,0,0,0,0,0,1,0,0,1,0,1,0,1,1,0,1,1,1,1,0,0,0,1,1,1,1,0,0,1,1,1,1,0,0,1,0,0,0,1,0,0,0,1,1,0,0,0,0,0,0,1,0,0,1,1,1,0,0,1,0,1,0,0,0,1,1,1,0,1,0,1,0,1,1,0,1,1,0,1,1,0,1,0,1,1,1,1,0,1,1,1,1,1,0,1,1,1,1,1,0
		212751		CHEMBL643494	Binding affinity against human Adenosine A1 receptor	B			BAO_0000192	BAO_0000357	single protein format	Nc1nc(NCCc2ccc(O)cc2)nc2nc(-c3ccco3)nn12			CHEMBL1149198	Bioorg Med Chem Lett	2004	[object Object]	CHEMBL113142	ZM-241385	CHEMBL113142	6.59	0	http://www.openphacts.org/units/Nanomolar	211467	=	1	1	=		Ki	nM		CHEMBL226	Homo sapiens	Adenosine A1 receptor	9606			Ki	nM	UO_0000065		255.0	255.0	CHEMBL113142	5.5934598195660445	0,0,0,0,0,0,0,0,0,0,0,0,0,0,0,0,0,0,0,0,0,0,0,0,0,1,0,0,0,0,0,0,0,0,0,0,0,0,1,0,0,0,0,0,0,0,0,0,0,0,0,0,1,1,0,0,0,1,0,0,0,0,1,0,0,1,0,0,0,0,0,0,0,0,0,0,0,1,0,1,1,0,1,1,1,0,0,0,0,0,0,0,0,0,1,1,1,1,1,0,1,1,0,0,1,1,1,0,0,0,0,1,0,1,0,0,0,0,1,0,1,1,1,0,1,1,0,1,0,0,0,1,0,1,0,1,0,1,0,1,0,0,1,1,0,1,0,1,1,0,0,1,1,1,0,1,1,1,1,1,0,1,1,1,1,1,0
		214724		CHEMBL643491	Binding affinity against Human recombinant Adenosine A1 receptor stably transfected in CHO cells using [3H]CCPA as radioligand	B			BAO_0000192	BAO_0000219	cell-based format	CCCCC#Cc1nc(N)c2ncn([C@@H]3O[C@H](CO)[C@@H](O)[C@H]3O)c2n1			CHEMBL1135517	J Med Chem	2002	[object Object]	CHEMBL319387		CHEMBL319387	7.75	0	http://www.openphacts.org/units/Nanomolar	209297	=	1	1	=		Ki	nM		CHEMBL226	Homo sapiens	Adenosine A1 receptor	9606			Ki	nM	UO_0000065		18.0	18.0	CHEMBL319387	6.7447274948966935	0,0,0,0,0,0,0,0,0,0,0,0,0,0,0,0,0,1,0,0,0,0,0,0,0,0,0,0,0,0,0,0,0,0,0,0,0,0,1,0,0,0,0,0,0,0,0,0,0,0,0,0,0,1,1,0,0,1,0,0,0,0,1,0,0,1,0,0,0,0,0,0,1,0,0,1,0,1,0,1,1,0,1,1,1,1,0,0,0,1,1,1,1,0,0,1,1,1,1,0,0,1,0,0,0,1,0,0,0,1,1,0,0,0,1,1,1,1,1,0,1,1,1,0,0,1,0,1,0,0,0,1,1,1,0,1,0,1,0,1,1,0,1,1,0,0,1,1,1,0,1,1,1,1,0,1,1,1,1,1,1,1,1,1,1,1,0
		217144		CHEMBL643491	Binding affinity against Human recombinant Adenosine A1 receptor stably transfected in CHO cells using [3H]CCPA as radioligand	B			BAO_0000192	BAO_0000219	cell-based format	CCCCC#Cc1nc(NC(C)C)c2ncn([C@@H]3O[C@H](CO)[C@@H](O)[C@H]3O)c2n1			CHEMBL1135517	J Med Chem	2002	[object Object]	CHEMBL261623		CHEMBL261623	7.37	0	http://www.openphacts.org/units/Nanomolar	209299	=	1	1	=		Ki	nM		CHEMBL226	Homo sapiens	Adenosine A1 receptor	9606			Ki	nM	UO_0000065		43.0	43.0	CHEMBL261623	6.366531544420414	0,0,0,0,0,0,0,0,0,0,0,0,0,0,0,0,0,1,0,0,0,0,0,0,0,0,0,0,0,0,0,0,0,0,0,0,0,0,1,0,0,0,0,0,0,0,0,0,0,0,0,0,0,1,1,0,0,1,0,0,0,0,1,0,0,1,0,0,0,0,0,0,1,0,1,1,0,1,0,1,1,0,1,1,0,1,0,0,0,1,1,1,1,0,0,1,1,1,1,0,0,1,0,0,0,1,0,0,0,1,1,0,0,0,1,1,1,1,1,0,1,1,1,0,0,1,0,1,0,0,0,1,1,1,0,1,0,1,0,1,1,1,1,1,0,0,1,1,1,1,1,1,1,1,0,1,1,1,1,1,1,1,1,1,1,1,0
		220736		CHEMBL643491	Binding affinity against Human recombinant Adenosine A1 receptor stably transfected in CHO cells using [3H]CCPA as radioligand	B			BAO_0000192	BAO_0000219	cell-based format	CC(C)Nc1nc(C#Cc2ccccc2)nc2c1ncn2[C@@H]1O[C@H](CO)[C@@H](O)[C@H]1O			CHEMBL1135517	J Med Chem	2002	[object Object]	CHEMBL2113551		CHEMBL2113551	6.37	0	http://www.openphacts.org/units/Nanomolar	209307	=	1	1	=		Ki	nM		CHEMBL226	Homo sapiens	Adenosine A1 receptor	9606			Ki	nM	UO_0000065		429.0	429.0	CHEMBL2113551	5.367542707815276	0,0,0,0,0,0,0,0,0,0,0,0,0,0,0,0,0,1,0,0,0,0,0,0,0,0,0,0,0,0,0,0,0,0,0,0,0,0,1,0,0,0,0,0,0,0,0,0,0,0,0,0,0,1,1,0,0,1,0,0,0,0,1,0,0,1,0,0,0,0,0,0,1,0,1,1,0,1,0,1,1,0,1,1,0,1,0,0,0,1,1,1,1,0,0,1,1,1,1,0,0,1,0,0,0,1,0,0,0,1,1,0,0,0,0,0,0,1,0,0,1,1,1,0,0,1,0,1,0,0,0,1,1,1,0,1,0,1,0,1,1,0,1,1,0,1,1,0,1,1,1,1,1,1,0,1,1,1,1,1,1,1,1,1,1,1,0
		220742		CHEMBL643491	Binding affinity against Human recombinant Adenosine A1 receptor stably transfected in CHO cells using [3H]CCPA as radioligand	B			BAO_0000192	BAO_0000219	cell-based format	CC(C)Nc1nc(C#C[C@@H](O)c2ccccc2)nc2c1ncn2[C@@H]1O[C@H](CO)[C@@H](O)[C@H]1O			CHEMBL1135517	J Med Chem	2002	[object Object]	CHEMBL259938		CHEMBL259938	8.77	0	http://www.openphacts.org/units/Nanomolar	209310	=	1	1	=		Ki	nM		CHEMBL226	Homo sapiens	Adenosine A1 receptor	9606			Ki	nM	UO_0000065		1.7	1.7	CHEMBL259938	7.769551078621726	0,0,0,0,0,0,0,0,0,0,0,0,0,0,0,0,0,1,0,0,0,0,0,0,0,0,0,0,0,0,0,0,0,0,0,0,0,0,1,0,0,0,0,0,0,0,0,0,0,0,0,0,0,1,1,0,0,1,0,0,0,0,1,0,0,1,0,0,0,0,0,0,1,0,1,1,0,1,0,1,1,0,1,1,0,1,0,0,0,1,1,1,1,0,0,1,1,1,1,0,0,1,0,0,0,1,0,0,0,1,1,0,0,0,0,0,0,1,0,0,1,1,1,0,0,1,0,1,0,0,0,1,1,1,0,1,0,1,0,1,1,0,1,1,0,1,1,0,1,1,1,1,1,1,0,1,1,1,1,1,1,1,1,1,1,1,0
		224332		CHEMBL639768	Affinity for Adenosine A1 receptor by displacement of [3H]DPCPX from human cerebral cortex	B			BAO_0000192	BAO_0000221	tissue-based format	CCNC(=O)[C@H]1OC(n2cnc3c(NCCCCCCCCCCNc4ccc([N+](=O)[O-])c5nonc45)ncnc32)[C@H](O)[C@@H]1O			CHEMBL1133855	Bioorg Med Chem Lett	2001	[object Object]	CHEMBL611562		CHEMBL611562	5.20	0	http://www.openphacts.org/units/Nanomolar	191499	=	1	1	=		Ki	nM		CHEMBL226	Homo sapiens	Adenosine A1 receptor	9606			Ki	nM	UO_0000065		6350.0	6350.0	CHEMBL611562	4.197226274708024	0,0,0,0,0,0,0,0,0,0,0,0,0,0,0,0,0,0,0,0,0,0,0,0,1,0,0,0,0,0,0,0,0,0,0,0,0,0,1,0,0,0,0,0,0,0,0,0,0,1,0,0,0,1,1,0,1,1,0,0,0,0,1,1,0,1,0,0,0,0,1,1,1,0,0,1,0,1,0,1,1,0,1,1,0,1,0,0,0,1,1,1,1,0,1,1,1,1,1,0,1,1,1,0,1,1,0,0,0,0,1,1,0,0,1,0,0,1,1,1,1,1,1,0,1,1,0,1,1,1,1,1,0,1,0,1,1,1,1,1,1,0,1,1,0,1,1,1,1,0,1,1,1,1,1,1,1,1,1,1,1,1,1,1,1,1,0
		253501		CHEMBL639768	Affinity for Adenosine A1 receptor by displacement of [3H]DPCPX from human cerebral cortex	B			BAO_0000192	BAO_0000221	tissue-based format	CCNC(=O)[C@H]1OC(n2cnc3c(NCCCCCCCCNc4ccc([N+](=O)[O-])c5nonc45)ncnc32)[C@H](O)[C@@H]1O			CHEMBL1133855	Bioorg Med Chem Lett	2001	[object Object]	CHEMBL611561		CHEMBL611561	5.46	0	http://www.openphacts.org/units/Nanomolar	191498	=	1	1	=		Ki	nM		CHEMBL226	Homo sapiens	Adenosine A1 receptor	9606			Ki	nM	UO_0000065		3476.0	3476.0	CHEMBL611561	4.458920232223371	0,0,0,0,0,0,0,0,0,0,0,0,0,0,0,0,0,0,0,0,0,0,0,0,1,0,0,0,0,0,0,0,0,0,0,0,0,0,1,0,0,0,0,0,0,0,0,0,0,1,0,0,0,1,1,0,1,1,0,0,0,0,1,1,0,1,0,0,0,0,1,1,1,0,0,1,0,1,0,1,1,0,1,1,0,1,0,0,0,1,1,1,1,0,1,1,1,1,1,0,1,1,1,0,1,1,0,0,0,0,1,1,0,0,1,0,0,1,1,1,1,1,1,0,1,1,0,1,1,1,1,1,0,1,0,1,1,1,1,1,1,0,1,1,0,1,1,1,1,0,1,1,1,1,1,1,1,1,1,1,1,1,1,1,1,1,0
		305281		CHEMBL643493	Binding affinity against adenosine A1 receptor in human cortical membranes using [3H]CHA as radioligand	B			BAO_0000192	BAO_0000249	cell membrane format	COc1ccc2c(O)cc(-c3ccccc3)nc2n1			CHEMBL1149169	J Med Chem	2004	[object Object]	CHEMBL329294		CHEMBL329294	5.70	0	http://www.openphacts.org/units/Nanomolar	191960	=	1	1	=		Ki	nM		CHEMBL226	Homo sapiens	Adenosine A1 receptor	9606			Ki	nM	UO_0000065		2000.0	2000.0	CHEMBL329294	4.698970004336019	0,0,0,0,0,0,0,0,0,0,0,0,0,0,0,0,0,0,0,0,0,0,0,0,0,0,0,0,0,0,0,0,0,0,0,0,0,0,1,0,0,0,0,0,0,0,0,0,0,0,0,0,0,0,0,0,0,0,0,0,0,0,1,0,0,1,0,0,0,0,0,0,0,0,0,0,0,1,0,0,0,0,0,0,0,0,0,0,0,0,0,0,1,1,0,0,0,1,1,0,0,1,0,0,0,1,0,0,0,0,1,0,0,1,0,0,0,1,0,0,1,1,0,0,0,1,1,1,0,0,0,0,0,0,0,0,0,1,0,1,0,0,1,1,0,1,0,0,0,0,0,0,1,0,0,0,1,1,0,1,1,1,1,1,1,1,0
		306585		CHEMBL643493	Binding affinity against adenosine A1 receptor in human cortical membranes using [3H]CHA as radioligand	B			BAO_0000192	BAO_0000249	cell membrane format	Oc1cc(-c2ccccc2)nc2nc(F)ccc12			CHEMBL1149169	J Med Chem	2004	[object Object]	CHEMBL97757		CHEMBL97757	5.85	0	http://www.openphacts.org/units/Nanomolar	191946	=	1	1	=		Ki	nM		CHEMBL226	Homo sapiens	Adenosine A1 receptor	9606			Ki	nM	UO_0000065		1400.0	1400.0	CHEMBL97757	4.853871964321762	0,0,0,0,0,0,0,0,0,0,0,0,0,0,0,0,0,0,0,0,0,0,0,0,0,0,0,0,0,0,0,0,0,0,0,0,0,0,1,0,0,0,1,0,0,0,0,0,0,0,0,0,0,0,0,0,0,0,0,0,0,0,1,0,0,1,0,0,0,0,0,0,0,0,0,0,0,1,0,0,0,0,0,0,0,0,0,1,0,0,0,0,0,0,0,0,0,1,1,0,0,1,0,0,0,1,0,1,0,0,0,0,0,1,0,0,0,0,0,0,1,1,0,0,0,1,0,1,0,0,0,0,0,0,1,0,0,1,0,1,0,0,1,1,0,1,0,0,0,0,0,0,1,0,0,0,1,1,0,0,0,1,1,1,1,1,0
		307885		CHEMBL643493	Binding affinity against adenosine A1 receptor in human cortical membranes using [3H]CHA as radioligand	B			BAO_0000192	BAO_0000249	cell membrane format	Oc1cc(-c2ccccc2)nc2nc(Cl)ccc12			CHEMBL1149169	J Med Chem	2004	[object Object]	CHEMBL97760		CHEMBL97760	6.52	0	http://www.openphacts.org/units/Nanomolar	191947	=	1	1	=		Ki	nM		CHEMBL226	Homo sapiens	Adenosine A1 receptor	9606			Ki	nM	UO_0000065		300.0	300.0	CHEMBL97760	5.522878745280337	0,0,0,0,0,0,0,0,0,0,0,0,0,0,0,0,0,0,0,0,0,0,0,0,0,0,0,0,0,0,0,0,0,0,0,0,0,0,1,0,0,0,0,0,0,0,0,0,0,0,0,0,0,0,0,0,0,0,0,0,0,0,1,0,0,1,0,0,0,0,0,0,0,0,0,0,0,1,0,0,0,0,0,0,0,0,0,1,0,0,0,0,0,0,0,0,0,1,1,0,0,1,0,1,0,1,0,1,0,0,0,0,0,1,0,0,0,0,0,0,1,1,0,0,0,1,0,1,0,0,0,0,0,0,1,0,0,1,0,1,0,0,1,1,0,1,0,0,0,0,0,0,1,0,0,0,1,1,0,0,0,1,1,1,1,1,0
		309379		CHEMBL643493	Binding affinity against adenosine A1 receptor in human cortical membranes using [3H]CHA as radioligand	B			BAO_0000192	BAO_0000249	cell membrane format	Cc1ccc2c(O)cc(-c3cccc([N+](=O)[O-])c3)nc2n1			CHEMBL1149169	J Med Chem	2004	[object Object]	CHEMBL321769		CHEMBL321769	5.66	0	http://www.openphacts.org/units/Nanomolar	191938	=	1	1	=		Ki	nM		CHEMBL226	Homo sapiens	Adenosine A1 receptor	9606			Ki	nM	UO_0000065		2200.0	2200.0	CHEMBL321769	4.657577319177793	0,0,0,0,0,0,0,0,0,0,0,0,0,0,0,0,0,0,0,0,0,0,0,0,1,0,0,0,0,0,0,0,0,0,0,0,0,0,1,0,0,0,0,0,0,0,0,0,0,1,0,0,0,0,0,0,1,0,0,0,0,0,1,1,0,1,0,0,0,0,1,1,0,0,0,0,0,1,0,0,0,0,0,0,0,0,0,0,0,0,0,0,0,0,1,0,0,1,1,0,0,1,1,0,0,1,0,0,0,0,0,0,0,1,0,0,0,0,0,1,1,1,1,0,1,1,0,1,0,0,1,0,0,1,0,1,0,1,0,1,0,0,1,1,0,1,1,0,1,0,0,0,1,0,0,0,1,1,1,1,1,1,1,1,1,1,0
		310547		CHEMBL643498	Binding affinity at human Adenosine A1 receptor expressed in CHO cells	B			BAO_0000192	BAO_0000219	cell-based format	Cn1cnc2c(NC3CCCC3)ncnc21			CHEMBL1135932	J Med Chem	2002	[object Object]	CHEMBL48278		CHEMBL48278	5.93	0	http://www.openphacts.org/units/Nanomolar	91395	=	1	1	=		Ki	nM		CHEMBL226	Homo sapiens	Adenosine A1 receptor	9606			Ki	nM	UO_0000065		1185.0	1185.0	CHEMBL48278	4.926281649653878	0,0,0,0,0,0,0,0,0,0,0,0,0,0,0,0,0,0,0,0,0,0,0,0,0,0,0,0,0,0,0,0,0,0,0,0,0,0,1,0,0,0,0,0,0,0,0,0,0,0,0,0,0,0,0,0,0,0,0,0,0,0,0,0,0,1,0,0,0,0,0,0,0,0,0,1,0,1,0,1,1,0,0,1,0,1,0,0,0,0,1,1,0,1,0,0,1,0,1,0,0,1,0,0,1,1,0,0,0,0,0,1,0,0,0,0,0,0,1,0,1,1,1,0,0,1,0,0,0,1,0,0,0,1,0,1,0,1,0,0,0,0,1,0,0,0,0,1,1,0,0,1,0,0,0,0,1,0,1,0,1,1,1,1,0,1,0
		313266		CHEMBL643493	Binding affinity against adenosine A1 receptor in human cortical membranes using [3H]CHA as radioligand	B			BAO_0000192	BAO_0000249	cell membrane format	CN(C)c1ccc2c(O)cc(-c3ccccc3)nc2n1			CHEMBL1149169	J Med Chem	2004	[object Object]	CHEMBL102429		CHEMBL102429	6.01	0	http://www.openphacts.org/units/Nanomolar	191943	=	1	1	=		Ki	nM		CHEMBL226	Homo sapiens	Adenosine A1 receptor	9606			Ki	nM	UO_0000065		980.0	980.0	CHEMBL102429	5.008773924307505	0,0,0,0,0,0,0,0,0,0,0,0,0,0,0,0,0,0,0,0,0,0,0,0,0,0,0,0,0,0,0,0,0,0,0,0,0,0,1,0,0,0,0,0,0,0,0,0,0,0,0,0,0,0,0,0,0,0,0,0,0,0,1,0,0,1,0,0,0,0,0,0,0,0,1,0,0,1,0,0,1,0,0,0,0,1,1,0,0,0,0,0,0,1,0,0,0,1,1,0,0,1,0,0,0,1,0,0,0,0,0,0,0,1,0,0,0,0,0,0,1,1,1,0,0,1,0,1,0,0,0,0,0,1,0,1,0,1,0,1,0,0,1,1,0,1,0,0,1,1,0,0,1,0,0,0,1,1,1,0,1,1,1,1,1,1,0
		313274		CHEMBL643493	Binding affinity against adenosine A1 receptor in human cortical membranes using [3H]CHA as radioligand	B			BAO_0000192	BAO_0000249	cell membrane format	CCCn1c(=O)c2[nH]c(C3CCCC3)nc2n(CCC)c1=O			CHEMBL1149169	J Med Chem	2004	[object Object]	CHEMBL183	1,3-DIPROPYL-8-CYCLOPENTYLXANTHINE [DPCPX]	CHEMBL183	8.17	0	http://www.openphacts.org/units/Nanomolar	191929	=	1	1	=		Ki	nM		CHEMBL226	Homo sapiens	Adenosine A1 receptor	9606			Ki	nM	UO_0000065		6.7	6.7	CHEMBL183	7.173925197299173	0,0,0,0,0,0,0,0,0,0,0,0,0,0,0,0,0,0,0,0,0,0,0,0,0,0,0,0,0,0,0,0,0,0,0,0,0,1,1,0,0,0,0,0,0,0,0,0,0,0,0,0,0,0,0,0,0,0,0,0,0,0,1,0,0,1,0,0,0,0,0,0,0,0,0,1,0,1,0,1,1,0,0,1,0,1,0,0,0,1,1,1,1,0,0,1,1,1,1,0,1,1,0,0,0,1,1,0,0,0,1,1,0,1,1,1,0,1,1,0,1,1,1,0,0,1,0,1,1,1,0,0,0,0,0,0,1,1,1,0,0,0,1,1,1,0,0,1,1,1,1,1,0,1,1,1,1,0,1,1,1,1,1,1,1,1,0
		314562		CHEMBL643498	Binding affinity at human Adenosine A1 receptor expressed in CHO cells	B			BAO_0000192	BAO_0000219	cell-based format	C[C@H]1O[C@@H](n2cnc3c(NC4CCCC4)ncnc32)[C@H](O)[C@H]1NC(=O)CCCc1cccs1			CHEMBL1135932	J Med Chem	2002	[object Object]	CHEMBL296399		CHEMBL296399	6.38	0	http://www.openphacts.org/units/Nanomolar	91389	=	1	1	=		Ki	nM		CHEMBL226	Homo sapiens	Adenosine A1 receptor	9606			Ki	nM	UO_0000065		419.0	419.0	CHEMBL296399	5.377785977033705	0,0,0,0,0,0,0,0,0,0,0,0,0,0,0,0,0,0,0,0,0,0,0,0,0,0,0,0,0,0,0,0,0,0,0,0,1,0,1,0,0,0,0,0,0,0,0,0,0,0,0,0,0,0,1,0,0,1,0,0,0,0,1,0,0,1,0,0,0,0,0,0,1,0,0,1,0,1,0,1,1,1,0,1,0,1,0,0,1,1,1,1,1,0,0,1,1,1,1,0,0,1,0,0,1,1,0,0,0,0,1,1,0,0,0,0,0,1,1,0,1,1,1,0,0,1,0,1,0,1,0,1,1,1,0,1,0,1,0,1,0,0,1,1,0,0,1,1,1,0,1,1,1,0,1,1,1,1,1,1,1,1,1,1,1,1,0
		314630		CHEMBL643493	Binding affinity against adenosine A1 receptor in human cortical membranes using [3H]CHA as radioligand	B			BAO_0000192	BAO_0000249	cell membrane format	Cc1ccc2c(O)cc(-c3ccc(F)cc3)nc2n1			CHEMBL1149169	J Med Chem	2004	[object Object]	CHEMBL313864		CHEMBL313864	5.41	0	http://www.openphacts.org/units/Nanomolar	191950	=	1	1	=		Ki	nM		CHEMBL226	Homo sapiens	Adenosine A1 receptor	9606			Ki	nM	UO_0000065		3900.0	3900.0	CHEMBL313864	4.4089353929735005	0,0,0,0,0,0,0,0,0,0,0,0,0,0,0,0,0,0,0,0,0,0,0,0,0,0,0,0,0,0,0,0,0,0,0,0,0,0,1,0,0,0,1,0,0,0,0,0,0,0,0,0,0,0,0,0,0,0,0,0,0,0,1,0,0,1,0,0,0,0,0,0,0,0,0,0,0,1,0,0,0,0,0,0,0,0,0,1,0,0,0,0,0,0,0,0,0,1,1,0,0,1,0,0,0,1,0,1,0,0,0,0,0,1,0,0,0,0,0,0,1,1,0,0,0,1,0,1,0,0,0,0,0,0,1,0,0,1,0,1,0,0,1,1,0,1,0,0,0,0,0,0,1,0,0,0,1,1,0,0,1,1,1,1,1,1,0
		317046		CHEMBL643493	Binding affinity against adenosine A1 receptor in human cortical membranes using [3H]CHA as radioligand	B			BAO_0000192	BAO_0000249	cell membrane format	Oc1cc(-c2ccccc2)nc2nc(NC3CCCCC3)ccc12			CHEMBL1149169	J Med Chem	2004	[object Object]	CHEMBL418797		CHEMBL418797	5.66	0	http://www.openphacts.org/units/Nanomolar	191941	=	1	1	=		Ki	nM		CHEMBL226	Homo sapiens	Adenosine A1 receptor	9606			Ki	nM	UO_0000065		2200.0	2200.0	CHEMBL418797	4.657577319177793	0,0,0,0,0,0,0,0,0,0,0,0,0,0,0,0,0,0,0,0,0,0,0,0,0,0,0,0,0,0,0,0,0,0,0,0,0,0,1,0,0,0,0,0,0,0,0,0,0,0,0,0,0,0,0,0,0,0,0,0,0,0,1,0,0,1,0,0,0,0,0,0,0,0,0,0,0,1,0,0,1,0,0,0,0,0,0,0,0,0,1,1,0,0,0,0,0,1,1,0,0,1,0,0,1,1,0,0,0,0,0,1,0,1,0,0,0,0,1,0,1,1,0,0,0,1,0,1,1,1,0,1,0,1,0,1,0,1,0,1,0,0,1,1,0,1,0,1,0,0,0,1,1,0,0,0,1,1,1,0,0,1,1,1,1,1,0
		318296		CHEMBL643498	Binding affinity at human Adenosine A1 receptor expressed in CHO cells	B			BAO_0000192	BAO_0000219	cell-based format	Cc1ccc(C(=O)N[C@@H]2[C@@H](O)[C@H](n3cnc4c(NC5CCCC5)ncnc43)O[C@@H]2CO)cc1C			CHEMBL1135932	J Med Chem	2002	[object Object]	CHEMBL52648		CHEMBL52648	6.86	0	http://www.openphacts.org/units/Nanomolar	91382	=	1	1	=		Ki	nM		CHEMBL226	Homo sapiens	Adenosine A1 receptor	9606			Ki	nM	UO_0000065		137.0	137.0	CHEMBL52648	5.863279432843593	0,0,0,0,0,0,0,0,0,0,0,0,0,0,0,0,0,0,0,0,0,0,0,0,0,0,0,0,0,0,0,0,0,0,0,0,0,0,1,0,0,0,0,0,0,0,0,0,0,0,0,0,0,1,1,0,0,1,0,0,0,0,1,0,0,1,0,0,0,0,0,0,1,0,0,1,0,1,0,1,1,0,1,1,0,1,0,0,0,1,1,1,1,0,0,1,1,1,1,0,0,1,0,0,1,1,0,0,0,1,1,1,0,0,0,0,0,1,1,0,1,1,1,0,0,1,0,1,0,1,0,1,1,1,0,1,0,1,0,1,1,0,1,1,1,1,1,1,1,1,1,1,1,1,1,1,1,1,1,1,1,1,1,1,1,1,0
		320684		CHEMBL643493	Binding affinity against adenosine A1 receptor in human cortical membranes using [3H]CHA as radioligand	B			BAO_0000192	BAO_0000249	cell membrane format	Cc1ccc2c(O)cc(-c3ccc(N)cc3)nc2n1			CHEMBL1149169	J Med Chem	2004	[object Object]	CHEMBL104999		CHEMBL104999	6.04	0	http://www.openphacts.org/units/Nanomolar	191920	=	1	1	=		Ki	nM		CHEMBL226	Homo sapiens	Adenosine A1 receptor	9606			Ki	nM	UO_0000065		910.0	910.0	CHEMBL104999	5.040958607678906	0,0,0,0,0,0,0,0,0,0,0,0,0,0,0,0,0,0,0,0,0,0,0,0,0,0,0,0,0,0,0,0,0,0,0,0,0,0,1,0,0,0,0,0,0,0,0,0,0,0,0,0,0,0,0,0,0,0,0,0,0,0,1,0,0,1,0,0,0,0,0,0,0,0,0,0,0,1,0,0,0,0,0,0,1,0,0,0,0,0,0,0,0,0,0,0,0,1,1,0,0,1,0,0,0,1,0,0,0,0,0,0,0,1,0,0,0,0,0,0,1,1,0,0,0,1,0,1,0,0,0,1,0,1,0,1,0,1,0,1,0,0,1,1,0,1,0,0,0,0,0,1,1,0,0,0,1,1,1,0,1,1,1,1,1,1,0
		323372		CHEMBL643493	Binding affinity against adenosine A1 receptor in human cortical membranes using [3H]CHA as radioligand	B			BAO_0000192	BAO_0000249	cell membrane format	CCOc1ccc2c(=O)cc(-c3ccccc3)n(CC)c2n1			CHEMBL1149169	J Med Chem	2004	[object Object]	CHEMBL102753		CHEMBL102753	6.03	0	http://www.openphacts.org/units/Nanomolar	191924	=	1	1	=		Ki	nM		CHEMBL226	Homo sapiens	Adenosine A1 receptor	9606			Ki	nM	UO_0000065		930.0	930.0	CHEMBL102753	5.031517051446065	0,0,0,0,0,0,0,0,0,0,0,0,0,0,0,0,0,0,0,0,0,0,0,0,0,0,0,0,0,0,0,0,0,0,0,0,0,0,1,0,0,0,0,0,0,0,0,0,0,0,0,0,0,0,0,0,0,0,0,0,0,0,1,0,0,1,0,0,0,0,0,0,0,0,0,1,0,1,0,0,0,0,0,0,0,1,0,0,0,0,0,0,1,0,0,0,0,1,1,0,1,1,0,0,0,1,0,0,0,1,1,0,0,1,1,0,0,1,0,0,1,1,1,0,0,1,1,1,0,0,0,0,0,0,0,0,0,1,1,0,0,0,1,1,1,1,0,0,1,1,1,0,1,1,1,1,1,1,1,1,1,1,1,1,1,1,0
		324420		CHEMBL643498	Binding affinity at human Adenosine A1 receptor expressed in CHO cells	B			BAO_0000192	BAO_0000219	cell-based format	O=C(CCCc1cccs1)N[C@@H]1[C@@H](O)[C@H](n2cnc3c(NC4CCCC4)ncnc32)O[C@@H]1CO			CHEMBL1135932	J Med Chem	2002	[object Object]	CHEMBL54334		CHEMBL54334	6.20	0	http://www.openphacts.org/units/Nanomolar	91390	=	1	1	=		Ki	nM		CHEMBL226	Homo sapiens	Adenosine A1 receptor	9606			Ki	nM	UO_0000065		630.0	630.0	CHEMBL54334	5.200659450546418	0,0,0,0,0,0,0,0,0,0,0,0,0,0,0,0,0,0,0,0,0,0,0,0,0,0,0,0,0,0,0,0,0,0,0,0,1,0,1,0,0,0,0,0,0,0,0,0,0,0,0,0,0,1,1,0,0,1,0,0,0,0,1,0,0,1,0,0,0,0,0,0,1,0,0,1,0,1,0,1,1,1,1,1,0,1,0,0,1,1,1,1,1,0,0,1,1,1,1,0,0,1,0,0,1,1,0,0,0,1,1,1,0,0,0,0,0,1,1,0,1,1,1,0,0,1,0,1,0,1,0,1,1,1,0,1,0,1,0,1,1,0,1,1,0,0,1,1,1,0,1,1,1,1,1,1,1,1,1,1,0,1,1,1,1,1,0
		324490		CHEMBL643493	Binding affinity against adenosine A1 receptor in human cortical membranes using [3H]CHA as radioligand	B			BAO_0000192	BAO_0000249	cell membrane format	CC(=O)Nc1ccc(-c2cc(O)c3ccc(C)nc3n2)cc1			CHEMBL1149169	J Med Chem	2004	[object Object]	CHEMBL104998		CHEMBL104998	5.70	0	http://www.openphacts.org/units/Nanomolar	191919	=	1	1	=		Ki	nM		CHEMBL226	Homo sapiens	Adenosine A1 receptor	9606			Ki	nM	UO_0000065		2000.0	2000.0	CHEMBL104998	4.698970004336019	0,0,0,0,0,0,0,0,0,0,0,0,0,0,0,0,0,0,0,0,0,0,0,0,0,0,0,0,0,0,0,0,0,0,0,0,0,0,1,0,0,0,0,0,0,0,0,0,0,0,0,0,0,0,0,0,0,0,0,0,0,0,1,0,0,1,0,0,0,0,0,0,0,0,0,0,0,1,0,0,0,0,0,0,0,0,0,0,0,0,0,0,1,0,0,0,0,1,1,0,0,1,0,0,0,1,0,0,0,0,1,0,0,1,0,0,0,1,0,0,1,1,0,0,0,1,0,1,0,0,0,1,0,1,0,1,0,1,0,1,0,0,1,1,0,1,0,0,0,1,0,1,1,0,1,0,1,1,1,1,1,1,1,1,1,1,0
		325620		CHEMBL643493	Binding affinity against adenosine A1 receptor in human cortical membranes using [3H]CHA as radioligand	B			BAO_0000192	BAO_0000249	cell membrane format	Cc1ccc2c(Oc3ccccc3)cc(-c3ccccc3)nc2n1			CHEMBL1149169	J Med Chem	2004	[object Object]	CHEMBL96576		CHEMBL96576	5.06	0	http://www.openphacts.org/units/Nanomolar	191917	=	1	1	=		Ki	nM		CHEMBL226	Homo sapiens	Adenosine A1 receptor	9606			Ki	nM	UO_0000065		8800.0	8800.0	CHEMBL96576	4.055517327849832	0,0,0,0,0,0,0,0,0,0,0,0,0,0,0,0,0,0,0,0,0,0,0,0,0,0,0,0,0,0,0,0,0,0,0,0,0,0,1,0,0,0,0,0,0,0,0,0,0,0,0,0,0,0,0,0,0,0,0,0,0,0,1,0,0,1,0,0,0,0,0,0,0,0,0,0,0,1,0,0,0,0,0,0,0,0,0,0,0,0,0,0,0,0,0,0,0,1,1,0,0,1,0,0,0,1,0,0,0,0,0,0,0,1,0,0,0,0,0,0,1,1,0,0,0,1,1,1,0,0,0,0,0,0,0,0,0,1,0,0,0,0,1,1,0,1,0,0,0,0,0,0,1,0,0,0,1,1,0,0,1,1,1,1,1,1,0
		326785		CHEMBL643498	Binding affinity at human Adenosine A1 receptor expressed in CHO cells	B			BAO_0000192	BAO_0000219	cell-based format	O=C(N[C@@H]1[C@@H](O)[C@H](n2cnc3c(NC4CCCC4)ncnc32)O[C@@H]1CO)c1ccc(F)c(Cl)c1			CHEMBL1135932	J Med Chem	2002	[object Object]	CHEMBL293371		CHEMBL293371	6.24	0	http://www.openphacts.org/units/Nanomolar	91393	=	1	1	=		Ki	nM		CHEMBL226	Homo sapiens	Adenosine A1 receptor	9606			Ki	nM	UO_0000065		579.0	579.0	CHEMBL293371	5.2373214362725635	0,0,0,0,0,0,0,0,0,0,0,0,0,0,0,0,0,0,0,0,0,0,0,0,0,0,0,0,0,0,0,0,0,0,0,0,0,0,1,0,0,0,1,0,0,0,0,0,0,0,0,0,0,1,1,0,0,1,0,0,0,0,1,0,0,1,0,0,0,0,0,0,1,0,0,1,0,1,0,1,1,0,1,1,0,1,0,1,0,1,1,1,1,0,0,1,1,1,1,0,0,1,0,1,1,1,0,1,0,1,1,1,0,0,0,0,0,1,1,0,1,1,1,0,0,1,0,1,0,1,0,1,1,1,1,1,0,1,0,1,1,0,1,1,1,1,1,1,1,0,1,1,1,1,1,1,1,1,1,1,0,1,1,1,1,1,0
		326834		CHEMBL643493	Binding affinity against adenosine A1 receptor in human cortical membranes using [3H]CHA as radioligand	B			BAO_0000192	BAO_0000249	cell membrane format	CCCc1cc(O)c2ccc(C)nc2n1			CHEMBL1149169	J Med Chem	2004	[object Object]	CHEMBL103150		CHEMBL103150	5.82	0	http://www.openphacts.org/units/Nanomolar	191931	=	1	1	=		Ki	nM		CHEMBL226	Homo sapiens	Adenosine A1 receptor	9606			Ki	nM	UO_0000065		1500.0	1500.0	CHEMBL103150	4.823908740944319	0,0,0,0,0,0,0,0,0,0,0,0,0,0,0,0,0,0,0,0,0,0,0,0,0,0,0,0,0,0,0,0,0,0,0,0,0,0,1,0,0,0,0,0,0,0,0,0,0,0,0,0,0,0,0,0,0,0,0,0,0,0,0,0,0,1,0,0,0,0,0,0,0,0,0,0,0,1,0,0,0,0,0,0,0,0,0,0,0,0,0,1,0,0,0,0,0,1,1,0,0,1,0,0,0,1,0,0,0,0,0,1,0,1,1,1,0,0,1,0,1,1,0,0,0,1,0,1,0,0,0,0,0,0,0,0,0,1,0,1,0,0,1,1,0,1,0,1,0,1,0,0,1,0,0,1,1,1,0,0,1,1,1,1,1,1,0
		328419		CHEMBL643493	Binding affinity against adenosine A1 receptor in human cortical membranes using [3H]CHA as radioligand	B			BAO_0000192	BAO_0000249	cell membrane format	Oc1cc(-c2ccccc2)nc2nc(Br)ccc12			CHEMBL1149169	J Med Chem	2004	[object Object]	CHEMBL97687		CHEMBL97687	6.44	0	http://www.openphacts.org/units/Nanomolar	191948	=	1	1	=		Ki	nM		CHEMBL226	Homo sapiens	Adenosine A1 receptor	9606			Ki	nM	UO_0000065		360.0	360.0	CHEMBL97687	5.443697499232712	0,0,0,0,0,0,0,0,0,0,0,0,0,0,0,0,0,0,0,0,0,0,0,0,0,0,0,0,0,0,0,0,0,0,0,0,0,0,1,0,0,0,0,0,0,0,1,0,0,0,0,0,0,0,0,0,0,0,0,0,0,0,1,0,0,1,0,0,0,0,0,0,0,0,0,0,0,1,0,0,0,0,0,0,0,0,0,1,0,0,0,0,0,0,0,0,0,1,1,0,0,1,0,0,0,1,0,1,0,0,0,0,0,1,0,0,0,0,0,0,1,1,0,0,0,1,0,1,0,0,0,0,0,0,1,0,0,1,0,1,0,0,1,1,0,1,0,0,0,0,0,0,1,0,0,0,1,1,0,0,0,1,1,1,1,1,0
		329642		CHEMBL643493	Binding affinity against adenosine A1 receptor in human cortical membranes using [3H]CHA as radioligand	B			BAO_0000192	BAO_0000249	cell membrane format	Cc1ccc2c(S)cc(-c3ccccc3)nc2n1			CHEMBL1149169	J Med Chem	2004	[object Object]	CHEMBL329293		CHEMBL329293	5.70	0	http://www.openphacts.org/units/Nanomolar	191966	=	1	1	=		Ki	nM		CHEMBL226	Homo sapiens	Adenosine A1 receptor	9606			Ki	nM	UO_0000065		2000.0	2000.0	CHEMBL329293	4.698970004336019	0,0,0,0,0,0,0,0,0,0,0,0,0,0,0,0,0,0,0,0,0,0,0,0,0,0,0,0,0,0,0,0,0,0,0,0,0,0,1,0,0,0,0,0,0,0,0,0,0,0,0,0,0,0,0,0,0,0,0,1,0,0,1,0,1,1,0,0,0,0,0,0,0,0,0,0,0,1,0,0,0,1,0,0,0,0,0,0,1,0,0,0,0,0,0,0,0,0,1,0,0,1,0,0,0,1,0,0,0,0,0,0,0,0,0,0,0,0,0,0,1,1,0,0,0,1,0,0,0,0,0,0,0,0,0,0,0,1,0,0,0,0,1,0,0,1,0,0,0,0,0,0,0,0,0,0,1,0,0,0,1,1,1,1,0,1,0
		329648		CHEMBL643493	Binding affinity against adenosine A1 receptor in human cortical membranes using [3H]CHA as radioligand	B			BAO_0000192	BAO_0000249	cell membrane format	Oc1cc(-c2ccccc2)nc2nc(N3CCCCC3)ccc12			CHEMBL1149169	J Med Chem	2004	[object Object]	CHEMBL102178		CHEMBL102178	5.12	0	http://www.openphacts.org/units/Nanomolar	191942	=	1	1	=		Ki	nM		CHEMBL226	Homo sapiens	Adenosine A1 receptor	9606			Ki	nM	UO_0000065		7500.0	7500.0	CHEMBL102178	4.1249387366083	0,0,0,0,0,0,0,0,0,0,0,0,0,0,0,0,0,0,0,0,0,0,0,0,0,0,0,0,0,0,0,0,0,0,0,0,0,0,1,0,0,0,0,0,0,0,0,0,0,0,0,0,0,0,0,0,0,0,0,0,0,0,1,0,0,1,0,0,0,0,0,0,0,0,0,1,0,1,0,0,1,0,0,0,0,1,1,0,0,0,0,0,0,0,0,0,0,1,1,0,1,1,0,0,0,1,0,0,0,0,0,1,0,1,0,0,0,0,1,0,1,1,1,0,0,1,0,1,1,1,0,0,0,1,0,1,0,1,1,1,0,0,1,1,0,1,0,1,1,0,0,0,1,1,0,0,1,1,1,0,0,1,1,1,1,1,0
		330859		CHEMBL643493	Binding affinity against adenosine A1 receptor in human cortical membranes using [3H]CHA as radioligand	B			BAO_0000192	BAO_0000249	cell membrane format	Cc1ccc2c(O)cc(-c3ccccc3)nc2n1			CHEMBL1149169	J Med Chem	2004	[object Object]	CHEMBL97549		CHEMBL97549	6.37	0	http://www.openphacts.org/units/Nanomolar	191915	=	1	1	=		Ki	nM		CHEMBL226	Homo sapiens	Adenosine A1 receptor	9606			Ki	nM	UO_0000065		430.0	430.0	CHEMBL97549	5.366531544420414	0,0,0,0,0,0,0,0,0,0,0,0,0,0,0,0,0,0,0,0,0,0,0,0,0,0,0,0,0,0,0,0,0,0,0,0,0,0,1,0,0,0,0,0,0,0,0,0,0,0,0,0,0,0,0,0,0,0,0,0,0,0,1,0,0,1,0,0,0,0,0,0,0,0,0,0,0,1,0,0,0,0,0,0,0,0,0,0,0,0,0,0,0,0,0,0,0,1,1,0,0,1,0,0,0,1,0,0,0,0,0,0,0,1,0,0,0,0,0,0,1,1,0,0,0,1,0,1,0,0,0,0,0,0,0,0,0,1,0,1,0,0,1,1,0,1,0,0,0,0,0,0,1,0,0,0,1,1,0,0,1,1,1,1,1,1,0
		330871		CHEMBL643493	Binding affinity against adenosine A1 receptor in human cortical membranes using [3H]CHA as radioligand	B			BAO_0000192	BAO_0000249	cell membrane format	CCOc1cc(-c2ccccc2)nc2nc(Br)ccc12			CHEMBL1149169	J Med Chem	2004	[object Object]	CHEMBL103559		CHEMBL103559	6.00	0	http://www.openphacts.org/units/Nanomolar	191926	=	1	1	=		Ki	nM		CHEMBL226	Homo sapiens	Adenosine A1 receptor	9606			Ki	nM	UO_0000065		1000.0	1000.0	CHEMBL103559	5	0,0,0,0,0,0,0,0,0,0,0,0,0,0,0,0,0,0,0,0,0,0,0,0,0,0,0,0,0,0,0,0,0,0,0,0,0,0,1,0,0,0,0,0,0,0,1,0,0,0,0,0,0,0,0,0,0,0,0,0,0,0,1,0,0,1,0,0,0,0,0,0,0,0,0,0,0,1,0,0,0,0,0,0,0,0,0,1,0,0,0,0,0,0,0,0,0,1,1,0,0,1,0,0,0,1,0,1,0,1,0,0,0,1,1,0,0,0,0,0,1,1,0,0,0,1,1,1,0,0,0,0,0,0,1,0,0,1,0,0,0,0,1,1,0,1,0,0,0,0,0,0,1,1,0,1,1,1,0,0,1,1,1,1,1,1,0
		332197		CHEMBL643493	Binding affinity against adenosine A1 receptor in human cortical membranes using [3H]CHA as radioligand	B			BAO_0000192	BAO_0000249	cell membrane format	Cc1ccc2c(NC3CCCCC3)cc(-c3ccccc3)nc2n1			CHEMBL1149169	J Med Chem	2004	[object Object]	CHEMBL97624		CHEMBL97624	6.25	0	http://www.openphacts.org/units/Nanomolar	191953	=	1	1	=		Ki	nM		CHEMBL226	Homo sapiens	Adenosine A1 receptor	9606			Ki	nM	UO_0000065		560.0	560.0	CHEMBL97624	5.251811972993799	0,0,0,0,0,0,0,0,0,0,0,0,0,0,0,0,0,0,0,0,0,0,0,0,0,0,0,0,0,0,0,0,0,0,0,0,0,0,1,0,0,0,0,0,0,0,0,0,0,0,0,0,0,0,0,0,0,0,0,0,0,0,1,0,0,1,0,0,0,0,0,0,0,0,0,0,0,1,0,0,1,0,0,0,0,0,0,0,0,0,1,1,0,0,0,0,0,0,1,0,0,1,0,0,1,1,0,0,0,0,0,1,0,0,0,0,0,0,1,0,1,1,0,0,0,1,0,0,1,1,0,0,0,1,0,1,0,1,0,0,0,0,1,0,0,1,0,1,0,0,0,1,0,0,0,0,1,0,1,0,1,1,1,1,0,1,0
		334907		CHEMBL643498	Binding affinity at human Adenosine A1 receptor expressed in CHO cells	B			BAO_0000192	BAO_0000219	cell-based format	O=C(N[C@@H]1[C@@H](O)[C@H](n2cnc3c(NC4CCCC4)ncnc32)O[C@@H]1CO)c1ccc2c(c1)OCO2			CHEMBL1135932	J Med Chem	2002	[object Object]	CHEMBL294675		CHEMBL294675	6.35	0	http://www.openphacts.org/units/Nanomolar	91391	=	1	1	=		Ki	nM		CHEMBL226	Homo sapiens	Adenosine A1 receptor	9606			Ki	nM	UO_0000065		443.0	443.0	CHEMBL294675	5.3535962737769305	0,0,0,0,0,0,0,0,0,0,0,0,0,0,0,0,0,0,0,0,0,0,0,0,0,0,0,0,1,0,0,0,0,0,0,0,0,0,1,0,0,0,0,0,0,0,0,0,0,0,0,0,0,1,1,0,0,1,0,0,0,0,1,0,0,1,0,0,0,0,0,0,1,0,0,1,0,1,0,1,1,0,1,1,0,1,0,0,0,1,1,1,1,0,0,1,1,1,1,0,0,1,0,0,1,1,0,0,0,1,1,1,0,1,0,0,0,1,1,0,1,1,1,1,0,1,0,1,0,1,0,1,1,1,0,1,0,1,1,1,1,0,1,1,1,1,1,1,1,0,1,1,1,1,1,1,1,1,1,1,0,1,1,1,1,1,0
		334912		CHEMBL643498	Binding affinity at human Adenosine A1 receptor expressed in CHO cells	B			BAO_0000192	BAO_0000219	cell-based format	C[C@H]1O[C@@H](n2cnc3c(NC4CCCC4)ncnc32)[C@H](O)[C@H]1NC(=O)C1CCCC[C@H]1C(=O)c1cccs1			CHEMBL1135932	J Med Chem	2002	[object Object]	CHEMBL53795		CHEMBL53795	6.01	0	http://www.openphacts.org/units/Nanomolar	91387	=	1	1	=		Ki	nM		CHEMBL226	Homo sapiens	Adenosine A1 receptor	9606			Ki	nM	UO_0000065		971.0	971.0	CHEMBL53795	5.012780770091995	0,0,0,0,0,0,0,0,0,0,0,0,0,0,0,0,0,0,0,0,0,0,0,0,0,0,0,0,0,0,0,0,0,0,0,0,1,0,1,0,0,0,0,0,0,0,0,0,0,0,0,0,0,0,1,0,0,1,0,0,0,0,1,0,0,1,0,0,0,0,0,0,1,0,0,1,0,1,0,1,1,1,0,1,0,1,0,0,1,1,1,1,1,0,0,1,1,1,1,0,0,1,0,0,1,1,0,0,0,0,1,1,0,0,0,0,0,1,1,0,1,1,1,0,0,1,0,1,1,1,0,1,0,1,0,1,1,1,0,1,1,0,1,1,0,1,1,1,1,0,1,1,1,0,1,0,1,1,1,1,1,1,1,1,1,1,0
		334956		CHEMBL643493	Binding affinity against adenosine A1 receptor in human cortical membranes using [3H]CHA as radioligand	B			BAO_0000192	BAO_0000249	cell membrane format	CSc1cc(-c2ccccc2)nc2nc(C)ccc12			CHEMBL1149169	J Med Chem	2004	[object Object]	CHEMBL105000		CHEMBL105000	5.00	0	http://www.openphacts.org/units/Nanomolar	191921	=	1	1	=		Ki	nM		CHEMBL226	Homo sapiens	Adenosine A1 receptor	9606			Ki	nM	UO_0000065		10000.0	10000.0	CHEMBL105000	4	0,0,0,0,0,0,0,0,0,0,0,0,0,0,0,0,0,0,0,0,0,0,0,0,0,0,0,0,0,0,0,0,0,0,0,0,0,0,1,0,0,0,0,0,0,0,0,0,0,0,0,0,0,0,0,0,0,0,0,1,0,0,1,0,1,1,0,0,0,0,0,0,0,0,0,0,0,1,0,0,0,1,0,0,0,0,0,0,1,0,0,0,0,1,0,0,0,0,1,0,0,1,0,0,0,1,0,0,0,0,0,0,0,0,0,0,0,0,0,0,1,1,0,0,0,1,0,0,0,0,0,0,0,0,0,0,0,1,0,0,0,0,1,0,0,1,0,0,0,1,0,0,0,0,0,0,1,0,0,0,1,1,1,1,0,1,0
		334962		CHEMBL643493	Binding affinity against adenosine A1 receptor in human cortical membranes using [3H]CHA as radioligand	B			BAO_0000192	BAO_0000249	cell membrane format	Cc1ccc2c(O)cc(-c3cccc(N)c3)nc2n1			CHEMBL1149169	J Med Chem	2004	[object Object]	CHEMBL323303		CHEMBL323303	5.40	0	http://www.openphacts.org/units/Nanomolar	191937	=	1	1	=		Ki	nM		CHEMBL226	Homo sapiens	Adenosine A1 receptor	9606			Ki	nM	UO_0000065		4000.0	4000.0	CHEMBL323303	4.3979400086720375	0,0,0,0,0,0,0,0,0,0,0,0,0,0,0,0,0,0,0,0,0,0,0,0,0,0,0,0,0,0,0,0,0,0,0,0,0,0,1,0,0,0,0,0,0,0,0,0,0,0,0,0,0,0,0,0,0,0,0,0,0,0,1,0,0,1,0,0,0,0,0,0,0,0,0,0,0,1,0,0,0,0,0,0,1,0,0,0,0,0,0,0,0,0,0,0,0,1,1,0,0,1,0,0,0,1,0,0,0,0,0,0,0,1,0,0,0,0,0,0,1,1,0,0,0,1,0,1,0,0,0,1,0,1,0,1,0,1,0,1,0,0,1,1,0,1,0,0,0,0,0,1,1,0,0,0,1,1,1,0,1,1,1,1,1,1,0
		337391		CHEMBL643498	Binding affinity at human Adenosine A1 receptor expressed in CHO cells	B			BAO_0000192	BAO_0000219	cell-based format	Cc1ccc(C(=O)N[C@@H]2[C@@H](O)[C@H](n3cnc4c(NC5CCCC5)ncnc43)O[C@@H]2CO)cc1F			CHEMBL1135932	J Med Chem	2002	[object Object]	CHEMBL55099		CHEMBL55099	6.11	0	http://www.openphacts.org/units/Nanomolar	91385	=	1	1	=		Ki	nM		CHEMBL226	Homo sapiens	Adenosine A1 receptor	9606			Ki	nM	UO_0000065		773.0	773.0	CHEMBL55099	5.111820506081675	0,0,0,0,0,0,0,0,0,0,0,0,0,0,0,0,0,0,0,0,0,0,0,0,0,0,0,0,0,0,0,0,0,0,0,0,0,0,1,0,0,0,1,0,0,0,0,0,0,0,0,0,0,1,1,0,0,1,0,0,0,0,1,0,0,1,0,0,0,0,0,0,1,0,0,1,0,1,0,1,1,0,1,1,0,1,0,1,0,1,1,1,1,0,0,1,1,1,1,0,0,1,0,0,1,1,0,1,0,1,1,1,0,0,0,0,0,1,1,0,1,1,1,0,0,1,0,1,0,1,0,1,1,1,1,1,0,1,0,1,1,0,1,1,1,1,1,1,1,0,1,1,1,1,1,1,1,1,1,1,1,1,1,1,1,1,0
		337443		CHEMBL643493	Binding affinity against adenosine A1 receptor in human cortical membranes using [3H]CHA as radioligand	B			BAO_0000192	BAO_0000249	cell membrane format	CCCc1cc(O)c2ccc(N)nc2n1			CHEMBL1149169	J Med Chem	2004	[object Object]	CHEMBL103588		CHEMBL103588	5.39	0	http://www.openphacts.org/units/Nanomolar	191930	=	1	1	=		Ki	nM		CHEMBL226	Homo sapiens	Adenosine A1 receptor	9606			Ki	nM	UO_0000065		4100.0	4100.0	CHEMBL103588	4.3872161432802645	0,0,0,0,0,0,0,0,0,0,0,0,0,0,0,0,0,0,0,0,0,0,0,0,0,0,0,0,0,0,0,0,0,0,0,0,0,0,1,0,0,0,0,0,0,0,0,0,0,0,0,0,0,0,0,0,0,0,0,0,0,0,0,0,0,1,0,0,0,0,0,0,0,0,0,0,0,1,0,0,1,0,0,0,1,0,0,0,0,0,0,1,0,0,0,0,0,1,1,0,0,1,0,0,0,1,0,0,0,0,0,1,0,1,1,1,0,0,1,0,1,1,0,0,0,1,0,1,0,0,0,1,0,1,0,1,0,1,0,1,0,0,1,1,0,1,0,1,0,0,0,1,1,0,0,1,1,1,1,0,1,1,1,1,1,1,0
		341401		CHEMBL643493	Binding affinity against adenosine A1 receptor in human cortical membranes using [3H]CHA as radioligand	B			BAO_0000192	BAO_0000249	cell membrane format	Cc1ccc2c(N)cc(-c3ccccc3)nc2n1			CHEMBL1149169	J Med Chem	2004	[object Object]	CHEMBL97337		CHEMBL97337	5.70	0	http://www.openphacts.org/units/Nanomolar	191918	=	1	1	=		Ki	nM		CHEMBL226	Homo sapiens	Adenosine A1 receptor	9606			Ki	nM	UO_0000065		2000.0	2000.0	CHEMBL97337	4.698970004336019	0,0,0,0,0,0,0,0,0,0,0,0,0,0,0,0,0,0,0,0,0,0,0,0,0,0,0,0,0,0,0,0,0,0,0,0,0,0,1,0,0,0,0,0,0,0,0,0,0,0,0,0,0,0,0,0,0,0,0,0,0,0,1,0,0,1,0,0,0,0,0,0,0,0,0,0,0,1,0,0,1,0,0,0,1,0,0,0,0,0,0,0,0,0,0,0,0,0,1,0,0,1,0,0,0,1,0,0,0,0,0,0,0,0,0,0,0,0,0,0,1,1,0,0,0,1,0,0,0,0,0,0,0,1,0,1,0,1,0,0,0,0,1,0,0,1,0,0,0,0,0,1,0,0,0,0,1,0,1,0,1,1,1,1,0,1,0
		342505		CHEMBL643493	Binding affinity against adenosine A1 receptor in human cortical membranes using [3H]CHA as radioligand	B			BAO_0000192	BAO_0000249	cell membrane format	Oc1cc(-c2ccccc2)nc2ncccc12			CHEMBL1149169	J Med Chem	2004	[object Object]	CHEMBL97037		CHEMBL97037	5.89	0	http://www.openphacts.org/units/Nanomolar	191963	=	1	1	=		Ki	nM		CHEMBL226	Homo sapiens	Adenosine A1 receptor	9606			Ki	nM	UO_0000065		1300.0	1300.0	CHEMBL97037	4.886056647693163	0,0,0,0,0,0,0,0,0,0,0,0,0,0,0,0,0,0,0,0,0,0,0,0,0,0,0,0,0,0,0,0,0,0,0,0,0,0,1,0,0,0,0,0,0,0,0,0,0,0,0,0,0,0,0,0,0,0,0,0,0,0,1,0,0,1,0,0,0,0,0,0,0,0,0,0,0,1,0,0,0,0,0,0,0,0,0,0,0,0,0,0,0,0,0,0,0,1,1,0,0,1,0,0,0,1,0,0,0,0,0,0,0,1,0,0,0,0,0,0,1,1,0,0,0,1,0,1,0,0,0,0,0,0,0,0,0,1,0,1,0,0,1,1,0,1,0,0,0,0,0,0,1,0,0,0,1,1,0,0,0,1,1,1,1,1,0
		342511		CHEMBL643493	Binding affinity against adenosine A1 receptor in human cortical membranes using [3H]CHA as radioligand	B			BAO_0000192	BAO_0000249	cell membrane format	CCOc1ccc2c(O)cc(-c3ccccc3)nc2n1			CHEMBL1149169	J Med Chem	2004	[object Object]	CHEMBL97895		CHEMBL97895	5.58	0	http://www.openphacts.org/units/Nanomolar	191961	=	1	1	=		Ki	nM		CHEMBL226	Homo sapiens	Adenosine A1 receptor	9606			Ki	nM	UO_0000065		2600.0	2600.0	CHEMBL97895	4.585026652029182	0,0,0,0,0,0,0,0,0,0,0,0,0,0,0,0,0,0,0,0,0,0,0,0,0,0,0,0,0,0,0,0,0,0,0,0,0,0,1,0,0,0,0,0,0,0,0,0,0,0,0,0,0,0,0,0,0,0,0,0,0,0,1,0,0,1,0,0,0,0,0,0,0,0,0,0,0,1,0,0,0,0,0,0,0,0,0,0,0,0,0,0,1,0,0,0,0,1,1,0,0,1,0,0,0,1,0,0,0,1,1,0,0,1,1,0,0,1,0,0,1,1,0,0,0,1,1,1,0,0,0,0,0,0,0,0,0,1,0,1,0,0,1,1,0,1,0,0,0,0,0,0,1,1,0,1,1,1,0,1,1,1,1,1,1,1,0
		343686		CHEMBL643493	Binding affinity against adenosine A1 receptor in human cortical membranes using [3H]CHA as radioligand	B			BAO_0000192	BAO_0000249	cell membrane format	Cc1ccc2c(O)cc(-c3ccc([N+](=O)[O-])cc3)nc2n1			CHEMBL1149169	J Med Chem	2004	[object Object]	CHEMBL316630		CHEMBL316630	5.51	0	http://www.openphacts.org/units/Nanomolar	191955	=	1	1	=		Ki	nM		CHEMBL226	Homo sapiens	Adenosine A1 receptor	9606			Ki	nM	UO_0000065		3100.0	3100.0	CHEMBL316630	4.508638306165727	0,0,0,0,0,0,0,0,0,0,0,0,0,0,0,0,0,0,0,0,0,0,0,0,1,0,0,0,0,0,0,0,0,0,0,0,0,0,1,0,0,0,0,0,0,0,0,0,0,1,0,0,0,0,0,0,1,0,0,0,0,0,1,1,0,1,0,0,0,0,1,1,0,0,0,0,0,1,0,0,0,0,0,0,0,0,0,0,0,0,0,0,0,0,1,0,0,1,1,0,0,1,1,0,0,1,0,0,0,0,0,0,0,1,0,0,0,0,0,1,1,1,1,0,1,1,0,1,0,0,1,0,0,1,0,1,0,1,0,1,0,0,1,1,0,1,1,0,1,0,0,0,1,0,0,0,1,1,1,1,1,1,1,1,1,1,0
		345144		CHEMBL643493	Binding affinity against adenosine A1 receptor in human cortical membranes using [3H]CHA as radioligand	B			BAO_0000192	BAO_0000249	cell membrane format	Cc1ccc2c(O)cc(-c3ccccc3F)nc2n1			CHEMBL1149169	J Med Chem	2004	[object Object]	CHEMBL95384		CHEMBL95384	6.31	0	http://www.openphacts.org/units/Nanomolar	191949	=	1	1	=		Ki	nM		CHEMBL226	Homo sapiens	Adenosine A1 receptor	9606			Ki	nM	UO_0000065		490.0	490.0	CHEMBL95384	5.309803919971486	0,0,0,0,0,0,0,0,0,0,0,0,0,0,0,0,0,0,0,0,0,0,0,0,0,0,0,0,0,0,0,0,0,0,0,0,0,0,1,0,0,0,1,0,0,0,0,0,0,0,0,0,0,0,0,0,0,0,0,0,0,0,1,0,0,1,0,0,0,0,0,0,0,0,0,0,0,1,0,0,0,0,0,0,0,0,0,1,0,0,0,0,0,0,0,0,0,1,1,0,0,1,0,0,0,1,0,1,0,0,0,0,0,1,0,0,0,0,0,0,1,1,0,0,0,1,0,1,0,0,0,0,0,0,1,0,0,1,0,1,0,0,1,1,1,1,0,0,0,0,1,0,1,0,0,0,1,1,0,0,1,1,1,1,1,1,0
		345150		CHEMBL643493	Binding affinity against adenosine A1 receptor in human cortical membranes using [3H]CHA as radioligand	B			BAO_0000192	BAO_0000249	cell membrane format	Nc1ccc2c(O)cc(-c3ccccc3)nc2n1			CHEMBL1149169	J Med Chem	2004	[object Object]	CHEMBL102430		CHEMBL102430	5.47	0	http://www.openphacts.org/units/Nanomolar	191944	=	1	1	=		Ki	nM		CHEMBL226	Homo sapiens	Adenosine A1 receptor	9606			Ki	nM	UO_0000065		3400.0	3400.0	CHEMBL102430	4.468521082957745	0,0,0,0,0,0,0,0,0,0,0,0,0,0,0,0,0,0,0,0,0,0,0,0,0,0,0,0,0,0,0,0,0,0,0,0,0,0,1,0,0,0,0,0,0,0,0,0,0,0,0,0,0,0,0,0,0,0,0,0,0,0,1,0,0,1,0,0,0,0,0,0,0,0,0,0,0,1,0,0,1,0,0,0,1,0,0,0,0,0,0,0,0,0,0,0,0,1,1,0,0,1,0,0,0,1,0,0,0,0,0,0,0,1,0,0,0,0,0,0,1,1,0,0,0,1,0,1,0,0,0,1,0,1,0,1,0,1,0,1,0,0,1,1,0,1,0,0,0,0,0,1,1,0,0,0,1,1,1,0,0,1,1,1,1,1,0
		351764		CHEMBL643500	Binding affinity for human Adenosine A1 receptor in CHO cells using [3H]N6-(R)-phenylisopropyladenosine	B			BAO_0000192	BAO_0000219	cell-based format	CNC(=O)[C@H]1S[C@@H](n2cnc3c(NCc4cccc(I)c4)nc(Cl)nc32)[C@H](O)[C@@H]1O			CHEMBL1145992	J Med Chem	2003	[object Object]	CHEMBL200732		CHEMBL200732	6.71	0	http://www.openphacts.org/units/Nanomolar	236170	=	1	1	=		Ki	nM		CHEMBL226	Homo sapiens	Adenosine A1 receptor	9606			Ki	nM	UO_0000065		193.0	193.0	CHEMBL200732	5.714442690992226	0,0,0,0,0,0,0,0,0,0,0,0,0,0,0,0,0,0,0,0,0,0,0,0,0,0,0,1,0,0,0,0,0,0,0,0,1,0,1,0,0,0,0,0,0,0,0,1,0,0,0,0,0,1,1,0,0,0,0,0,0,0,1,0,0,1,0,0,0,0,0,0,1,0,0,1,0,1,0,1,1,1,1,1,0,1,0,1,1,1,0,0,1,1,0,1,1,1,1,0,1,1,0,1,0,1,1,1,0,0,1,0,0,0,0,0,0,1,0,0,1,1,1,0,0,1,0,1,0,0,0,1,0,1,1,1,0,1,0,1,0,0,1,1,0,1,1,0,1,0,1,1,1,1,1,1,1,1,1,1,1,1,1,1,1,1,0
		359029		CHEMBL643500	Binding affinity for human Adenosine A1 receptor in CHO cells using [3H]N6-(R)-phenylisopropyladenosine	B			BAO_0000192	BAO_0000219	cell-based format	CNC(=O)[C@H]1S[C@@H](n2cnc3c(N)nc(Cl)nc32)[C@H](O)[C@@H]1O			CHEMBL1145992	J Med Chem	2003	[object Object]	CHEMBL203357		CHEMBL203357	7.05	0	http://www.openphacts.org/units/Nanomolar	236168	=	1	1	=		Ki	nM		CHEMBL226	Homo sapiens	Adenosine A1 receptor	9606			Ki	nM	UO_0000065		89.2	89.2	CHEMBL203357	6.049635145623877	0,0,0,0,0,0,0,0,0,0,0,0,0,0,0,0,0,0,0,0,0,0,0,0,0,0,0,0,0,0,0,0,0,0,0,0,1,0,1,0,0,0,0,0,0,0,0,1,0,0,0,0,0,1,1,0,0,0,0,0,0,0,1,0,0,1,0,0,0,0,0,0,1,0,0,1,0,1,0,1,1,1,0,1,1,1,0,1,1,1,0,0,1,1,0,1,1,1,1,0,0,1,0,1,0,1,1,1,0,0,1,0,0,0,0,0,0,1,0,0,1,1,1,0,0,1,0,1,0,0,0,1,0,1,1,1,0,1,0,1,0,0,1,1,0,0,1,0,1,0,1,1,1,0,1,0,1,1,1,1,1,1,1,1,1,1,0
		366156		CHEMBL643500	Binding affinity for human Adenosine A1 receptor in CHO cells using [3H]N6-(R)-phenylisopropyladenosine	B			BAO_0000192	BAO_0000219	cell-based format	CNC(=O)[C@H]1O[C@@H](n2cnc3c(NCc4cccc(I)c4)nc(Cl)nc32)[C@H](O)[C@@H]1O			CHEMBL1145992	J Med Chem	2003	[object Object]	CHEMBL431733	NAMODENOSON	CHEMBL431733	5.91	0	http://www.openphacts.org/units/Nanomolar	236166	=	1	1	=		Ki	nM		CHEMBL226	Homo sapiens	Adenosine A1 receptor	9606			Ki	nM	UO_0000065		1240.0	1240.0	CHEMBL431733	4.906578314837765	0,0,0,0,0,0,0,0,0,0,0,0,0,0,0,0,0,0,0,0,0,0,0,0,0,0,0,1,0,0,0,0,0,0,0,0,0,0,1,0,0,0,0,0,0,0,0,0,0,0,0,0,0,1,1,0,0,1,0,0,0,0,1,0,0,1,0,0,0,0,0,0,1,0,0,1,0,1,0,1,1,0,1,1,0,1,0,1,0,1,0,0,1,1,0,1,1,1,1,0,1,1,0,1,0,1,1,1,0,0,1,0,0,0,0,0,0,1,0,0,1,1,1,0,0,1,0,1,0,0,0,1,0,1,1,1,0,1,0,1,1,0,1,1,0,1,1,0,1,0,1,1,1,1,1,1,1,1,1,1,1,1,1,1,1,1,0
		387523		CHEMBL643500	Binding affinity for human Adenosine A1 receptor in CHO cells using [3H]N6-(R)-phenylisopropyladenosine	B			BAO_0000192	BAO_0000219	cell-based format	CNC(=O)[C@H]1S[C@@H](n2cnc3c(NC)nc(Cl)nc32)[C@H](O)[C@@H]1O			CHEMBL1145992	J Med Chem	2003	[object Object]	CHEMBL201706		CHEMBL201706	5.88	0	http://www.openphacts.org/units/Nanomolar	236167	=	1	1	=		Ki	nM		CHEMBL226	Homo sapiens	Adenosine A1 receptor	9606			Ki	nM	UO_0000065		1330.0	1330.0	CHEMBL201706	4.876148359032914	0,0,0,0,0,0,0,0,0,0,0,0,0,0,0,0,0,0,0,0,0,0,0,0,0,0,0,0,0,0,0,0,0,0,0,0,1,0,1,0,0,0,0,0,0,0,0,1,0,0,0,0,0,1,1,0,0,0,0,0,0,0,1,0,0,1,0,0,0,0,0,0,1,0,0,1,0,1,0,1,1,1,0,1,0,1,0,1,1,1,0,0,1,1,0,1,1,1,1,0,0,1,0,1,0,1,1,1,0,0,1,0,0,0,0,0,0,1,0,0,1,1,1,0,0,1,0,1,0,0,0,1,0,1,1,1,0,1,0,1,0,0,1,1,0,0,1,0,1,1,1,1,1,0,1,0,1,1,1,1,1,1,1,1,1,1,0
		474349		CHEMBL643030	In vitro binding affinity towards human adenosine A1 receptor by [3H]DPCPX displacement.	B			BAO_0000192	BAO_0000357	single protein format	NC(=O)/N=N/Nc1nc(N)c2ncn([C@@H]3O[C@H](CO)[C@@H](O)[C@H]3O)c2n1			CHEMBL1136764	J Med Chem	2003	[object Object]	CHEMBL2113451		CHEMBL2113451	6.85	0	http://www.openphacts.org/units/Nanomolar	57512	=	1	1	=		Ki	nM		CHEMBL226	Homo sapiens	Adenosine A1 receptor	9606			Ki	nM	UO_0000065		140.0	140.0	CHEMBL2113451	5.853871964321762	0,0,0,0,0,0,0,0,0,0,0,0,0,0,0,0,0,0,0,0,0,0,0,0,0,1,0,0,0,0,0,0,0,0,0,0,0,1,1,0,0,0,0,0,0,0,0,0,0,0,0,0,1,1,1,0,0,1,0,0,0,0,1,0,0,1,0,0,0,1,1,0,1,0,0,1,0,1,0,1,1,0,1,1,1,1,0,0,0,1,1,1,1,0,1,1,1,1,1,0,0,1,0,0,0,1,1,0,0,1,1,0,0,0,0,0,0,1,0,1,1,1,1,0,1,1,0,1,0,0,1,1,1,1,0,1,0,1,0,1,1,0,1,1,0,0,1,0,1,0,1,1,1,1,1,1,1,1,1,1,0,1,1,1,1,1,0
		474456		CHEMBL643499	Displacement of specific [3H]DPCPX binding at human adenosine A1 receptor expressed in CHO cells	B			BAO_0000192	BAO_0000219	cell-based format	CCCn1c(=O)c2nc(-c3cc(OCC(=O)Nc4ccc(F)cc4)nn3C)[nH]c2n(CCC)c1=O			CHEMBL1148292	J Med Chem	2004	[object Object]	CHEMBL289903		CHEMBL289903	7.19	0	http://www.openphacts.org/units/Nanomolar	51134	=	1	1	=		Ki	nM		CHEMBL226	Homo sapiens	Adenosine A1 receptor	9606			Ki	nM	UO_0000065		65.0	65.0	CHEMBL289903	6.187086643357144	0,0,0,0,0,0,0,0,0,0,0,0,0,0,0,0,0,0,0,0,0,0,0,0,0,0,0,0,0,0,0,0,0,0,0,0,0,1,1,0,0,0,1,0,0,0,0,0,0,0,0,0,1,0,0,0,0,0,0,0,0,0,1,0,0,1,0,0,0,0,0,0,1,0,0,1,0,1,0,1,1,0,0,1,0,1,0,1,0,1,1,1,1,1,1,1,1,1,1,0,1,1,0,0,1,1,1,1,0,1,1,1,0,1,1,1,0,1,1,0,1,1,1,0,1,1,1,1,1,0,0,1,1,1,1,1,1,1,1,0,1,1,1,1,1,1,1,1,1,1,1,1,0,1,1,1,1,1,1,1,1,1,1,1,1,1,0
		475534		CHEMBL643499	Displacement of specific [3H]DPCPX binding at human adenosine A1 receptor expressed in CHO cells	B			BAO_0000192	BAO_0000219	cell-based format	CCCn1c(=O)c2nc(-c3cc(NC(=O)Cc4ccc(F)c(F)c4)nn3C)[nH]c2n(CCC)c1=O			CHEMBL1148292	J Med Chem	2004	[object Object]	CHEMBL32950		CHEMBL32950	5.72	0	http://www.openphacts.org/units/Nanomolar	51096	=	1	1	=		Ki	nM		CHEMBL226	Homo sapiens	Adenosine A1 receptor	9606			Ki	nM	UO_0000065		1898.0	1898.0	CHEMBL32950	4.721703791908726	0,0,0,0,0,0,0,0,0,0,0,0,0,0,0,0,0,0,0,0,0,0,0,0,0,0,0,0,0,0,0,0,0,0,0,0,0,1,1,0,0,0,1,0,0,0,0,0,0,0,0,0,1,0,0,0,0,0,0,0,0,0,1,0,0,1,0,0,0,0,0,0,0,0,0,1,0,1,0,1,1,0,0,1,0,1,0,1,0,1,1,1,1,1,1,1,1,1,1,0,1,1,0,0,1,1,1,1,0,0,1,1,0,1,1,1,0,1,1,0,1,1,1,0,1,1,0,1,1,0,0,1,1,1,1,1,1,1,1,0,0,1,1,1,1,1,1,1,1,1,1,1,0,1,1,1,1,0,1,1,1,1,1,1,1,1,0
		475545		CHEMBL643499	Displacement of specific [3H]DPCPX binding at human adenosine A1 receptor expressed in CHO cells	B			BAO_0000192	BAO_0000219	cell-based format	CCCn1c(=O)c2nc(-c3ccc(NC(=O)Cc4ccc(OC)c(OC)c4)cc3)[nH]c2n(CCC)c1=O			CHEMBL1148292	J Med Chem	2004	[object Object]	CHEMBL432273		CHEMBL432273	5.76	0	http://www.openphacts.org/units/Nanomolar	51090	=	1	1	=		Ki	nM		CHEMBL226	Homo sapiens	Adenosine A1 receptor	9606			Ki	nM	UO_0000065		1725.0	1725.0	CHEMBL432273	4.763210900590707	0,0,0,0,0,0,0,0,0,0,0,0,0,0,0,0,0,0,0,0,0,0,0,0,0,0,0,0,0,0,0,0,0,0,0,0,0,1,1,0,0,0,0,0,0,0,0,0,0,0,0,0,0,0,0,0,0,0,0,0,0,0,1,0,0,1,0,0,0,0,0,0,1,0,0,1,0,1,0,1,1,0,0,1,0,1,0,0,0,1,1,1,1,1,0,1,1,1,1,0,1,1,0,0,1,1,1,0,0,0,1,1,0,1,1,1,0,1,1,0,1,1,1,0,0,1,1,1,1,0,0,1,1,1,0,1,1,1,1,0,1,1,1,1,1,1,1,1,1,1,1,1,1,1,1,1,1,1,1,1,1,1,1,1,1,1,0
		475552		CHEMBL643499	Displacement of specific [3H]DPCPX binding at human adenosine A1 receptor expressed in CHO cells	B			BAO_0000192	BAO_0000219	cell-based format	CCCn1c(=O)c2nc(-c3cc(OCC(=O)Nc4ccc(C(C)CC)cc4)nn3C)[nH]c2n(CCC)c1=O			CHEMBL1148292	J Med Chem	2004	[object Object]	CHEMBL32118		CHEMBL32118	6.00	0	http://www.openphacts.org/units/Nanomolar	51129	=	1	1	=		Ki	nM		CHEMBL226	Homo sapiens	Adenosine A1 receptor	9606			Ki	nM	UO_0000065		1005.0	1005.0	CHEMBL32118	4.997833938243493	0,0,0,0,0,0,0,0,0,0,0,0,0,0,0,0,0,0,0,0,0,0,0,0,0,0,0,0,0,0,0,0,0,0,0,0,0,1,1,0,0,0,0,0,0,0,0,0,0,0,0,0,1,0,0,0,0,0,0,0,0,0,1,0,0,1,0,0,0,0,0,0,1,0,0,1,0,1,0,1,1,0,0,1,0,1,0,0,0,1,1,1,1,1,1,1,1,1,1,0,1,1,0,0,1,1,1,0,0,1,1,1,0,1,1,1,0,1,1,0,1,1,1,0,1,1,1,1,1,0,0,1,1,1,0,1,1,1,1,0,1,1,1,1,1,1,1,1,1,1,1,1,0,1,1,1,1,1,1,1,1,1,1,1,1,1,0
		476713		CHEMBL643499	Displacement of specific [3H]DPCPX binding at human adenosine A1 receptor expressed in CHO cells	B			BAO_0000192	BAO_0000219	cell-based format	CCCn1c(=O)c2nc(-c3cc(NC(=O)Cc4ccccc4)nn3C)[nH]c2n(CCC)c1=O			CHEMBL1148292	J Med Chem	2004	[object Object]	CHEMBL32481		CHEMBL32481	6.05	0	http://www.openphacts.org/units/Nanomolar	51077	=	1	1	=		Ki	nM		CHEMBL226	Homo sapiens	Adenosine A1 receptor	9606			Ki	nM	UO_0000065		900.0	900.0	CHEMBL32481	5.045757490560675	0,0,0,0,0,0,0,0,0,0,0,0,0,0,0,0,0,0,0,0,0,0,0,0,0,0,0,0,0,0,0,0,0,0,0,0,0,1,1,0,0,0,0,0,0,0,0,0,0,0,0,0,1,0,0,0,0,0,0,0,0,0,1,0,0,1,0,0,0,0,0,0,0,0,0,1,0,1,0,1,1,0,0,1,0,1,0,0,0,1,1,1,1,1,1,1,1,1,1,0,1,1,0,0,1,1,1,0,0,0,1,1,0,1,1,1,0,1,1,0,1,1,1,0,1,1,0,1,1,0,0,1,1,1,0,1,1,1,1,0,0,1,1,1,1,1,1,1,1,1,1,1,0,1,1,1,1,0,1,1,1,1,1,1,1,1,0
		476722		CHEMBL643499	Displacement of specific [3H]DPCPX binding at human adenosine A1 receptor expressed in CHO cells	B			BAO_0000192	BAO_0000219	cell-based format	CCCn1c(=O)c2nc(-c3cc(NC(=O)Cc4ccccc4)n(C)n3)[nH]c2n(CCC)c1=O			CHEMBL1148292	J Med Chem	2004	[object Object]	CHEMBL32281		CHEMBL32281	7.26	0	http://www.openphacts.org/units/Nanomolar	51089	=	1	1	=		Ki	nM		CHEMBL226	Homo sapiens	Adenosine A1 receptor	9606			Ki	nM	UO_0000065		55.0	55.0	CHEMBL32281	6.259637310505756	0,0,0,0,0,0,0,0,0,0,0,0,0,0,0,0,0,0,0,0,0,0,0,0,0,0,0,0,0,0,0,0,0,0,0,0,0,1,1,0,0,0,0,0,0,0,0,0,0,0,0,0,1,0,0,0,0,0,0,0,0,0,1,0,0,1,0,0,0,0,0,0,0,0,0,1,0,1,0,1,1,0,0,1,0,1,0,0,0,1,1,1,1,1,1,1,1,1,1,0,1,1,0,0,1,1,1,0,0,0,1,1,0,1,1,1,0,1,1,0,1,1,1,0,1,1,0,1,1,0,0,1,1,1,0,1,1,1,1,0,0,1,1,1,1,1,1,1,1,1,1,1,0,1,1,1,1,0,1,1,1,1,1,1,1,1,0
		476731		CHEMBL643499	Displacement of specific [3H]DPCPX binding at human adenosine A1 receptor expressed in CHO cells	B			BAO_0000192	BAO_0000219	cell-based format	CCCn1c(=O)c2nc(-c3cc(NC(=O)Nc4cccc(OC)c4)nn3C)[nH]c2n(CCC)c1=O			CHEMBL1148292	J Med Chem	2004	[object Object]	CHEMBL290105		CHEMBL290105	5.70	0	http://www.openphacts.org/units/Nanomolar	51140	=	1	1	=		Ki	nM		CHEMBL226	Homo sapiens	Adenosine A1 receptor	9606			Ki	nM	UO_0000065		1993.0	1993.0	CHEMBL290105	4.700492701299512	0,0,0,0,0,0,0,0,0,0,0,0,0,0,0,0,0,0,0,0,0,0,0,0,0,0,0,0,0,0,0,0,0,0,0,0,0,1,1,0,0,0,0,1,0,0,0,0,0,0,0,0,1,0,0,0,0,0,0,0,0,0,1,0,0,1,0,0,0,0,0,0,0,0,0,1,0,1,0,1,1,0,0,1,0,1,0,0,0,1,1,1,1,1,1,1,1,1,1,0,1,1,0,0,0,1,1,0,0,0,1,1,0,1,1,1,0,1,1,0,1,1,1,0,1,1,1,1,1,0,0,1,0,1,0,1,1,1,1,0,1,1,1,1,1,1,1,1,1,1,1,1,1,1,1,1,1,1,1,1,1,1,1,1,1,1,0
		479272		CHEMBL643499	Displacement of specific [3H]DPCPX binding at human adenosine A1 receptor expressed in CHO cells	B			BAO_0000192	BAO_0000219	cell-based format	CC(C)Cn1c(=O)c2nc(-c3cc(OCC(=O)Nc4ccc(F)cc4)n(C)n3)[nH]c2n(CC(C)C)c1=O			CHEMBL1148292	J Med Chem	2004	[object Object]	CHEMBL33591		CHEMBL33591	7.14	0	http://www.openphacts.org/units/Nanomolar	51115	=	1	1	=		Ki	nM		CHEMBL226	Homo sapiens	Adenosine A1 receptor	9606			Ki	nM	UO_0000065		72.0	72.0	CHEMBL33591	6.142667503568732	0,0,0,0,0,0,0,0,0,0,0,0,0,0,0,0,0,0,0,0,0,0,0,0,0,0,0,0,0,0,0,0,0,0,0,0,0,1,1,0,0,0,1,0,0,0,0,0,0,0,0,0,1,0,0,0,0,0,0,0,0,0,1,0,0,1,0,0,0,0,0,0,1,0,1,1,0,1,0,1,1,0,0,1,0,1,0,1,0,1,1,0,1,1,1,1,1,1,1,0,1,1,0,0,1,1,1,1,1,1,1,1,0,1,0,1,0,1,0,0,1,1,1,0,1,1,1,1,1,0,0,1,1,1,1,1,1,1,1,0,1,1,1,1,1,1,1,0,1,1,1,1,0,1,1,1,1,1,1,1,1,1,1,1,1,1,0
		481713		CHEMBL643030	In vitro binding affinity towards human adenosine A1 receptor by [3H]DPCPX displacement.	B			BAO_0000192	BAO_0000357	single protein format	Nc1nc(/N=N/NC(=O)Nc2nccs2)nc2c1ncn2[C@@H]1O[C@H](CO)[C@@H](O)[C@H]1O			CHEMBL1136764	J Med Chem	2003	[object Object]	CHEMBL2113454		CHEMBL2113454	7.62	0	http://www.openphacts.org/units/Nanomolar	57520	=	1	1	=		Ki	nM		CHEMBL226	Homo sapiens	Adenosine A1 receptor	9606			Ki	nM	UO_0000065		24.0	24.0	CHEMBL2113454	6.619788758288394	0,0,0,0,0,0,0,0,0,0,0,0,0,0,0,0,0,0,0,0,0,0,0,0,0,1,0,0,0,0,0,0,0,0,0,0,1,1,1,0,0,0,0,1,0,0,0,1,0,0,0,0,1,1,1,0,0,1,0,0,0,0,1,0,0,1,0,0,0,1,1,0,1,0,0,1,0,1,0,1,1,1,1,1,1,1,0,0,1,1,1,1,1,0,1,1,1,1,1,0,0,1,0,0,0,1,1,0,0,1,1,0,0,0,0,0,0,1,0,1,1,1,1,0,1,1,0,1,0,0,1,1,1,1,0,1,0,1,0,1,1,0,1,1,0,0,1,0,1,0,1,1,1,1,1,1,1,1,1,1,0,1,1,1,1,1,0
		483052		CHEMBL643499	Displacement of specific [3H]DPCPX binding at human adenosine A1 receptor expressed in CHO cells	B			BAO_0000192	BAO_0000219	cell-based format	CCCn1c(=O)c2nc(-c3cc(OCC(=O)Nc4ccc(Br)cc4)nn3C)[nH]c2n(CCC)c1=O			CHEMBL1148292	J Med Chem	2004	[object Object]	CHEMBL287529		CHEMBL287529	6.82	0	http://www.openphacts.org/units/Nanomolar	51133	=	1	1	=		Ki	nM		CHEMBL226	Homo sapiens	Adenosine A1 receptor	9606			Ki	nM	UO_0000065		150.0	150.0	CHEMBL287529	5.823908740944319	0,0,0,0,0,0,0,0,0,0,0,0,0,0,0,0,0,0,0,0,0,0,0,0,0,0,0,0,0,0,0,0,0,0,0,0,0,1,1,0,0,0,0,0,0,0,1,0,0,0,0,0,1,0,0,0,0,0,0,0,0,0,1,0,0,1,0,0,0,0,0,0,1,0,0,1,0,1,0,1,1,0,0,1,0,1,0,1,0,1,1,1,1,1,1,1,1,1,1,0,1,1,0,0,1,1,1,1,0,1,1,1,0,1,1,1,0,1,1,0,1,1,1,0,1,1,1,1,1,0,0,1,1,1,1,1,1,1,1,0,1,1,1,1,1,1,1,1,1,1,1,1,0,1,1,1,1,1,1,1,1,1,1,1,1,1,0
		484277		CHEMBL643499	Displacement of specific [3H]DPCPX binding at human adenosine A1 receptor expressed in CHO cells	B			BAO_0000192	BAO_0000219	cell-based format	CCCn1c(=O)c2nc(-c3ccc(N)cc3)[nH]c2n(CCC)c1=O			CHEMBL1148292	J Med Chem	2004	[object Object]	CHEMBL32598		CHEMBL32598	7.19	0	http://www.openphacts.org/units/Nanomolar	51072	=	1	1	=		Ki	nM		CHEMBL226	Homo sapiens	Adenosine A1 receptor	9606			Ki	nM	UO_0000065		65.0	65.0	CHEMBL32598	6.187086643357144	0,0,0,0,0,0,0,0,0,0,0,0,0,0,0,0,0,0,0,0,0,0,0,0,0,0,0,0,0,0,0,0,0,0,0,0,0,1,1,0,0,0,0,0,0,0,0,0,0,0,0,0,0,0,0,0,0,0,0,0,0,0,1,0,0,1,0,0,0,0,0,0,0,0,0,1,0,1,0,1,1,0,0,1,1,1,0,0,0,1,1,1,1,0,0,1,1,1,1,0,1,1,0,0,0,1,1,0,0,0,1,1,0,1,1,1,0,1,1,0,1,1,1,0,0,1,0,1,1,0,0,1,0,1,0,1,1,1,1,0,0,0,1,1,1,1,0,1,1,1,1,1,0,1,1,1,1,0,1,1,1,1,1,1,1,1,0
		484284		CHEMBL643499	Displacement of specific [3H]DPCPX binding at human adenosine A1 receptor expressed in CHO cells	B			BAO_0000192	BAO_0000219	cell-based format	CCCn1c(=O)c2nc(-c3cc(NC(=O)Cc4ccc(C(F)(F)F)cc4)nn3C)[nH]c2n(CCC)c1=O			CHEMBL1148292	J Med Chem	2004	[object Object]	CHEMBL32478		CHEMBL32478	6.13	0	http://www.openphacts.org/units/Nanomolar	51097	=	1	1	=		Ki	nM		CHEMBL226	Homo sapiens	Adenosine A1 receptor	9606			Ki	nM	UO_0000065		746.0	746.0	CHEMBL32478	5.127261172527331	0,0,0,0,0,0,0,0,0,0,0,0,0,0,0,0,0,0,0,0,0,0,0,0,0,0,0,0,0,0,0,0,0,0,0,0,0,1,1,0,0,0,1,0,0,0,0,0,0,0,0,0,1,0,0,0,0,0,0,0,0,0,1,0,0,1,0,0,0,0,0,0,0,0,0,1,0,1,0,1,1,0,0,1,0,1,0,0,0,1,1,1,1,1,1,1,1,1,1,0,1,1,0,0,1,1,1,1,0,0,1,1,1,1,1,1,0,1,1,0,1,1,1,0,1,1,0,1,1,0,0,1,1,1,1,1,1,1,1,0,0,1,1,1,1,1,1,1,1,1,1,1,0,1,1,1,1,0,1,1,1,1,1,1,1,1,0
		485288		CHEMBL643030	In vitro binding affinity towards human adenosine A1 receptor by [3H]DPCPX displacement.	B			BAO_0000192	BAO_0000357	single protein format	Nc1nc(/N=N/NC(=O)NCc2ccccc2)nc2c1ncn2[C@@H]1O[C@H](CO)[C@@H](O)[C@H]1O			CHEMBL1136764	J Med Chem	2003	[object Object]	CHEMBL2113446		CHEMBL2113446	7.38	0	http://www.openphacts.org/units/Nanomolar	57522	=	1	1	=		Ki	nM		CHEMBL226	Homo sapiens	Adenosine A1 receptor	9606			Ki	nM	UO_0000065		42.0	42.0	CHEMBL2113446	6.376750709602099	0,0,0,0,0,0,0,0,0,0,0,0,0,0,0,0,0,0,0,0,0,0,0,0,0,1,0,0,0,0,0,0,0,0,0,0,0,1,1,0,0,0,0,1,0,0,0,0,0,0,0,0,1,1,1,0,0,1,0,0,0,0,1,0,0,1,0,0,0,1,1,0,1,0,0,1,0,1,0,1,1,0,1,1,1,1,0,0,0,1,1,1,1,0,1,1,1,1,1,0,1,1,0,0,0,1,1,0,0,1,1,0,0,0,0,0,0,1,0,1,1,1,1,0,1,1,0,1,0,0,1,1,1,1,0,1,0,1,1,1,1,0,1,1,0,1,1,0,1,0,1,1,1,1,1,1,1,1,1,1,0,1,1,1,1,1,0
		485400		CHEMBL643499	Displacement of specific [3H]DPCPX binding at human adenosine A1 receptor expressed in CHO cells	B			BAO_0000192	BAO_0000219	cell-based format	CC(C)Cn1c(=O)c2nc(-c3cc(OCC(=O)Nc4ccc(Br)cc4)nn3C)[nH]c2n(CC(C)C)c1=O			CHEMBL1148292	J Med Chem	2004	[object Object]	CHEMBL32534		CHEMBL32534	5.62	0	http://www.openphacts.org/units/Nanomolar	51119	=	1	1	=		Ki	nM		CHEMBL226	Homo sapiens	Adenosine A1 receptor	9606			Ki	nM	UO_0000065		2427.0	2427.0	CHEMBL32534	4.614930223668066	0,0,0,0,0,0,0,0,0,0,0,0,0,0,0,0,0,0,0,0,0,0,0,0,0,0,0,0,0,0,0,0,0,0,0,0,0,1,1,0,0,0,0,0,0,0,1,0,0,0,0,0,1,0,0,0,0,0,0,0,0,0,1,0,0,1,0,0,0,0,0,0,1,0,1,1,0,1,0,1,1,0,0,1,0,1,0,1,0,1,1,0,1,1,1,1,1,1,1,0,1,1,0,0,1,1,1,1,0,1,1,1,0,1,0,1,0,1,0,0,1,1,1,0,1,1,1,1,1,0,0,1,1,1,1,1,1,1,1,0,1,1,1,1,1,1,1,0,1,1,1,1,0,1,1,1,1,1,1,1,1,1,1,1,1,1,0
		487694		CHEMBL643030	In vitro binding affinity towards human adenosine A1 receptor by [3H]DPCPX displacement.	B			BAO_0000192	BAO_0000357	single protein format	Nc1nc(/N=N/NC(=O)Nc2ccccc2Cl)nc2c1ncn2[C@@H]1O[C@H](CO)[C@@H](O)[C@H]1O			CHEMBL1136764	J Med Chem	2003	[object Object]	CHEMBL2113445		CHEMBL2113445	7.64	0	http://www.openphacts.org/units/Nanomolar	57527	=	1	1	=		Ki	nM		CHEMBL226	Homo sapiens	Adenosine A1 receptor	9606			Ki	nM	UO_0000065		23.0	23.0	CHEMBL2113445	6.638272163982407	0,0,0,0,0,0,0,0,0,0,0,0,0,0,0,0,0,0,0,0,0,0,0,0,0,1,0,0,0,0,0,0,0,0,0,0,0,1,1,0,0,0,0,1,0,0,0,0,0,0,0,0,1,1,1,0,0,1,0,0,0,0,1,0,0,1,0,0,0,1,1,0,1,0,0,1,0,1,0,1,1,0,1,1,1,1,0,1,0,1,1,1,1,0,1,1,1,1,1,0,0,1,0,1,0,1,1,1,0,1,1,0,0,0,0,0,0,1,0,1,1,1,1,0,1,1,0,1,0,0,1,1,1,1,1,1,0,1,0,1,1,0,1,1,1,1,1,0,1,0,1,1,1,1,1,1,1,1,1,1,0,1,1,1,1,1,0
		487698		CHEMBL643030	In vitro binding affinity towards human adenosine A1 receptor by [3H]DPCPX displacement.	B			BAO_0000192	BAO_0000357	single protein format	NC(=O)/N=N/Nc1nc(Nc2ccccc2)c2ncn([C@@H]3O[C@H](CO)[C@@H](O)[C@H]3O)c2n1			CHEMBL1136764	J Med Chem	2003	[object Object]	CHEMBL2113447		CHEMBL2113447	6.69	0	http://www.openphacts.org/units/Nanomolar	57519	=	1	1	=		Ki	nM		CHEMBL226	Homo sapiens	Adenosine A1 receptor	9606			Ki	nM	UO_0000065		204.0	204.0	CHEMBL2113447	5.690369832574102	0,0,0,0,0,0,0,0,0,0,0,0,0,0,0,0,0,0,0,0,0,0,0,0,0,1,0,0,0,0,0,0,0,0,0,0,0,1,1,0,0,0,0,0,0,0,0,0,0,0,0,0,1,1,1,0,0,1,0,0,0,0,1,0,0,1,0,0,0,1,1,0,1,0,0,1,0,1,0,1,1,0,1,1,1,1,0,0,0,1,1,1,1,0,1,1,1,1,1,0,0,1,0,0,0,1,1,0,0,1,1,0,0,0,0,0,0,1,0,1,1,1,1,0,1,1,0,1,0,0,1,1,1,1,0,1,0,1,0,1,1,0,1,1,0,1,1,0,1,0,1,1,1,1,1,1,1,1,1,1,0,1,1,1,1,1,0
		487786		CHEMBL643499	Displacement of specific [3H]DPCPX binding at human adenosine A1 receptor expressed in CHO cells	B			BAO_0000192	BAO_0000219	cell-based format	CCCn1c(=O)c2nc(-c3cc(N)n(C)n3)[nH]c2n(CCC)c1=O			CHEMBL1148292	J Med Chem	2004	[object Object]	CHEMBL33709		CHEMBL33709	6.85	0	http://www.openphacts.org/units/Nanomolar	51073	=	1	1	=		Ki	nM		CHEMBL226	Homo sapiens	Adenosine A1 receptor	9606			Ki	nM	UO_0000065		140.0	140.0	CHEMBL33709	5.853871964321762	0,0,0,0,0,0,0,0,0,0,0,0,0,0,0,0,0,0,0,0,0,0,0,0,0,0,0,0,0,0,0,0,0,0,0,0,0,1,1,0,0,0,0,0,0,0,0,0,0,0,0,0,1,0,0,0,0,0,0,0,0,0,1,0,0,1,0,0,0,0,0,0,0,0,0,1,0,1,0,1,1,0,0,1,1,1,0,0,0,1,1,1,1,1,1,1,1,1,1,0,1,1,0,0,0,1,1,0,0,0,1,1,0,1,1,1,0,1,1,0,1,1,1,0,1,1,0,1,1,0,0,1,0,1,0,1,1,1,1,0,0,1,1,1,1,0,0,1,1,1,1,1,0,1,1,1,1,0,1,1,1,1,1,1,1,1,0
		487800		CHEMBL643499	Displacement of specific [3H]DPCPX binding at human adenosine A1 receptor expressed in CHO cells	B			BAO_0000192	BAO_0000219	cell-based format	CCCn1c(=O)c2nc(-c3ccc(NC(=O)Nc4cccc(OC)c4)cc3)[nH]c2n(CCC)c1=O			CHEMBL1148292	J Med Chem	2004	[object Object]	CHEMBL32581		CHEMBL32581	5.93	0	http://www.openphacts.org/units/Nanomolar	51137	=	1	1	=		Ki	nM		CHEMBL226	Homo sapiens	Adenosine A1 receptor	9606			Ki	nM	UO_0000065		1175.0	1175.0	CHEMBL32581	4.9299621333922445	0,0,0,0,0,0,0,0,0,0,0,0,0,0,0,0,0,0,0,0,0,0,0,0,0,0,0,0,0,0,0,0,0,0,0,0,0,1,1,0,0,0,0,1,0,0,0,0,0,0,0,0,0,0,0,0,0,0,0,0,0,0,1,0,0,1,0,0,0,0,0,0,0,0,0,1,0,1,0,1,1,0,0,1,0,1,0,0,0,1,1,1,1,1,0,1,1,1,1,0,1,1,0,0,0,1,1,0,0,0,1,1,0,1,1,1,0,1,1,0,1,1,1,0,0,1,1,1,1,0,0,1,0,1,0,1,1,1,1,0,1,1,1,1,1,1,1,1,1,1,1,1,1,1,1,1,1,1,1,1,1,1,1,1,1,1,0
		487807		CHEMBL643499	Displacement of specific [3H]DPCPX binding at human adenosine A1 receptor expressed in CHO cells	B			BAO_0000192	BAO_0000219	cell-based format	CC(C)Cn1c(=O)c2nc(-c3cc(OCC(=O)Nc4ccc(F)cc4)nn3C)[nH]c2n(CC(C)C)c1=O			CHEMBL1148292	J Med Chem	2004	[object Object]	CHEMBL32697		CHEMBL32697	6.33	0	http://www.openphacts.org/units/Nanomolar	51120	=	1	1	=		Ki	nM		CHEMBL226	Homo sapiens	Adenosine A1 receptor	9606			Ki	nM	UO_0000065		467.0	467.0	CHEMBL32697	5.330683119433888	0,0,0,0,0,0,0,0,0,0,0,0,0,0,0,0,0,0,0,0,0,0,0,0,0,0,0,0,0,0,0,0,0,0,0,0,0,1,1,0,0,0,1,0,0,0,0,0,0,0,0,0,1,0,0,0,0,0,0,0,0,0,1,0,0,1,0,0,0,0,0,0,1,0,1,1,0,1,0,1,1,0,0,1,0,1,0,1,0,1,1,0,1,1,1,1,1,1,1,0,1,1,0,0,1,1,1,1,0,1,1,1,0,1,0,1,0,1,0,0,1,1,1,0,1,1,1,1,1,0,0,1,1,1,1,1,1,1,1,0,1,1,1,1,1,1,1,0,1,1,1,1,0,1,1,1,1,1,1,1,1,1,1,1,1,1,0
		488788		CHEMBL643030	In vitro binding affinity towards human adenosine A1 receptor by [3H]DPCPX displacement.	B			BAO_0000192	BAO_0000357	single protein format	OC[C@H]1O[C@@H](n2cnc3c(NC4CCCC4)nc(Cl)nc32)[C@H](O)[C@@H]1O			CHEMBL1136764	J Med Chem	2003	[object Object]	CHEMBL284969		CHEMBL284969	8.19	0	http://www.openphacts.org/units/Nanomolar	57526	=	1	1	=		Ki	nM		CHEMBL226	Homo sapiens	Adenosine A1 receptor	9606			Ki	nM	UO_0000065		6.4	6.4	CHEMBL284969	7.1938200260161125	0,0,0,0,0,0,0,0,0,0,0,0,0,0,0,0,0,0,0,0,0,0,0,0,0,0,0,0,0,0,0,0,0,0,0,0,0,0,1,0,0,0,0,0,0,0,0,0,0,0,0,0,0,1,1,0,0,1,0,0,0,0,1,0,0,1,0,0,0,0,0,0,1,0,0,1,0,1,0,1,1,0,1,1,0,1,0,1,0,1,1,1,1,0,0,1,1,1,1,0,0,1,0,1,1,1,1,1,0,1,1,1,0,0,0,0,0,1,1,0,1,1,1,0,0,1,0,1,0,1,0,1,1,1,1,1,0,1,0,1,1,0,1,1,0,0,1,1,1,0,1,1,1,1,0,1,1,1,1,1,0,1,1,1,1,1,0
		488881		CHEMBL643499	Displacement of specific [3H]DPCPX binding at human adenosine A1 receptor expressed in CHO cells	B			BAO_0000192	BAO_0000219	cell-based format	CCCn1c(=O)c2nc(-c3cc(NC(=O)Cc4ccc(Cl)cc4)nn3C)[nH]c2n(CCC)c1=O			CHEMBL1148292	J Med Chem	2004	[object Object]	CHEMBL32225		CHEMBL32225	6.28	0	http://www.openphacts.org/units/Nanomolar	51102	=	1	1	=		Ki	nM		CHEMBL226	Homo sapiens	Adenosine A1 receptor	9606			Ki	nM	UO_0000065		520.0	520.0	CHEMBL32225	5.2839966563652006	0,0,0,0,0,0,0,0,0,0,0,0,0,0,0,0,0,0,0,0,0,0,0,0,0,0,0,0,0,0,0,0,0,0,0,0,0,1,1,0,0,0,0,0,0,0,0,0,0,0,0,0,1,0,0,0,0,0,0,0,0,0,1,0,0,1,0,0,0,0,0,0,0,0,0,1,0,1,0,1,1,0,0,1,0,1,0,1,0,1,1,1,1,1,1,1,1,1,1,0,1,1,0,1,1,1,1,1,0,0,1,1,0,1,1,1,0,1,1,0,1,1,1,0,1,1,0,1,1,0,0,1,1,1,1,1,1,1,1,0,0,1,1,1,1,1,1,1,1,1,1,1,0,1,1,1,1,0,1,1,1,1,1,1,1,1,0
		488890		CHEMBL643499	Displacement of specific [3H]DPCPX binding at human adenosine A1 receptor expressed in CHO cells	B			BAO_0000192	BAO_0000219	cell-based format	CCCn1c(=O)c2[nH]c(-c3cc(OCC(=O)Nc4ccc(Br)cc4)n(C)n3)nc2n(CCC)c1=O			CHEMBL1148292	J Med Chem	2004	[object Object]	CHEMBL2112067		CHEMBL2112067	6.78	0	http://www.openphacts.org/units/Nanomolar	51118	=	1	1	=		Ki	nM		CHEMBL226	Homo sapiens	Adenosine A1 receptor	9606			Ki	nM	UO_0000065		168.0	168.0	CHEMBL2112067	5.774690718274137	0,0,0,0,0,0,0,0,0,0,0,0,0,0,0,0,0,0,0,0,0,0,0,0,0,0,0,0,0,0,0,0,0,0,0,0,0,1,1,0,0,0,0,0,0,0,1,0,0,0,0,0,1,0,0,0,0,0,0,0,0,0,1,0,0,1,0,0,0,0,0,0,1,0,0,1,0,1,0,1,1,0,0,1,0,1,0,1,0,1,0,1,1,1,1,1,1,1,1,0,1,1,0,0,1,1,1,1,1,1,1,1,0,1,1,1,0,1,1,0,1,1,1,0,1,1,1,1,1,0,0,1,1,1,1,1,1,1,1,0,1,1,1,1,1,1,1,1,1,1,1,1,0,1,1,1,1,1,1,1,1,1,1,1,1,1,0
		490039		CHEMBL643499	Displacement of specific [3H]DPCPX binding at human adenosine A1 receptor expressed in CHO cells	B			BAO_0000192	BAO_0000219	cell-based format	CCCn1c(=O)c2nc(-c3cc(N)nn3C)[nH]c2n(CCC)c1=O			CHEMBL1148292	J Med Chem	2004	[object Object]	CHEMBL33602		CHEMBL33602	6.70	0	http://www.openphacts.org/units/Nanomolar	51071	=	1	1	=		Ki	nM		CHEMBL226	Homo sapiens	Adenosine A1 receptor	9606			Ki	nM	UO_0000065		201.0	201.0	CHEMBL33602	5.696803942579511	0,0,0,0,0,0,0,0,0,0,0,0,0,0,0,0,0,0,0,0,0,0,0,0,0,0,0,0,0,0,0,0,0,0,0,0,0,1,1,0,0,0,0,0,0,0,0,0,0,0,0,0,1,0,0,0,0,0,0,0,0,0,1,0,0,1,0,0,0,0,0,0,0,0,0,1,0,1,0,1,1,0,0,1,1,1,0,0,0,1,1,1,1,1,1,1,1,1,1,0,1,1,0,0,0,1,1,0,0,0,1,1,0,1,1,1,0,1,1,0,1,1,1,0,1,1,0,1,1,0,0,1,0,1,0,1,1,1,1,0,0,1,1,1,1,0,0,1,1,1,1,1,0,1,1,1,1,0,1,1,1,1,1,1,1,1,0
		490046		CHEMBL643499	Displacement of specific [3H]DPCPX binding at human adenosine A1 receptor expressed in CHO cells	B			BAO_0000192	BAO_0000219	cell-based format	CCCn1c(=O)c2nc(-c3cc(NC(=O)Cc4cccc(F)c4)nn3C)[nH]c2n(CCC)c1=O			CHEMBL1148292	J Med Chem	2004	[object Object]	CHEMBL32770		CHEMBL32770	5.49	0	http://www.openphacts.org/units/Nanomolar	51078	=	1	1	=		Ki	nM		CHEMBL226	Homo sapiens	Adenosine A1 receptor	9606			Ki	nM	UO_0000065		3227.0	3227.0	CHEMBL32770	4.491201034596095	0,0,0,0,0,0,0,0,0,0,0,0,0,0,0,0,0,0,0,0,0,0,0,0,0,0,0,0,0,0,0,0,0,0,0,0,0,1,1,0,0,0,1,0,0,0,0,0,0,0,0,0,1,0,0,0,0,0,0,0,0,0,1,0,0,1,0,0,0,0,0,0,0,0,0,1,0,1,0,1,1,0,0,1,0,1,0,1,0,1,1,1,1,1,1,1,1,1,1,0,1,1,0,0,1,1,1,1,0,0,1,1,0,1,1,1,0,1,1,0,1,1,1,0,1,1,0,1,1,0,0,1,1,1,1,1,1,1,1,0,0,1,1,1,1,1,1,1,1,1,1,1,0,1,1,1,1,0,1,1,1,1,1,1,1,1,0
		490071		CHEMBL643499	Displacement of specific [3H]DPCPX binding at human adenosine A1 receptor expressed in CHO cells	B			BAO_0000192	BAO_0000219	cell-based format	CCCn1c(=O)c2nc(-c3cc(OCC(=O)N4CCN(c5ccccc5)CC4)nn3C)[nH]c2n(CCC)c1=O			CHEMBL1148292	J Med Chem	2004	[object Object]	CHEMBL33455		CHEMBL33455	6.58	0	http://www.openphacts.org/units/Nanomolar	51110	=	1	1	=		Ki	nM		CHEMBL226	Homo sapiens	Adenosine A1 receptor	9606			Ki	nM	UO_0000065		260.0	260.0	CHEMBL33455	5.585026652029182	0,0,0,0,0,0,0,0,0,0,0,0,0,0,0,0,0,0,0,0,0,0,0,0,0,0,0,0,0,0,0,0,0,0,0,0,0,1,1,0,0,0,0,0,0,0,0,0,0,0,0,0,1,0,0,0,0,0,0,0,0,0,1,0,0,1,0,0,0,0,0,0,1,0,0,1,0,1,0,1,1,0,0,1,0,1,1,0,0,1,1,1,1,1,1,1,1,1,1,0,1,1,0,0,0,1,1,0,0,1,1,1,0,1,1,1,0,1,1,0,1,1,1,0,1,1,1,1,1,1,0,0,1,1,0,1,1,1,1,0,1,1,1,1,1,1,1,1,1,1,1,1,0,1,1,1,1,1,1,1,1,1,1,1,1,1,0
		491183		CHEMBL643030	In vitro binding affinity towards human adenosine A1 receptor by [3H]DPCPX displacement.	B			BAO_0000192	BAO_0000357	single protein format	Nc1nc(/N=N/NC(=O)Nc2ccccc2)nc2c1ncn2[C@@H]1O[C@H](CO)[C@@H](O)[C@H]1O			CHEMBL1136764	J Med Chem	2003	[object Object]	CHEMBL2113460		CHEMBL2113460	8.21	0	http://www.openphacts.org/units/Nanomolar	57530	=	1	1	=		Ki	nM		CHEMBL226	Homo sapiens	Adenosine A1 receptor	9606			Ki	nM	UO_0000065		6.1	6.1	CHEMBL2113460	7.214670164989233	0,0,0,0,0,0,0,0,0,0,0,0,0,0,0,0,0,0,0,0,0,0,0,0,0,1,0,0,0,0,0,0,0,0,0,0,0,1,1,0,0,0,0,1,0,0,0,0,0,0,0,0,1,1,1,0,0,1,0,0,0,0,1,0,0,1,0,0,0,1,1,0,1,0,0,1,0,1,0,1,1,0,1,1,1,1,0,0,0,1,1,1,1,0,1,1,1,1,1,0,0,1,0,0,0,1,1,0,0,1,1,0,0,0,0,0,0,1,0,1,1,1,1,0,1,1,0,1,0,0,1,1,1,1,0,1,0,1,0,1,1,0,1,1,0,1,1,0,1,0,1,1,1,1,1,1,1,1,1,1,0,1,1,1,1,1,0
		492384		CHEMBL643030	In vitro binding affinity towards human adenosine A1 receptor by [3H]DPCPX displacement.	B			BAO_0000192	BAO_0000357	single protein format	Nc1nc(/N=N/NC(=O)Nc2ccc(Cl)cc2)nc2c1ncn2[C@@H]1O[C@H](CO)[C@@H](O)[C@H]1O			CHEMBL1136764	J Med Chem	2003	[object Object]	CHEMBL2113459		CHEMBL2113459	7.82	0	http://www.openphacts.org/units/Nanomolar	57528	=	1	1	=		Ki	nM		CHEMBL226	Homo sapiens	Adenosine A1 receptor	9606			Ki	nM	UO_0000065		15.0	15.0	CHEMBL2113459	6.823908740944319	0,0,0,0,0,0,0,0,0,0,0,0,0,0,0,0,0,0,0,0,0,0,0,0,0,1,0,0,0,0,0,0,0,0,0,0,0,1,1,0,0,0,0,1,0,0,0,0,0,0,0,0,1,1,1,0,0,1,0,0,0,0,1,0,0,1,0,0,0,1,1,0,1,0,0,1,0,1,0,1,1,0,1,1,1,1,0,1,0,1,1,1,1,0,1,1,1,1,1,0,0,1,0,1,0,1,1,1,0,1,1,0,0,0,0,0,0,1,0,1,1,1,1,0,1,1,0,1,0,0,1,1,1,1,1,1,0,1,0,1,1,0,1,1,0,1,1,0,1,0,1,1,1,1,1,1,1,1,1,1,0,1,1,1,1,1,0
		492488		CHEMBL643499	Displacement of specific [3H]DPCPX binding at human adenosine A1 receptor expressed in CHO cells	B			BAO_0000192	BAO_0000219	cell-based format	CCCn1c(=O)c2nc(-c3cc(NC(=O)Cc4ccc5c(c4)OCO5)nn3C)[nH]c2n(CCC)c1=O			CHEMBL1148292	J Med Chem	2004	[object Object]	CHEMBL32591		CHEMBL32591	6.25	0	http://www.openphacts.org/units/Nanomolar	51094	=	1	1	=		Ki	nM		CHEMBL226	Homo sapiens	Adenosine A1 receptor	9606			Ki	nM	UO_0000065		566.0	566.0	CHEMBL32591	5.247183568811729	0,0,0,0,0,0,0,0,0,0,0,0,0,0,0,0,0,0,0,0,0,0,0,0,0,0,0,0,1,0,0,0,0,0,0,0,0,1,1,0,0,0,0,0,0,0,0,0,0,0,0,0,1,0,0,0,0,1,0,0,0,0,1,0,0,1,0,0,0,0,0,0,1,0,0,1,0,1,0,1,1,0,0,1,0,1,0,0,0,1,1,1,1,1,1,1,1,1,1,0,1,1,0,0,1,1,1,0,0,1,1,1,0,1,1,1,0,1,1,0,1,1,1,1,1,1,0,1,1,0,0,1,1,1,0,1,1,1,1,0,1,1,1,1,1,1,1,1,1,1,1,1,1,1,1,1,1,1,1,1,1,1,1,1,1,1,0
		492497		CHEMBL643499	Displacement of specific [3H]DPCPX binding at human adenosine A1 receptor expressed in CHO cells	B			BAO_0000192	BAO_0000219	cell-based format	CCCn1c(=O)c2nc(-c3cc(OCC(=O)Nc4ccc(F)cc4)n(C)n3)[nH]c2n(CCC)c1=O			CHEMBL1148292	J Med Chem	2004	[object Object]	CHEMBL2112066		CHEMBL2112066	6.74	0	http://www.openphacts.org/units/Nanomolar	51117	=	1	1	=		Ki	nM		CHEMBL226	Homo sapiens	Adenosine A1 receptor	9606			Ki	nM	UO_0000065		181.0	181.0	CHEMBL2112066	5.7423214251308154	0,0,0,0,0,0,0,0,0,0,0,0,0,0,0,0,0,0,0,0,0,0,0,0,0,0,0,0,0,0,0,0,0,0,0,0,0,1,1,0,0,0,1,0,0,0,0,0,0,0,0,0,1,0,0,0,0,0,0,0,0,0,1,0,0,1,0,0,0,0,0,0,1,0,0,1,0,1,0,1,1,0,0,1,0,1,0,1,0,1,1,1,1,1,1,1,1,1,1,0,1,1,0,0,1,1,1,1,1,1,1,1,0,1,1,1,0,1,1,0,1,1,1,0,1,1,1,1,1,0,0,1,1,1,1,1,1,1,1,0,1,1,1,1,1,1,1,1,1,1,1,1,0,1,1,1,1,1,1,1,1,1,1,1,1,1,0
		495771		CHEMBL643030	In vitro binding affinity towards human adenosine A1 receptor by [3H]DPCPX displacement.	B			BAO_0000192	BAO_0000357	single protein format	O=C(N/N=N/c1nc(Nc2ccccc2)c2ncn([C@@H]3O[C@H](CO)[C@@H](O)[C@H]3O)c2n1)Nc1ccccc1			CHEMBL1136764	J Med Chem	2003	[object Object]	CHEMBL2113461		CHEMBL2113461	6.37	0	http://www.openphacts.org/units/Nanomolar	57518	=	1	1	=		Ki	nM		CHEMBL226	Homo sapiens	Adenosine A1 receptor	9606			Ki	nM	UO_0000065		430.0	430.0	CHEMBL2113461	5.366531544420414	0,0,0,0,0,0,0,0,0,0,0,0,0,0,0,0,0,0,0,0,0,0,0,0,0,1,0,0,0,0,0,0,0,0,0,0,0,1,1,0,0,0,0,1,0,0,0,0,0,0,0,0,1,1,1,0,0,1,0,0,0,0,1,0,0,1,0,0,0,1,1,0,1,0,0,1,0,1,0,1,1,0,1,1,0,1,0,0,0,1,1,1,1,0,1,1,1,1,1,0,0,1,0,0,0,1,1,0,0,1,1,0,0,0,0,0,0,1,0,1,1,1,1,0,1,1,0,1,0,0,1,1,1,1,0,1,0,1,0,1,1,0,1,1,0,1,1,0,1,0,1,1,1,1,1,1,1,1,1,1,0,1,1,1,1,1,0
		495775		CHEMBL643030	In vitro binding affinity towards human adenosine A1 receptor by [3H]DPCPX displacement.	B			BAO_0000192	BAO_0000357	single protein format	O=C(N/N=N/c1nc(NCC(c2ccccc2)c2ccccc2)c2ncn([C@@H]3O[C@H](CO)[C@@H](O)[C@H]3O)c2n1)Nc1ccccc1			CHEMBL1136764	J Med Chem	2003	[object Object]	CHEMBL2113456		CHEMBL2113456	8.51	0	http://www.openphacts.org/units/Nanomolar	57516	=	1	1	=		Ki	nM		CHEMBL226	Homo sapiens	Adenosine A1 receptor	9606			Ki	nM	UO_0000065		3.1	3.1	CHEMBL2113456	7.508638306165727	0,0,0,0,0,0,0,0,0,0,0,0,0,0,0,0,0,0,0,0,0,0,0,0,0,1,0,0,0,0,0,0,0,0,0,0,0,1,1,0,0,0,0,1,0,0,0,0,0,0,0,0,1,1,1,0,0,1,0,0,0,0,1,0,0,1,0,0,0,1,1,0,1,0,0,1,0,1,0,1,1,0,1,1,0,1,0,0,0,1,1,1,1,0,1,1,1,1,1,0,1,1,0,0,0,1,1,0,0,1,1,0,0,0,0,0,0,1,0,1,1,1,1,0,1,1,0,1,0,0,1,1,1,1,0,1,0,1,1,1,1,0,1,1,0,1,1,0,1,0,1,1,1,1,1,1,1,1,1,1,0,1,1,1,1,1,0
		496838		CHEMBL643030	In vitro binding affinity towards human adenosine A1 receptor by [3H]DPCPX displacement.	B			BAO_0000192	BAO_0000357	single protein format	Nc1nc(/N=N/NC(=O)NC2CCCCC2)nc2c1ncn2[C@@H]1O[C@H](CO)[C@@H](O)[C@H]1O			CHEMBL1136764	J Med Chem	2003	[object Object]	CHEMBL2113452		CHEMBL2113452	8.24	0	http://www.openphacts.org/units/Nanomolar	57513	=	1	1	=		Ki	nM		CHEMBL226	Homo sapiens	Adenosine A1 receptor	9606			Ki	nM	UO_0000065		5.8	5.8	CHEMBL2113452	7.236572006437063	0,0,0,0,0,0,0,0,0,0,0,0,0,0,0,0,0,0,0,0,0,0,0,0,0,1,0,0,0,0,0,0,0,0,0,0,0,1,1,0,0,0,0,1,0,0,0,0,0,0,0,0,1,1,1,0,0,1,0,0,0,0,1,0,0,1,0,0,0,1,1,0,1,0,0,1,0,1,0,1,1,0,1,1,1,1,0,0,0,1,1,1,1,0,1,1,1,1,1,0,0,1,0,0,1,1,1,0,0,1,1,1,0,0,0,0,0,1,1,1,1,1,1,0,1,1,0,1,1,1,1,1,1,1,0,1,0,1,0,1,1,0,1,1,0,1,1,1,1,0,1,1,1,1,1,1,1,1,1,1,0,1,1,1,1,1,0
		496960		CHEMBL643499	Displacement of specific [3H]DPCPX binding at human adenosine A1 receptor expressed in CHO cells	B			BAO_0000192	BAO_0000219	cell-based format	CCCn1c(=O)c2nc(-c3cc(NC(=O)Cc4ccc(OCc5ccc([N+](=O)[O-])cc5)cc4)nn3C)[nH]c2n(CCC)c1=O			CHEMBL1148292	J Med Chem	2004	[object Object]	CHEMBL34097		CHEMBL34097	6.79	0	http://www.openphacts.org/units/Nanomolar	51098	=	1	1	=		Ki	nM		CHEMBL226	Homo sapiens	Adenosine A1 receptor	9606			Ki	nM	UO_0000065		163.0	163.0	CHEMBL34097	5.787812395596042	0,0,0,0,0,0,0,0,0,0,0,0,0,0,0,0,0,0,0,0,0,0,0,0,1,0,0,0,0,0,0,0,0,0,0,0,0,1,1,0,0,0,0,0,0,0,0,0,0,1,0,0,1,0,0,0,1,0,0,0,0,0,1,1,0,1,0,0,0,0,1,1,0,0,0,1,0,1,0,1,1,0,0,1,0,1,0,0,0,1,1,1,1,1,1,1,1,1,1,0,1,1,1,0,1,1,1,0,0,1,1,1,0,1,1,1,0,1,1,1,1,1,1,0,1,1,1,1,1,0,1,1,1,1,0,1,1,1,1,0,1,1,1,1,1,1,1,1,1,1,1,1,1,1,1,1,1,1,1,1,1,1,1,1,1,1,0
		496967		CHEMBL643499	Displacement of specific [3H]DPCPX binding at human adenosine A1 receptor expressed in CHO cells	B			BAO_0000192	BAO_0000219	cell-based format	CCCn1c(=O)c2nc(-c3cc(NC(=O)Nc4cccc(Cl)c4)nn3C)[nH]c2n(CCC)c1=O			CHEMBL1148292	J Med Chem	2004	[object Object]	CHEMBL32552		CHEMBL32552	6.35	0	http://www.openphacts.org/units/Nanomolar	51087	=	1	1	=		Ki	nM		CHEMBL226	Homo sapiens	Adenosine A1 receptor	9606			Ki	nM	UO_0000065		448.0	448.0	CHEMBL32552	5.3487219860018556	0,0,0,0,0,0,0,0,0,0,0,0,0,0,0,0,0,0,0,0,0,0,0,0,0,0,0,0,0,0,0,0,0,0,0,0,0,1,1,0,0,0,0,1,0,0,0,0,0,0,0,0,1,0,0,0,0,0,0,0,0,0,1,0,0,1,0,0,0,0,0,0,0,0,0,1,0,1,0,1,1,0,0,1,0,1,0,1,0,1,1,1,1,1,1,1,1,1,1,0,1,1,0,1,0,1,1,1,0,0,1,1,0,1,1,1,0,1,1,0,1,1,1,0,1,1,0,1,1,0,0,1,0,1,1,1,1,1,1,0,0,1,1,1,1,1,1,1,1,1,1,1,0,1,1,1,1,0,1,1,1,1,1,1,1,1,0
		496974		CHEMBL643499	Displacement of specific [3H]DPCPX binding at human adenosine A1 receptor expressed in CHO cells	B			BAO_0000192	BAO_0000219	cell-based format	CCCn1c(=O)c2nc(-c3cc(OCC(=O)Nc4ccc(C)cc4)nn3C)[nH]c2n(CCC)c1=O			CHEMBL1148292	J Med Chem	2004	[object Object]	CHEMBL33695		CHEMBL33695	7.10	0	http://www.openphacts.org/units/Nanomolar	51128	=	1	1	=		Ki	nM		CHEMBL226	Homo sapiens	Adenosine A1 receptor	9606			Ki	nM	UO_0000065		79.0	79.0	CHEMBL33695	6.102372908709558	0,0,0,0,0,0,0,0,0,0,0,0,0,0,0,0,0,0,0,0,0,0,0,0,0,0,0,0,0,0,0,0,0,0,0,0,0,1,1,0,0,0,0,0,0,0,0,0,0,0,0,0,1,0,0,0,0,0,0,0,0,0,1,0,0,1,0,0,0,0,0,0,1,0,0,1,0,1,0,1,1,0,0,1,0,1,0,0,0,1,1,1,1,1,1,1,1,1,1,0,1,1,0,0,1,1,1,0,0,1,1,1,0,1,1,1,0,1,1,0,1,1,1,0,1,1,1,1,1,0,0,1,1,1,0,1,1,1,1,0,1,1,1,1,1,1,1,1,1,1,1,1,0,1,1,1,1,1,1,1,1,1,1,1,1,1,0
		498135		CHEMBL643499	Displacement of specific [3H]DPCPX binding at human adenosine A1 receptor expressed in CHO cells	B			BAO_0000192	BAO_0000219	cell-based format	CCCn1c(=O)c2[nH]c(-c3cc(OCC(=O)Nc4ccc5c(c4)OCO5)nn3C)nc2n(CCC)c1=O			CHEMBL1148292	J Med Chem	2004	[object Object]	CHEMBL260331		CHEMBL260331	6.70	0	http://www.openphacts.org/units/Nanomolar	51132	=	1	1	=		Ki	nM		CHEMBL226	Homo sapiens	Adenosine A1 receptor	9606			Ki	nM	UO_0000065		200.0	200.0	CHEMBL260331	5.698970004336019	0,0,0,0,0,0,0,0,0,0,0,0,0,0,0,0,0,0,0,0,0,0,0,0,0,0,0,0,1,0,0,0,0,0,0,0,0,1,1,0,0,0,0,0,0,0,0,0,0,0,0,0,1,0,0,0,0,1,0,0,0,0,1,0,0,1,0,0,0,0,0,0,1,0,0,1,0,1,0,1,1,0,0,1,0,1,0,0,0,1,0,1,1,1,1,1,1,1,1,0,1,1,0,0,1,1,1,0,0,1,1,1,0,1,1,1,0,1,1,0,1,1,1,1,1,1,1,1,1,0,0,1,1,1,0,1,1,1,1,0,1,1,1,1,1,1,1,1,1,1,1,1,1,1,1,1,1,1,1,1,1,1,1,1,1,1,0
		498151		CHEMBL643499	Displacement of specific [3H]DPCPX binding at human adenosine A1 receptor expressed in CHO cells	B			BAO_0000192	BAO_0000219	cell-based format	CCCn1c(=O)c2nc(-c3cc(OCC(=O)Nc4ccc(Cl)c(Cl)c4)nn3C)[nH]c2n(CCC)c1=O			CHEMBL1148292	J Med Chem	2004	[object Object]	CHEMBL32802		CHEMBL32802	6.52	0	http://www.openphacts.org/units/Nanomolar	51123	=	1	1	=		Ki	nM		CHEMBL226	Homo sapiens	Adenosine A1 receptor	9606			Ki	nM	UO_0000065		300.0	300.0	CHEMBL32802	5.522878745280337	0,0,0,0,0,0,0,0,0,0,0,0,0,0,0,0,0,0,0,0,0,0,0,0,0,0,0,0,0,0,0,0,0,0,0,0,0,1,1,0,0,0,0,0,0,0,0,0,0,0,0,0,1,0,0,0,0,0,0,0,0,0,1,0,0,1,0,0,0,0,0,0,1,0,0,1,0,1,0,1,1,0,0,1,0,1,0,1,0,1,1,1,1,1,1,1,1,1,1,0,1,1,0,1,1,1,1,1,0,1,1,1,0,1,1,1,0,1,1,0,1,1,1,0,1,1,1,1,1,0,0,1,1,1,1,1,1,1,1,0,1,1,1,1,1,1,1,1,1,1,1,1,0,1,1,1,1,1,1,1,1,1,1,1,1,1,0
		498160		CHEMBL643499	Displacement of specific [3H]DPCPX binding at human adenosine A1 receptor expressed in CHO cells	B			BAO_0000192	BAO_0000219	cell-based format	CC(C)Cn1c(=O)c2nc(-c3cc(OCC(=O)Nc4ccc(Br)cc4)n(C)n3)[nH]c2n(CC(C)C)c1=O			CHEMBL1148292	J Med Chem	2004	[object Object]	CHEMBL33653		CHEMBL33653	7.31	0	http://www.openphacts.org/units/Nanomolar	51116	=	1	1	=		Ki	nM		CHEMBL226	Homo sapiens	Adenosine A1 receptor	9606			Ki	nM	UO_0000065		49.0	49.0	CHEMBL33653	6.309803919971486	0,0,0,0,0,0,0,0,0,0,0,0,0,0,0,0,0,0,0,0,0,0,0,0,0,0,0,0,0,0,0,0,0,0,0,0,0,1,1,0,0,0,0,0,0,0,1,0,0,0,0,0,1,0,0,0,0,0,0,0,0,0,1,0,0,1,0,0,0,0,0,0,1,0,1,1,0,1,0,1,1,0,0,1,0,1,0,1,0,1,1,0,1,1,1,1,1,1,1,0,1,1,0,0,1,1,1,1,1,1,1,1,0,1,0,1,0,1,0,0,1,1,1,0,1,1,1,1,1,0,0,1,1,1,1,1,1,1,1,0,1,1,1,1,1,1,1,0,1,1,1,1,0,1,1,1,1,1,1,1,1,1,1,1,1,1,0
		499374		CHEMBL643499	Displacement of specific [3H]DPCPX binding at human adenosine A1 receptor expressed in CHO cells	B			BAO_0000192	BAO_0000219	cell-based format	CCCn1c(=O)c2nc(-c3cc(OCC(=O)N4CCN(Cc5ccccc5)CC4)nn3C)[nH]c2n(CCC)c1=O			CHEMBL1148292	J Med Chem	2004	[object Object]	CHEMBL32388		CHEMBL32388	6.09	0	http://www.openphacts.org/units/Nanomolar	51111	=	1	1	=		Ki	nM		CHEMBL226	Homo sapiens	Adenosine A1 receptor	9606			Ki	nM	UO_0000065		810.0	810.0	CHEMBL32388	5.0915149811213505	0,0,0,0,0,0,0,0,0,0,0,0,0,0,0,0,0,0,0,0,0,0,0,0,0,0,0,0,0,0,0,0,0,0,0,0,0,1,1,0,0,0,0,0,0,0,0,0,0,0,0,0,1,0,0,0,0,0,0,0,0,0,1,0,0,1,0,0,0,0,0,0,1,0,0,1,0,1,0,1,1,0,0,1,0,1,1,0,0,1,1,1,1,1,1,1,1,1,1,0,1,1,0,0,0,1,1,0,0,1,1,1,0,1,1,1,0,1,1,0,1,1,1,0,1,1,1,1,1,1,0,0,1,0,0,0,1,1,1,0,1,1,1,1,1,1,1,1,1,1,1,1,0,1,1,1,1,1,1,1,1,1,1,1,1,1,0
		500624		CHEMBL643499	Displacement of specific [3H]DPCPX binding at human adenosine A1 receptor expressed in CHO cells	B			BAO_0000192	BAO_0000219	cell-based format	CCCn1c(=O)c2nc(-c3ccc(NC(=O)Nc4cccc(Cl)c4)cc3)[nH]c2n(CCC)c1=O			CHEMBL1148292	J Med Chem	2004	[object Object]	CHEMBL32751		CHEMBL32751	5.87	0	http://www.openphacts.org/units/Nanomolar	51138	=	1	1	=		Ki	nM		CHEMBL226	Homo sapiens	Adenosine A1 receptor	9606			Ki	nM	UO_0000065		1361.0	1361.0	CHEMBL32751	4.866141874796665	0,0,0,0,0,0,0,0,0,0,0,0,0,0,0,0,0,0,0,0,0,0,0,0,0,0,0,0,0,0,0,0,0,0,0,0,0,1,1,0,0,0,0,1,0,0,0,0,0,0,0,0,0,0,0,0,0,0,0,0,0,0,1,0,0,1,0,0,0,0,0,0,0,0,0,1,0,1,0,1,1,0,0,1,0,1,0,1,0,1,1,1,1,0,0,1,1,1,1,0,1,1,0,1,0,1,1,1,0,0,1,1,0,1,1,1,0,1,1,0,1,1,1,0,0,1,0,1,1,0,0,1,0,1,1,1,1,1,1,0,0,0,1,1,1,1,1,1,1,1,1,1,0,1,1,1,1,0,1,1,1,1,1,1,1,1,0
		500640		CHEMBL643499	Displacement of specific [3H]DPCPX binding at human adenosine A1 receptor expressed in CHO cells	B			BAO_0000192	BAO_0000219	cell-based format	CCCn1c(=O)c2nc(-c3cc(OCC(=O)Nc4ccc(C)c(C)c4)nn3C)[nH]c2n(CCC)c1=O			CHEMBL1148292	J Med Chem	2004	[object Object]	CHEMBL33491		CHEMBL33491	6.16	0	http://www.openphacts.org/units/Nanomolar	51124	=	1	1	=		Ki	nM		CHEMBL226	Homo sapiens	Adenosine A1 receptor	9606			Ki	nM	UO_0000065		700.0	700.0	CHEMBL33491	5.154901959985743	0,0,0,0,0,0,0,0,0,0,0,0,0,0,0,0,0,0,0,0,0,0,0,0,0,0,0,0,0,0,0,0,0,0,0,0,0,1,1,0,0,0,0,0,0,0,0,0,0,0,0,0,1,0,0,0,0,0,0,0,0,0,1,0,0,1,0,0,0,0,0,0,1,0,0,1,0,1,0,1,1,0,0,1,0,1,0,0,0,1,1,1,1,1,1,1,1,1,1,0,1,1,0,0,1,1,1,0,0,1,1,1,0,1,1,1,0,1,1,0,1,1,1,0,1,1,1,1,1,0,0,1,1,1,0,1,1,1,1,0,1,1,1,1,1,1,1,1,1,1,1,1,0,1,1,1,1,1,1,1,1,1,1,1,1,1,0
		501816		CHEMBL643030	In vitro binding affinity towards human adenosine A1 receptor by [3H]DPCPX displacement.	B			BAO_0000192	BAO_0000357	single protein format	Nc1nc(/N=N/NC(=O)Nc2cccc(Cl)c2)nc2c1ncn2C1O[C@H](CO)[C@@H](O)[C@H]1O			CHEMBL1136764	J Med Chem	2003	[object Object]	CHEMBL605486		CHEMBL605486	7.82	0	http://www.openphacts.org/units/Nanomolar	57514	=	1	1	=		Ki	nM		CHEMBL226	Homo sapiens	Adenosine A1 receptor	9606			Ki	nM	UO_0000065		15.0	15.0	CHEMBL605486	6.823908740944319	0,0,0,0,0,0,0,0,0,0,0,0,0,0,0,0,0,0,0,0,0,0,0,0,0,1,0,0,0,0,0,0,0,0,0,0,0,1,1,0,0,0,0,1,0,0,0,0,0,0,0,0,1,1,1,0,0,1,0,0,0,0,1,0,0,1,0,0,0,1,1,0,1,0,0,1,0,1,0,1,1,0,1,1,1,1,0,1,0,1,1,1,1,0,1,1,1,1,1,0,0,1,0,1,0,1,1,1,0,1,1,0,0,0,0,0,0,1,0,1,1,1,1,0,1,1,0,1,0,0,1,1,1,1,1,1,0,1,0,1,1,0,1,1,0,1,1,0,1,0,1,1,1,1,1,1,1,1,1,1,0,1,1,1,1,1,0
		501911		CHEMBL643499	Displacement of specific [3H]DPCPX binding at human adenosine A1 receptor expressed in CHO cells	B			BAO_0000192	BAO_0000219	cell-based format	CCCn1c(=O)c2nc(-c3cc(NC(=O)Cc4cccc(Cl)c4)nn3C)[nH]c2n(CCC)c1=O			CHEMBL1148292	J Med Chem	2004	[object Object]	CHEMBL32425		CHEMBL32425	5.35	0	http://www.openphacts.org/units/Nanomolar	51079	=	1	1	=		Ki	nM		CHEMBL226	Homo sapiens	Adenosine A1 receptor	9606			Ki	nM	UO_0000065		4481.0	4481.0	CHEMBL32425	4.348625056086957	0,0,0,0,0,0,0,0,0,0,0,0,0,0,0,0,0,0,0,0,0,0,0,0,0,0,0,0,0,0,0,0,0,0,0,0,0,1,1,0,0,0,0,0,0,0,0,0,0,0,0,0,1,0,0,0,0,0,0,0,0,0,1,0,0,1,0,0,0,0,0,0,0,0,0,1,0,1,0,1,1,0,0,1,0,1,0,1,0,1,1,1,1,1,1,1,1,1,1,0,1,1,0,1,1,1,1,1,0,0,1,1,0,1,1,1,0,1,1,0,1,1,1,0,1,1,0,1,1,0,0,1,1,1,1,1,1,1,1,0,0,1,1,1,1,1,1,1,1,1,1,1,0,1,1,1,1,0,1,1,1,1,1,1,1,1,0
		504231		CHEMBL643030	In vitro binding affinity towards human adenosine A1 receptor by [3H]DPCPX displacement.	B			BAO_0000192	BAO_0000357	single protein format	CCNC(=O)/N=N/Nc1nc(N)c2ncn([C@@H]3O[C@H](CO)[C@@H](O)[C@H]3O)c2n1			CHEMBL1136764	J Med Chem	2003	[object Object]	CHEMBL2113444		CHEMBL2113444	7.35	0	http://www.openphacts.org/units/Nanomolar	57529	=	1	1	=		Ki	nM		CHEMBL226	Homo sapiens	Adenosine A1 receptor	9606			Ki	nM	UO_0000065		45.0	45.0	CHEMBL2113444	6.346787486224656	0,0,0,0,0,0,0,0,0,0,0,0,0,0,0,0,0,0,0,0,0,0,0,0,0,1,0,0,0,0,0,0,0,0,0,0,0,1,1,0,0,0,0,0,0,0,0,0,0,0,0,0,1,1,1,0,0,1,0,0,0,0,1,0,0,1,0,0,0,1,1,0,1,0,0,1,0,1,0,1,1,0,1,1,1,1,0,0,0,1,1,1,1,0,1,1,1,1,1,0,1,1,0,0,0,1,1,0,0,1,1,0,0,0,1,0,0,1,0,1,1,1,1,0,1,1,0,1,0,0,1,1,1,1,0,1,0,1,1,1,1,0,1,1,0,0,1,0,1,0,1,1,1,1,1,1,1,1,1,1,1,1,1,1,1,1,0
		504292		CHEMBL643499	Displacement of specific [3H]DPCPX binding at human adenosine A1 receptor expressed in CHO cells	B			BAO_0000192	BAO_0000219	cell-based format	CCCn1c(=O)c2nc(-c3cc(NC(=O)Cc4ccc(OC)cc4)nn3C)[nH]c2n(CCC)c1=O			CHEMBL1148292	J Med Chem	2004	[object Object]	CHEMBL32150		CHEMBL32150	6.07	0	http://www.openphacts.org/units/Nanomolar	51080	=	1	1	=		Ki	nM		CHEMBL226	Homo sapiens	Adenosine A1 receptor	9606			Ki	nM	UO_0000065		850.0	850.0	CHEMBL32150	5.070581074285707	0,0,0,0,0,0,0,0,0,0,0,0,0,0,0,0,0,0,0,0,0,0,0,0,0,0,0,0,0,0,0,0,0,0,0,0,0,1,1,0,0,0,0,0,0,0,0,0,0,0,0,0,1,0,0,0,0,0,0,0,0,0,1,0,0,1,0,0,0,0,0,0,0,0,0,1,0,1,0,1,1,0,0,1,0,1,0,0,0,1,1,1,1,1,1,1,1,1,1,0,1,1,0,0,1,1,1,0,0,0,1,1,0,1,1,1,0,1,1,0,1,1,1,0,1,1,1,1,1,0,0,1,1,1,0,1,1,1,1,0,1,1,1,1,1,1,1,1,1,1,1,1,1,1,1,1,1,1,1,1,1,1,1,1,1,1,0
		504299		CHEMBL643499	Displacement of specific [3H]DPCPX binding at human adenosine A1 receptor expressed in CHO cells	B			BAO_0000192	BAO_0000219	cell-based format	CCCn1c(=O)c2nc(-c3cc(NC(=O)Nc4ccc(OC)cc4)nn3C)[nH]c2n(CCC)c1=O			CHEMBL1148292	J Med Chem	2004	[object Object]	CHEMBL286102		CHEMBL286102	5.84	0	http://www.openphacts.org/units/Nanomolar	51139	=	1	1	=		Ki	nM		CHEMBL226	Homo sapiens	Adenosine A1 receptor	9606			Ki	nM	UO_0000065		1440.0	1440.0	CHEMBL286102	4.841637507904751	0,0,0,0,0,0,0,0,0,0,0,0,0,0,0,0,0,0,0,0,0,0,0,0,0,0,0,0,0,0,0,0,0,0,0,0,0,1,1,0,0,0,0,1,0,0,0,0,0,0,0,0,1,0,0,0,0,0,0,0,0,0,1,0,0,1,0,0,0,0,0,0,0,0,0,1,0,1,0,1,1,0,0,1,0,1,0,0,0,1,1,1,1,1,1,1,1,1,1,0,1,1,0,0,0,1,1,0,0,0,1,1,0,1,1,1,0,1,1,0,1,1,1,0,1,1,1,1,1,0,0,1,0,1,0,1,1,1,1,0,1,1,1,1,1,1,1,1,1,1,1,1,1,1,1,1,1,1,1,1,1,1,1,1,1,1,0
		504306		CHEMBL643499	Displacement of specific [3H]DPCPX binding at human adenosine A1 receptor expressed in CHO cells	B			BAO_0000192	BAO_0000219	cell-based format	CCCn1c(=O)c2nc(-c3cc(OCC(=O)Nc4ccncc4)nn3C)[nH]c2n(CCC)c1=O			CHEMBL1148292	J Med Chem	2004	[object Object]	CHEMBL286420		CHEMBL286420	6.02	0	http://www.openphacts.org/units/Nanomolar	51121	=	1	1	=		Ki	nM		CHEMBL226	Homo sapiens	Adenosine A1 receptor	9606			Ki	nM	UO_0000065		955.0	955.0	CHEMBL286420	5.019996628416254	0,0,0,0,0,0,0,0,0,0,0,0,0,0,0,0,0,0,0,0,0,0,0,0,0,0,0,0,0,0,0,0,0,0,0,0,0,1,1,0,0,0,0,0,0,0,0,0,0,0,0,0,1,0,0,0,0,0,0,0,0,0,1,0,0,1,0,0,0,0,0,0,1,0,0,1,0,1,0,1,1,0,0,1,0,1,0,0,0,1,1,1,1,1,1,1,1,1,1,0,1,1,0,0,1,1,1,0,0,1,1,1,0,1,1,1,0,1,1,0,1,1,1,0,1,1,1,1,1,0,0,1,1,1,0,1,1,1,1,0,1,1,1,1,1,1,1,1,1,1,1,1,0,1,1,1,1,1,1,1,1,1,1,1,1,1,0
		505588		CHEMBL643499	Displacement of specific [3H]DPCPX binding at human adenosine A1 receptor expressed in CHO cells	B			BAO_0000192	BAO_0000219	cell-based format	CCCn1c(=O)c2nc(-c3cc(NC(=O)CCCN)nn3C)[nH]c2n(CCC)c1=O.Cl			CHEMBL1148292	J Med Chem	2004	[object Object]	CHEMBL555577		CHEMBL1195913	6.26	0	http://www.openphacts.org/units/Nanomolar	51142	=	1	1	=		Ki	nM		CHEMBL226	Homo sapiens	Adenosine A1 receptor	9606			Ki	nM	UO_0000065		548.0	548.0	CHEMBL555577	5.261219441515631	0,0,0,0,0,0,0,0,0,0,0,0,0,0,0,0,0,0,0,0,0,0,0,0,0,0,0,0,0,0,0,0,0,0,0,0,0,1,1,0,0,0,0,0,0,0,0,0,0,0,0,0,1,0,0,0,0,0,0,0,0,0,1,0,0,1,0,0,0,0,0,0,0,0,0,1,0,1,0,1,1,0,1,1,1,1,0,0,0,1,1,1,1,1,1,1,1,1,1,0,1,1,0,1,1,1,1,0,0,0,1,1,0,1,1,1,0,1,1,0,1,1,1,0,1,1,0,1,1,0,0,1,1,1,1,1,1,1,1,0,0,1,1,1,1,0,1,1,1,1,1,1,0,1,1,1,1,0,1,1,1,1,1,1,1,1,1
		505602		CHEMBL643499	Displacement of specific [3H]DPCPX binding at human adenosine A1 receptor expressed in CHO cells	B			BAO_0000192	BAO_0000219	cell-based format	CCCn1c(=O)c2nc(-c3cc(NC(=O)Cc4ccc(OCc5cccc(C(F)(F)F)c5)cc4)nn3C)[nH]c2n(CCC)c1=O			CHEMBL1148292	J Med Chem	2004	[object Object]	CHEMBL286212		CHEMBL286212	7.00	0	http://www.openphacts.org/units/Nanomolar	51099	=	1	1	=		Ki	nM		CHEMBL226	Homo sapiens	Adenosine A1 receptor	9606			Ki	nM	UO_0000065		100.0	100.0	CHEMBL286212	6	0,0,0,0,0,0,0,0,0,0,0,0,0,0,0,0,0,0,0,0,0,0,0,0,0,0,0,0,0,0,0,0,0,0,0,0,0,1,1,0,0,0,1,0,0,0,0,0,0,0,0,0,1,0,0,0,0,0,0,0,0,0,1,0,0,1,0,0,0,0,0,0,0,0,0,1,0,1,0,1,1,0,0,1,0,1,0,0,0,1,1,1,1,1,1,1,1,1,1,0,1,1,0,0,1,1,1,1,0,1,1,1,1,1,1,1,0,1,1,0,1,1,1,0,1,1,1,1,1,0,0,1,1,1,1,1,1,1,1,0,1,1,1,1,1,1,1,1,1,1,1,1,1,1,1,1,1,1,1,1,1,1,1,1,1,1,0
		507924		CHEMBL643030	In vitro binding affinity towards human adenosine A1 receptor by [3H]DPCPX displacement.	B			BAO_0000192	BAO_0000357	single protein format	COc1ccccc1NC(=O)/N=N/Nc1nc(N)c2ncn([C@@H]3O[C@H](CO)[C@@H](O)[C@H]3O)c2n1			CHEMBL1136764	J Med Chem	2003	[object Object]	CHEMBL2113458		CHEMBL2113458	7.70	0	http://www.openphacts.org/units/Nanomolar	57524	=	1	1	=		Ki	nM		CHEMBL226	Homo sapiens	Adenosine A1 receptor	9606			Ki	nM	UO_0000065		20.0	20.0	CHEMBL2113458	6.698970004336019	0,0,0,0,0,0,0,0,0,0,0,0,0,0,0,0,0,0,0,0,0,0,0,0,0,1,0,0,0,0,0,0,0,0,0,0,0,1,1,0,0,0,0,0,0,0,0,0,0,0,0,0,1,1,1,0,0,1,0,0,0,0,1,0,0,1,0,0,0,1,1,0,1,0,0,1,0,1,0,1,1,0,1,1,1,1,0,0,0,1,1,1,1,1,1,1,1,1,1,0,0,1,0,0,0,1,1,0,0,1,1,0,0,1,0,0,0,1,0,1,1,1,1,0,1,1,1,1,0,0,1,1,1,1,0,1,0,1,0,1,1,0,1,1,1,1,1,0,1,0,1,1,1,1,1,1,1,1,1,1,1,1,1,1,1,1,0
		508048		CHEMBL643499	Displacement of specific [3H]DPCPX binding at human adenosine A1 receptor expressed in CHO cells	B			BAO_0000192	BAO_0000219	cell-based format	CCCn1c(=O)c2nc(-c3cc(NC(=O)Nc4ccc(N(C)C)cc4)nn3C)[nH]c2n(CCC)c1=O			CHEMBL1148292	J Med Chem	2004	[object Object]	CHEMBL32311		CHEMBL32311	5.62	0	http://www.openphacts.org/units/Nanomolar	51088	=	1	1	=		Ki	nM		CHEMBL226	Homo sapiens	Adenosine A1 receptor	9606			Ki	nM	UO_0000065		2410.0	2410.0	CHEMBL32311	4.617982957425132	0,0,0,0,0,0,0,0,0,0,0,0,0,0,0,0,0,0,0,0,0,0,0,0,0,0,0,0,0,0,0,0,0,0,0,0,0,1,1,0,0,0,0,1,0,0,0,0,0,0,0,0,1,0,0,0,0,0,0,0,0,0,1,0,0,1,0,0,0,0,0,0,0,0,1,1,0,1,0,1,1,0,0,1,0,1,1,0,0,1,1,1,1,1,1,1,1,1,1,0,1,1,0,0,0,1,1,0,0,0,1,1,0,1,1,1,0,1,1,0,1,1,1,0,1,1,0,1,1,0,0,1,0,1,0,1,1,1,1,0,0,1,1,1,1,1,1,1,1,1,1,1,0,1,1,1,1,0,1,1,1,1,1,1,1,1,0
		509129		CHEMBL643031	Percent displacement of [3H]DPCPX from human adenosine A1 receptor	B			BAO_0000192	BAO_0000357	single protein format	Nc1nc(/N=N/c2ccccc2)nc2c1ncn2[C@@H]1O[C@H](CO)[C@@H](O)[C@H]1O			CHEMBL1136764	J Med Chem	2003	[object Object]	CHEMBL2113463		CHEMBL2113463	7.37	0	http://www.openphacts.org/units/Nanomolar	57510	=	1	1	=		Ki	nM		CHEMBL226	Homo sapiens	Adenosine A1 receptor	9606			Ki	nM	UO_0000065		43.0	43.0	CHEMBL2113463	6.366531544420414	0,0,0,0,0,0,0,0,0,0,0,0,0,0,0,0,0,0,0,0,0,0,0,0,0,1,0,0,0,0,0,0,0,0,0,0,0,0,1,0,0,0,0,0,0,0,0,0,0,0,0,0,1,1,1,0,0,1,0,0,0,0,1,0,0,1,0,0,0,0,0,0,1,0,0,1,0,1,0,1,1,0,1,1,1,1,0,0,0,1,1,1,1,0,1,1,1,1,1,0,0,1,0,0,0,1,1,0,0,1,1,0,0,0,0,0,0,1,0,1,1,1,1,0,1,1,0,1,0,0,0,1,1,1,0,1,0,1,0,1,1,0,1,1,0,1,1,0,1,0,1,1,1,1,0,1,1,1,1,1,0,1,1,1,1,1,0
		510393		CHEMBL643030	In vitro binding affinity towards human adenosine A1 receptor by [3H]DPCPX displacement.	B			BAO_0000192	BAO_0000357	single protein format	Nc1nc(/N=N/NC(=O)c2ccccc2)nc2c1ncn2[C@@H]1O[C@H](CO)[C@@H](O)[C@H]1O			CHEMBL1136764	J Med Chem	2003	[object Object]	CHEMBL2113453		CHEMBL2113453	5.72	0	http://www.openphacts.org/units/Nanomolar	57511	=	1	1	=		Ki	nM		CHEMBL226	Homo sapiens	Adenosine A1 receptor	9606			Ki	nM	UO_0000065		1900.0	1900.0	CHEMBL2113453	4.721246399047171	0,0,0,0,0,0,0,0,0,0,0,0,0,0,0,0,0,0,0,0,0,0,0,0,0,1,0,0,0,0,0,0,0,0,0,0,0,0,1,0,0,0,0,0,0,0,0,0,0,0,0,0,1,1,1,0,0,1,0,0,0,0,1,0,0,1,0,0,0,1,1,0,1,0,0,1,0,1,0,1,1,0,1,1,1,1,0,0,0,1,1,1,1,0,1,1,1,1,1,0,0,1,0,0,0,1,1,0,0,1,1,0,0,0,0,0,0,1,0,1,1,1,1,0,1,1,0,1,0,0,1,1,1,1,0,1,0,1,0,1,1,0,1,1,0,1,1,0,1,0,1,1,1,1,1,1,1,1,1,1,0,1,1,1,1,1,0
		511446		CHEMBL643030	In vitro binding affinity towards human adenosine A1 receptor by [3H]DPCPX displacement.	B			BAO_0000192	BAO_0000357	single protein format	COc1ccc(NC(=O)/N=N/Nc2nc(N)c3ncn([C@@H]4O[C@H](CO)[C@@H](O)[C@H]4O)c3n2)cc1			CHEMBL1136764	J Med Chem	2003	[object Object]	CHEMBL2113455		CHEMBL2113455	7.70	0	http://www.openphacts.org/units/Nanomolar	57515	=	1	1	=		Ki	nM		CHEMBL226	Homo sapiens	Adenosine A1 receptor	9606			Ki	nM	UO_0000065		20.0	20.0	CHEMBL2113455	6.698970004336019	0,0,0,0,0,0,0,0,0,0,0,0,0,0,0,0,0,0,0,0,0,0,0,0,0,1,0,0,0,0,0,0,0,0,0,0,0,1,1,0,0,0,0,0,0,0,0,0,0,0,0,0,1,1,1,0,0,1,0,0,0,0,1,0,0,1,0,0,0,1,1,0,1,0,0,1,0,1,0,1,1,0,1,1,1,1,0,0,0,1,1,1,1,1,1,1,1,1,1,0,0,1,0,0,0,1,1,0,0,1,1,0,0,1,0,0,0,1,0,1,1,1,1,0,1,1,1,1,0,0,1,1,1,1,0,1,0,1,0,1,1,0,1,1,0,1,1,0,1,0,1,1,1,1,1,1,1,1,1,1,1,1,1,1,1,1,0
		511450		CHEMBL643030	In vitro binding affinity towards human adenosine A1 receptor by [3H]DPCPX displacement.	B			BAO_0000192	BAO_0000357	single protein format	O=C(N/N=N/c1nc(NC2CCCC2)c2ncn([C@@H]3O[C@H](CO)[C@@H](O)[C@H]3O)c2n1)Nc1ccccc1			CHEMBL1136764	J Med Chem	2003	[object Object]	CHEMBL2113457		CHEMBL2113457	8.55	0	http://www.openphacts.org/units/Nanomolar	57517	=	1	1	=		Ki	nM		CHEMBL226	Homo sapiens	Adenosine A1 receptor	9606			Ki	nM	UO_0000065		2.8	2.8	CHEMBL2113457	7.552841968657781	0,0,0,0,0,0,0,0,0,0,0,0,0,0,0,0,0,0,0,0,0,0,0,0,0,1,0,0,0,0,0,0,0,0,0,0,0,1,1,0,0,0,0,1,0,0,0,0,0,0,0,0,1,1,1,0,0,1,0,0,0,0,1,0,0,1,0,0,0,1,1,0,1,0,0,1,0,1,0,1,1,0,1,1,0,1,0,0,0,1,1,1,1,0,1,1,1,1,1,0,0,1,0,0,1,1,1,0,0,1,1,1,0,0,0,0,0,1,1,1,1,1,1,0,1,1,0,1,0,1,1,1,1,1,0,1,0,1,0,1,1,0,1,1,0,1,1,1,1,0,1,1,1,1,1,1,1,1,1,1,0,1,1,1,1,1,0
		511557		CHEMBL643499	Displacement of specific [3H]DPCPX binding at human adenosine A1 receptor expressed in CHO cells	B			BAO_0000192	BAO_0000219	cell-based format	CCCn1c(=O)c2nc(-c3cc(NC(=O)Cc4ccc(F)cc4)nn3C)[nH]c2n(CCC)c1=O			CHEMBL1148292	J Med Chem	2004	[object Object]	CHEMBL32289		CHEMBL32289	6.70	0	http://www.openphacts.org/units/Nanomolar	51081	=	1	1	=		Ki	nM		CHEMBL226	Homo sapiens	Adenosine A1 receptor	9606			Ki	nM	UO_0000065		200.0	200.0	CHEMBL32289	5.698970004336019	0,0,0,0,0,0,0,0,0,0,0,0,0,0,0,0,0,0,0,0,0,0,0,0,0,0,0,0,0,0,0,0,0,0,0,0,0,1,1,0,0,0,1,0,0,0,0,0,0,0,0,0,1,0,0,0,0,0,0,0,0,0,1,0,0,1,0,0,0,0,0,0,0,0,0,1,0,1,0,1,1,0,0,1,0,1,0,1,0,1,1,1,1,1,1,1,1,1,1,0,1,1,0,0,1,1,1,1,0,0,1,1,0,1,1,1,0,1,1,0,1,1,1,0,1,1,0,1,1,0,0,1,1,1,1,1,1,1,1,0,0,1,1,1,1,1,1,1,1,1,1,1,0,1,1,1,1,0,1,1,1,1,1,1,1,1,0
		511564		CHEMBL643499	Displacement of specific [3H]DPCPX binding at human adenosine A1 receptor expressed in CHO cells	B			BAO_0000192	BAO_0000219	cell-based format	CCCn1c(=O)c2nc(-c3cc(NC(=O)Cc4ccc(OCc5ccccc5C(F)(F)F)cc4)nn3C)[nH]c2n(CCC)c1=O			CHEMBL1148292	J Med Chem	2004	[object Object]	CHEMBL32229		CHEMBL32229	7.25	0	http://www.openphacts.org/units/Nanomolar	51100	=	1	1	=		Ki	nM		CHEMBL226	Homo sapiens	Adenosine A1 receptor	9606			Ki	nM	UO_0000065		56.0	56.0	CHEMBL32229	6.251811972993799	0,0,0,0,0,0,0,0,0,0,0,0,0,0,0,0,0,0,0,0,0,0,0,0,0,0,0,0,0,0,0,0,0,0,0,0,0,1,1,0,0,0,1,0,0,0,0,0,0,0,0,0,1,0,0,0,0,0,0,0,0,0,1,0,0,1,0,0,0,0,0,0,0,0,0,1,0,1,0,1,1,0,0,1,0,1,0,0,0,1,1,1,1,1,1,1,1,1,1,0,1,1,0,0,1,1,1,1,0,1,1,1,1,1,1,1,0,1,1,0,1,1,1,0,1,1,1,1,1,0,0,1,1,1,1,1,1,1,1,0,1,1,1,1,1,1,1,1,1,1,1,1,1,1,1,1,1,1,1,1,1,1,1,1,1,1,0
		635972		CHEMBL640561	Inhibition of binding to membranes from HEK293 cells expressing human Adenosine A1 receptor	B			BAO_0000192	BAO_0000219	cell-based format	CCCn1c(=O)c2nc(C3CC4CC3C3OC43)[nH]c2n(CCC)c1=O			CHEMBL1130053	J Med Chem	1997	[object Object]	CHEMBL298474		CHEMBL298474	9.35	0	http://www.openphacts.org/units/Nanomolar	84171	=	1	1	=		Ki	nM		CHEMBL226	Homo sapiens	Adenosine A1 receptor	9606			Ki	nM	UO_0000065		0.45	0.45	CHEMBL298474	8.346787486224656	0,0,0,0,0,0,0,0,0,0,0,0,0,0,0,0,1,0,0,1,0,0,1,0,0,0,0,0,0,0,0,0,0,0,0,0,0,1,1,0,0,0,0,0,0,0,0,0,0,0,0,0,0,0,0,0,0,1,0,0,0,0,1,0,0,1,0,0,0,0,0,0,0,0,0,1,0,1,0,1,1,0,0,1,0,1,0,0,0,1,1,1,1,0,0,1,1,1,1,0,1,1,0,0,0,1,1,0,0,0,1,1,0,1,1,1,0,1,1,0,1,1,1,0,0,1,0,1,1,1,0,0,0,0,0,0,1,1,1,0,0,0,1,1,1,1,1,1,1,1,1,1,1,1,1,1,1,1,1,1,1,1,1,1,1,1,0
		654047		CHEMBL640561	Inhibition of binding to membranes from HEK293 cells expressing human Adenosine A1 receptor	B			BAO_0000192	BAO_0000219	cell-based format	CCCn1c(=O)c2nc(C34CC5CC(CC3C5)C4)[nH]c2n(CCC)c1=O			CHEMBL1130053	J Med Chem	1997	[object Object]	CHEMBL52333	ROLOFYLLINE	CHEMBL52333	9.14	0	http://www.openphacts.org/units/Nanomolar	84169	=	1	1	=		Ki	nM		CHEMBL226	Homo sapiens	Adenosine A1 receptor	9606			Ki	nM	UO_0000065		0.72	0.72	CHEMBL52333	8.142667503568731	0,0,0,0,0,0,0,0,0,0,0,0,0,0,0,0,0,0,0,1,0,0,0,0,0,0,0,0,0,0,0,0,0,0,0,0,0,1,1,0,0,0,0,0,0,0,0,0,0,0,0,0,0,0,0,0,0,0,0,0,0,0,1,0,0,1,1,0,0,0,0,0,0,0,0,1,0,1,0,1,1,0,0,1,0,1,0,0,0,1,1,1,1,0,0,1,1,1,1,0,1,1,0,0,0,1,1,0,0,0,1,1,1,1,1,1,0,1,1,0,1,1,1,0,0,1,0,1,1,1,0,0,0,0,0,0,1,1,1,0,0,0,1,1,1,1,0,1,1,1,1,1,0,1,1,1,1,0,1,1,1,1,1,1,1,1,0
		672539		CHEMBL633815	Binding affinity at adenosine A1 receptor.	B			BAO_0000192	BAO_0000357	single protein format	CC1C(=O)c2nc(CCN3N=C(c4ccccc4)CCC3=O)[nH]c2N(C)C1=O			CHEMBL1148458	J Med Chem	2004	[object Object]	CHEMBL328993		CHEMBL328993	5.21	0	http://www.openphacts.org/units/Nanomolar	176093	=	1	1	=		Ki	nM		CHEMBL226	Homo sapiens	Adenosine A1 receptor	9606			Ki	uM	UO_0000065		6.1	6100.0	CHEMBL328993	4.214670164989233	0,0,0,0,0,0,0,0,0,0,0,0,0,0,0,0,0,0,0,0,0,0,0,0,0,0,0,0,0,0,0,0,0,0,0,0,0,0,1,0,0,0,0,0,0,0,0,0,0,0,0,0,1,0,0,0,0,0,0,0,0,0,1,0,0,1,0,0,0,0,0,0,0,0,0,1,0,1,1,1,1,0,0,1,0,1,0,0,0,1,1,0,1,1,1,1,1,1,1,0,1,1,0,0,1,1,0,0,0,0,1,1,0,0,0,0,0,1,1,1,1,1,1,0,1,1,0,1,1,1,0,0,1,0,0,1,1,1,0,0,0,0,1,1,1,1,1,1,1,1,1,1,1,1,1,1,1,0,1,1,1,1,1,1,1,1,0
		673887		CHEMBL633815	Binding affinity at adenosine A1 receptor.	B			BAO_0000192	BAO_0000357	single protein format	CCCC1C(=O)c2nc(CCCN3N=C(c4ccccc4)CCC3=O)[nH]c2N(C)C1=O			CHEMBL1148458	J Med Chem	2004	[object Object]	CHEMBL94450		CHEMBL94450	6.09	0	http://www.openphacts.org/units/Nanomolar	176095	=	1	1	=		Ki	nM		CHEMBL226	Homo sapiens	Adenosine A1 receptor	9606			Ki	uM	UO_0000065		0.81	810.0	CHEMBL94450	5.0915149811213505	0,0,0,0,0,0,0,0,0,0,0,0,0,0,0,0,0,0,0,0,0,0,0,0,0,0,0,0,0,0,0,0,0,0,0,0,0,0,1,0,0,0,0,0,0,0,0,0,0,0,0,0,1,0,0,0,0,0,0,0,0,0,1,0,0,1,0,0,0,0,0,0,0,0,0,1,0,1,1,1,1,0,0,1,0,1,0,0,0,1,1,1,1,1,1,1,1,1,1,0,1,1,0,0,1,1,0,0,1,0,1,1,0,0,1,1,0,1,1,1,1,1,1,0,1,1,0,1,1,1,0,0,1,0,0,1,1,1,0,0,0,0,1,1,1,1,1,1,1,1,1,1,1,1,1,1,1,0,1,1,1,1,1,1,1,1,0
		679121		CHEMBL633815	Binding affinity at adenosine A1 receptor.	B			BAO_0000192	BAO_0000357	single protein format	CCCC1C(=O)c2nc(CN3N=C(c4ccccc4)CCC3=O)[nH]c2N(C)C1=O			CHEMBL1148458	J Med Chem	2004	[object Object]	CHEMBL94419		CHEMBL94419	5.64	0	http://www.openphacts.org/units/Nanomolar	176097	=	1	1	=		Ki	nM		CHEMBL226	Homo sapiens	Adenosine A1 receptor	9606			Ki	uM	UO_0000065		2.27	2270.0	CHEMBL94419	4.6439741428068775	0,0,0,0,0,0,0,0,0,0,0,0,0,0,0,0,0,0,0,0,0,0,0,0,0,0,0,0,0,0,0,0,0,0,0,0,0,0,1,0,0,0,0,0,0,0,0,0,0,0,0,0,1,0,0,0,0,0,0,0,0,0,1,0,0,1,0,0,0,0,0,0,0,0,0,1,0,1,1,1,1,0,0,1,0,1,0,0,0,1,0,0,1,1,1,1,1,1,1,0,1,1,0,0,1,1,0,0,1,0,1,1,0,0,1,1,0,1,1,1,1,1,1,0,1,1,0,1,1,1,0,0,1,0,0,1,1,1,0,0,0,0,1,1,1,1,1,1,1,1,1,1,1,1,1,1,1,0,1,1,1,1,1,1,1,1,0
		679122		CHEMBL633815	Binding affinity at adenosine A1 receptor.	B			BAO_0000192	BAO_0000357	single protein format	CCCC1C(=O)c2nc(CCCCN3N=C(c4ccccc4)CCC3=O)[nH]c2N(C)C1=O			CHEMBL1148458	J Med Chem	2004	[object Object]	CHEMBL92079		CHEMBL92079	6.42	0	http://www.openphacts.org/units/Nanomolar	176120	=	1	1	=		Ki	nM		CHEMBL226	Homo sapiens	Adenosine A1 receptor	9606			Ki	uM	UO_0000065		0.38	380.0	CHEMBL92079	5.42021640338319	0,0,0,0,0,0,0,0,0,0,0,0,0,0,0,0,0,0,0,0,0,0,0,0,0,0,0,0,0,0,0,0,0,0,0,0,0,0,1,0,0,0,0,0,0,0,0,0,0,0,0,0,1,0,0,0,0,0,0,0,0,0,1,0,0,1,0,0,0,0,0,0,0,0,0,1,0,1,1,1,1,0,0,1,0,1,0,0,0,1,1,1,1,1,1,1,1,1,1,0,1,1,0,0,1,1,0,0,1,0,1,1,0,0,1,1,0,1,1,1,1,1,1,0,1,1,0,1,1,1,0,0,1,0,0,1,1,1,0,0,0,0,1,1,1,1,1,1,1,1,1,1,1,1,1,1,1,0,1,1,1,1,1,1,1,1,0
		684788		CHEMBL633815	Binding affinity at adenosine A1 receptor.	B			BAO_0000192	BAO_0000357	single protein format	CCCC1C(=O)c2nc(CN3N=C(Cl)CCC3=O)[nH]c2N(C)C1=O			CHEMBL1148458	J Med Chem	2004	[object Object]	CHEMBL95071		CHEMBL95071	5.04	0	http://www.openphacts.org/units/Nanomolar	176101	=	1	1	=		Ki	nM		CHEMBL226	Homo sapiens	Adenosine A1 receptor	9606			Ki	uM	UO_0000065		9.2	9200.0	CHEMBL95071	4.036212172654444	0,0,0,0,0,0,0,0,0,0,0,0,0,0,0,0,0,0,0,0,0,0,0,0,0,0,0,0,0,0,0,0,0,0,0,0,0,0,1,0,0,0,0,0,0,0,0,0,0,0,0,0,1,0,0,0,0,0,0,0,0,0,0,0,0,1,0,0,0,0,0,0,0,0,0,1,0,1,1,1,1,0,0,1,0,1,0,1,0,1,0,0,1,1,1,1,1,1,1,0,1,1,0,1,1,1,0,1,1,0,1,1,0,0,1,1,0,1,1,1,1,1,1,0,1,0,0,1,1,1,0,0,1,0,1,1,1,1,0,0,0,0,1,1,1,1,1,1,1,1,1,1,1,1,1,1,1,0,1,1,1,1,1,1,1,1,0
		684789		CHEMBL633815	Binding affinity at adenosine A1 receptor.	B			BAO_0000192	BAO_0000357	single protein format	CCCC1C(=O)c2nc(CCN3N=C(Cl)CCC3=O)[nH]c2N(C)C1=O			CHEMBL1148458	J Med Chem	2004	[object Object]	CHEMBL328342		CHEMBL328342	6.33	0	http://www.openphacts.org/units/Nanomolar	176100	=	1	1	=		Ki	nM		CHEMBL226	Homo sapiens	Adenosine A1 receptor	9606			Ki	uM	UO_0000065		0.47	470.0	CHEMBL328342	5.327902142064283	0,0,0,0,0,0,0,0,0,0,0,0,0,0,0,0,0,0,0,0,0,0,0,0,0,0,0,0,0,0,0,0,0,0,0,0,0,0,1,0,0,0,0,0,0,0,0,0,0,0,0,0,1,0,0,0,0,0,0,0,0,0,0,0,0,1,0,0,0,0,0,0,0,0,0,1,0,1,1,1,1,0,0,1,0,1,0,1,0,1,1,0,1,1,1,1,1,1,1,0,1,1,0,1,1,1,0,1,1,0,1,1,0,0,1,1,0,1,1,1,1,1,1,0,1,0,0,1,1,1,0,0,1,0,1,1,1,1,0,0,0,0,1,1,1,1,1,1,1,1,1,1,1,1,1,1,1,0,1,1,1,1,1,1,1,1,0
		688806		CHEMBL633815	Binding affinity at adenosine A1 receptor.	B			BAO_0000192	BAO_0000357	single protein format	CC1C(=O)c2nc(CCCN3N=CCCC3=O)[nH]c2N(C)C1=O			CHEMBL1148458	J Med Chem	2004	[object Object]	CHEMBL94344		CHEMBL94344	4.90	0	http://www.openphacts.org/units/Nanomolar	176102	=	1	1	=		Ki	nM		CHEMBL226	Homo sapiens	Adenosine A1 receptor	9606			Ki	uM	UO_0000065		12.7	12700.0	CHEMBL94344	3.896196279044043	0,0,0,0,0,0,0,0,0,0,0,0,0,0,0,0,0,0,0,0,0,0,0,0,0,0,0,0,0,0,0,0,0,0,0,0,0,0,1,0,0,0,0,0,0,0,0,0,0,0,0,0,1,0,0,0,0,0,0,0,0,0,0,0,0,1,0,0,0,0,0,0,0,0,0,1,0,1,1,1,1,0,0,1,0,1,0,0,0,1,1,1,1,1,1,1,1,1,1,0,1,1,0,0,1,1,0,0,0,0,1,1,0,0,0,0,0,1,1,1,1,1,1,0,1,0,0,1,1,1,0,0,1,0,0,1,1,1,0,0,0,0,1,1,1,1,1,1,1,1,1,1,1,1,1,1,1,0,1,1,1,1,1,1,1,1,0
		688807		CHEMBL633815	Binding affinity at adenosine A1 receptor.	B			BAO_0000192	BAO_0000357	single protein format	CCCC1C(=O)c2nc(CCN3N=C(c4ccccc4)CCC3=O)[nH]c2N(C)C1=O			CHEMBL1148458	J Med Chem	2004	[object Object]	CHEMBL93615		CHEMBL93615	6.12	0	http://www.openphacts.org/units/Nanomolar	176096	=	1	1	=		Ki	nM		CHEMBL226	Homo sapiens	Adenosine A1 receptor	9606			Ki	uM	UO_0000065		0.76	760.0	CHEMBL93615	5.119186407719209	0,0,0,0,0,0,0,0,0,0,0,0,0,0,0,0,0,0,0,0,0,0,0,0,0,0,0,0,0,0,0,0,0,0,0,0,0,0,1,0,0,0,0,0,0,0,0,0,0,0,0,0,1,0,0,0,0,0,0,0,0,0,1,0,0,1,0,0,0,0,0,0,0,0,0,1,0,1,1,1,1,0,0,1,0,1,0,0,0,1,1,0,1,1,1,1,1,1,1,0,1,1,0,0,1,1,0,0,1,0,1,1,0,0,1,1,0,1,1,1,1,1,1,0,1,1,0,1,1,1,0,0,1,0,0,1,1,1,0,0,0,0,1,1,1,1,1,1,1,1,1,1,1,1,1,1,1,0,1,1,1,1,1,1,1,1,0
		690122		CHEMBL633815	Binding affinity at adenosine A1 receptor.	B			BAO_0000192	BAO_0000357	single protein format	CCCC1C(=O)c2nc(CCCN3N=C(Cl)CCC3=O)[nH]c2N(C)C1=O			CHEMBL1148458	J Med Chem	2004	[object Object]	CHEMBL93501		CHEMBL93501	5.92	0	http://www.openphacts.org/units/Nanomolar	176099	=	1	1	=		Ki	nM		CHEMBL226	Homo sapiens	Adenosine A1 receptor	9606			Ki	uM	UO_0000065		1.2	1200.0	CHEMBL93501	4.920818753952375	0,0,0,0,0,0,0,0,0,0,0,0,0,0,0,0,0,0,0,0,0,0,0,0,0,0,0,0,0,0,0,0,0,0,0,0,0,0,1,0,0,0,0,0,0,0,0,0,0,0,0,0,1,0,0,0,0,0,0,0,0,0,0,0,0,1,0,0,0,0,0,0,0,0,0,1,0,1,1,1,1,0,0,1,0,1,0,1,0,1,1,1,1,1,1,1,1,1,1,0,1,1,0,1,1,1,0,1,1,0,1,1,0,0,1,1,0,1,1,1,1,1,1,0,1,0,0,1,1,1,0,0,1,0,1,1,1,1,0,0,0,0,1,1,1,1,1,1,1,1,1,1,1,1,1,1,1,0,1,1,1,1,1,1,1,1,0
		692574		CHEMBL633815	Binding affinity at adenosine A1 receptor.	B			BAO_0000192	BAO_0000357	single protein format	CCCC1C(=O)c2nc(CCCCN3N=C(Cl)CCC3=O)[nH]c2N(C)C1=O			CHEMBL1148458	J Med Chem	2004	[object Object]	CHEMBL94548		CHEMBL94548	6.72	0	http://www.openphacts.org/units/Nanomolar	176098	=	1	1	=		Ki	nM		CHEMBL226	Homo sapiens	Adenosine A1 receptor	9606			Ki	uM	UO_0000065		0.19	190.0	CHEMBL94548	5.721246399047171	0,0,0,0,0,0,0,0,0,0,0,0,0,0,0,0,0,0,0,0,0,0,0,0,0,0,0,0,0,0,0,0,0,0,0,0,0,0,1,0,0,0,0,0,0,0,0,0,0,0,0,0,1,0,0,0,0,0,0,0,0,0,0,0,0,1,0,0,0,0,0,0,0,0,0,1,0,1,1,1,1,0,0,1,0,1,0,1,0,1,1,1,1,1,1,1,1,1,1,0,1,1,0,1,1,1,0,1,1,0,1,1,0,0,1,1,0,1,1,1,1,1,1,0,1,0,0,1,1,1,0,0,1,0,1,1,1,1,0,0,0,0,1,1,1,1,1,1,1,1,1,1,1,1,1,1,1,0,1,1,1,1,1,1,1,1,0
		693701		CHEMBL633815	Binding affinity at adenosine A1 receptor.	B			BAO_0000192	BAO_0000357	single protein format	CC1C(=O)c2nc(CCCCN3N=C(Cl)CCC3=O)[nH]c2N(C)C1=O			CHEMBL1148458	J Med Chem	2004	[object Object]	CHEMBL330532		CHEMBL330532	6.43	0	http://www.openphacts.org/units/Nanomolar	176092	=	1	1	=		Ki	nM		CHEMBL226	Homo sapiens	Adenosine A1 receptor	9606			Ki	uM	UO_0000065		0.37	370.0	CHEMBL330532	5.431798275933005	0,0,0,0,0,0,0,0,0,0,0,0,0,0,0,0,0,0,0,0,0,0,0,0,0,0,0,0,0,0,0,0,0,0,0,0,0,0,1,0,0,0,0,0,0,0,0,0,0,0,0,0,1,0,0,0,0,0,0,0,0,0,0,0,0,1,0,0,0,0,0,0,0,0,0,1,0,1,1,1,1,0,0,1,0,1,0,1,0,1,1,1,1,1,1,1,1,1,1,0,1,1,0,1,1,1,0,1,0,0,1,1,0,0,0,0,0,1,1,1,1,1,1,0,1,0,0,1,1,1,0,0,1,0,1,1,1,1,0,0,0,0,1,1,1,1,1,1,1,1,1,1,1,1,1,1,1,0,1,1,1,1,1,1,1,1,0
		698013		CHEMBL633815	Binding affinity at adenosine A1 receptor.	B			BAO_0000192	BAO_0000357	single protein format	CC1C(=O)c2nc(CN3N=C(c4ccccc4)CCC3=O)[nH]c2N(C)C1=O			CHEMBL1148458	J Med Chem	2004	[object Object]	CHEMBL97710		CHEMBL97710	4.27	0	http://www.openphacts.org/units/Nanomolar	176122	=	1	1	=		Ki	nM		CHEMBL226	Homo sapiens	Adenosine A1 receptor	9606			Ki	uM	UO_0000065		53.8	53800.0	CHEMBL97710	3.2692177243336107	0,0,0,0,0,0,0,0,0,0,0,0,0,0,0,0,0,0,0,0,0,0,0,0,0,0,0,0,0,0,0,0,0,0,0,0,0,0,1,0,0,0,0,0,0,0,0,0,0,0,0,0,1,0,0,0,0,0,0,0,0,0,1,0,0,1,0,0,0,0,0,0,0,0,0,1,0,1,1,1,1,0,0,1,0,1,0,0,0,1,0,0,1,1,1,1,1,1,1,0,1,1,0,0,1,1,0,0,0,0,1,1,0,0,0,0,0,1,1,1,1,1,1,0,1,1,0,1,1,1,0,0,1,0,0,1,1,1,0,0,0,0,1,1,1,1,1,1,1,1,1,1,1,1,1,1,1,0,1,1,1,1,1,1,1,1,0
		699651		CHEMBL633815	Binding affinity at adenosine A1 receptor.	B			BAO_0000192	BAO_0000357	single protein format	CC1C(=O)c2nc(CCN3N=C(Cl)CCC3=O)[nH]c2N(C)C1=O			CHEMBL1148458	J Med Chem	2004	[object Object]	CHEMBL94425		CHEMBL94425	4.83	0	http://www.openphacts.org/units/Nanomolar	176124	=	1	1	=		Ki	nM		CHEMBL226	Homo sapiens	Adenosine A1 receptor	9606			Ki	uM	UO_0000065		14.7	14700.0	CHEMBL94425	3.832682665251824	0,0,0,0,0,0,0,0,0,0,0,0,0,0,0,0,0,0,0,0,0,0,0,0,0,0,0,0,0,0,0,0,0,0,0,0,0,0,1,0,0,0,0,0,0,0,0,0,0,0,0,0,1,0,0,0,0,0,0,0,0,0,0,0,0,1,0,0,0,0,0,0,0,0,0,1,0,1,1,1,1,0,0,1,0,1,0,1,0,1,1,0,1,1,1,1,1,1,1,0,1,1,0,1,1,1,0,1,0,0,1,1,0,0,0,0,0,1,1,1,1,1,1,0,1,0,0,1,1,1,0,0,1,0,1,1,1,1,0,0,0,0,1,1,1,1,1,1,1,1,1,1,1,1,1,1,1,0,1,1,1,1,1,1,1,1,0
		709939		CHEMBL633815	Binding affinity at adenosine A1 receptor.	B			BAO_0000192	BAO_0000357	single protein format	CC1C(=O)c2nc(CCCCN3N=C(c4ccccc4)CCC3=O)[nH]c2N(C)C1=O			CHEMBL1148458	J Med Chem	2004	[object Object]	CHEMBL94531		CHEMBL94531	5.67	0	http://www.openphacts.org/units/Nanomolar	176094	=	1	1	=		Ki	nM		CHEMBL226	Homo sapiens	Adenosine A1 receptor	9606			Ki	uM	UO_0000065		2.12	2120.0	CHEMBL94531	4.673664139071248	0,0,0,0,0,0,0,0,0,0,0,0,0,0,0,0,0,0,0,0,0,0,0,0,0,0,0,0,0,0,0,0,0,0,0,0,0,0,1,0,0,0,0,0,0,0,0,0,0,0,0,0,1,0,0,0,0,0,0,0,0,0,1,0,0,1,0,0,0,0,0,0,0,0,0,1,0,1,1,1,1,0,0,1,0,1,0,0,0,1,1,1,1,1,1,1,1,1,1,0,1,1,0,0,1,1,0,0,0,0,1,1,0,0,0,0,0,1,1,1,1,1,1,0,1,1,0,1,1,1,0,0,1,0,0,1,1,1,0,0,0,0,1,1,1,1,1,1,1,1,1,1,1,1,1,1,1,0,1,1,1,1,1,1,1,1,0
		711222		CHEMBL633815	Binding affinity at adenosine A1 receptor.	B			BAO_0000192	BAO_0000357	single protein format	CC1C(=O)c2nc(CCN3N=CCCC3=O)[nH]c2N(C)C1=O			CHEMBL1148458	J Med Chem	2004	[object Object]	CHEMBL96538		CHEMBL96538	4.89	0	http://www.openphacts.org/units/Nanomolar	176103	=	1	1	=		Ki	nM		CHEMBL226	Homo sapiens	Adenosine A1 receptor	9606			Ki	uM	UO_0000065		12.8	12800.0	CHEMBL96538	3.8927900303521317	0,0,0,0,0,0,0,0,0,0,0,0,0,0,0,0,0,0,0,0,0,0,0,0,0,0,0,0,0,0,0,0,0,0,0,0,0,0,1,0,0,0,0,0,0,0,0,0,0,0,0,0,1,0,0,0,0,0,0,0,0,0,0,0,0,1,0,0,0,0,0,0,0,0,0,1,0,1,1,1,1,0,0,1,0,1,0,0,0,1,1,0,1,1,1,1,1,1,1,0,1,1,0,0,1,1,0,0,0,0,1,1,0,0,0,0,0,1,1,1,1,1,1,0,1,0,0,1,1,1,0,0,1,0,0,1,1,1,0,0,0,0,1,1,1,1,1,1,1,1,1,1,1,1,1,1,1,0,1,1,1,1,1,1,1,1,0
		712521		CHEMBL633815	Binding affinity at adenosine A1 receptor.	B			BAO_0000192	BAO_0000357	single protein format	CC1C(=O)c2nc(CCCN3N=C(c4ccccc4)CCC3=O)[nH]c2N(C)C1=O			CHEMBL1148458	J Med Chem	2004	[object Object]	CHEMBL316478		CHEMBL316478	4.97	0	http://www.openphacts.org/units/Nanomolar	176121	=	1	1	=		Ki	nM		CHEMBL226	Homo sapiens	Adenosine A1 receptor	9606			Ki	uM	UO_0000065		10.8	10800.0	CHEMBL316478	3.96657624451305	0,0,0,0,0,0,0,0,0,0,0,0,0,0,0,0,0,0,0,0,0,0,0,0,0,0,0,0,0,0,0,0,0,0,0,0,0,0,1,0,0,0,0,0,0,0,0,0,0,0,0,0,1,0,0,0,0,0,0,0,0,0,1,0,0,1,0,0,0,0,0,0,0,0,0,1,0,1,1,1,1,0,0,1,0,1,0,0,0,1,1,1,1,1,1,1,1,1,1,0,1,1,0,0,1,1,0,0,0,0,1,1,0,0,0,0,0,1,1,1,1,1,1,0,1,1,0,1,1,1,0,0,1,0,0,1,1,1,0,0,0,0,1,1,1,1,1,1,1,1,1,1,1,1,1,1,1,0,1,1,1,1,1,1,1,1,0
		713748		CHEMBL633815	Binding affinity at adenosine A1 receptor.	B			BAO_0000192	BAO_0000357	single protein format	CC1C(=O)c2nc(CCCN3N=C(Cl)CCC3=O)[nH]c2N(C)C1=O			CHEMBL1148458	J Med Chem	2004	[object Object]	CHEMBL330275		CHEMBL330275	5.06	0	http://www.openphacts.org/units/Nanomolar	176123	=	1	1	=		Ki	nM		CHEMBL226	Homo sapiens	Adenosine A1 receptor	9606			Ki	uM	UO_0000065		8.8	8800.0	CHEMBL330275	4.055517327849832	0,0,0,0,0,0,0,0,0,0,0,0,0,0,0,0,0,0,0,0,0,0,0,0,0,0,0,0,0,0,0,0,0,0,0,0,0,0,1,0,0,0,0,0,0,0,0,0,0,0,0,0,1,0,0,0,0,0,0,0,0,0,0,0,0,1,0,0,0,0,0,0,0,0,0,1,0,1,1,1,1,0,0,1,0,1,0,1,0,1,1,1,1,1,1,1,1,1,1,0,1,1,0,1,1,1,0,1,0,0,1,1,0,0,0,0,0,1,1,1,1,1,1,0,1,0,0,1,1,1,0,0,1,0,1,1,1,1,0,0,0,0,1,1,1,1,1,1,1,1,1,1,1,1,1,1,1,0,1,1,1,1,1,1,1,1,0
		714954		CHEMBL643032	Binding affinity using [125I]ABA against human Adenosine A1 receptor	B			BAO_0000192	BAO_0000357	single protein format	CNC(=O)[C@H]1O[C@@H](n2cnc3c(NCc4cc(Cl)ccc4OCc4cc(C)no4)ncnc32)[C@H](O)[C@@H]1N			CHEMBL1145953	J Med Chem	2003	[object Object]	CHEMBL116878		CHEMBL116878	5.14	0	http://www.openphacts.org/units/Nanomolar	224684	=	1	1	=		Ki	nM		CHEMBL226	Homo sapiens	Adenosine A1 receptor	9606			Ki	nM	UO_0000065		7300.0	7300.0	CHEMBL116878	4.136677139879544	0,0,0,0,0,0,0,0,0,0,0,0,0,0,0,0,0,0,0,0,0,0,0,0,0,0,0,0,0,0,0,0,0,0,0,0,0,0,1,0,0,0,0,0,0,0,0,0,0,0,0,0,0,1,1,0,0,1,0,0,0,0,1,0,0,1,0,0,0,0,0,1,1,0,0,1,0,1,0,1,1,0,1,1,1,1,0,1,0,1,0,0,1,1,1,1,1,1,1,0,1,1,1,1,0,1,0,1,1,1,1,0,0,1,0,0,0,1,0,0,1,1,1,0,1,1,1,1,1,0,0,1,1,1,1,1,0,1,1,1,1,0,1,1,1,1,1,0,1,1,1,1,1,1,1,1,1,1,1,1,1,1,1,1,1,1,0
		714998		CHEMBL645026	Displacement of [3H]DPCPX from human Adenosine A1 receptor expressed in CHO cells; range 222-400	B			BAO_0000192	BAO_0000219	cell-based format	CCCCn1cc2c(nc(NC(=O)Nc3ccc(Br)cc3)n3nc(-c4ccco4)nc23)n1			CHEMBL1136016	J Med Chem	2002	[object Object]	CHEMBL350830		CHEMBL350830	6.52	0	http://www.openphacts.org/units/Nanomolar	325090	=	1	1	=		Ki	nM		CHEMBL226	Homo sapiens	Adenosine A1 receptor	9606			Ki	nM	UO_0000065		300.0	300.0	CHEMBL350830	5.522878745280337	0,0,0,0,0,0,0,0,0,0,0,0,0,0,0,0,0,0,0,0,0,0,0,0,0,1,0,0,0,0,0,0,0,0,0,0,0,1,1,0,0,0,0,1,0,0,1,0,0,0,0,0,1,0,0,0,0,1,0,0,0,0,1,0,0,1,0,0,0,0,0,0,0,0,0,1,0,1,0,1,1,0,0,1,0,0,0,1,0,0,0,0,0,0,1,1,1,1,1,0,1,1,0,0,0,1,1,1,0,0,1,1,0,0,1,1,1,1,1,0,1,1,1,0,1,1,0,0,0,0,1,1,0,1,1,1,0,1,0,0,0,0,1,0,0,1,0,1,1,0,0,1,1,1,1,1,1,0,1,1,1,1,1,1,1,1,0
		715005		CHEMBL639528	Displacement of [3H]DPCPX from human Adenosine A1 receptor expressed in CHO cells	B			BAO_0000192	BAO_0000219	cell-based format	CCn1cc2c(nc(NC(=O)Cc3ccccc3)n3nc(-c4ccco4)nc23)n1			CHEMBL1136016	J Med Chem	2002	[object Object]	CHEMBL165073		CHEMBL165073	6.15	0	http://www.openphacts.org/units/Nanomolar	325084	=	1	1	=		Ki	nM		CHEMBL226	Homo sapiens	Adenosine A1 receptor	9606			Ki	nM	UO_0000065		714.0	714.0	CHEMBL165073	5.146301788223826	0,0,0,0,0,0,0,0,0,0,0,0,0,0,0,0,0,0,0,0,0,0,0,0,0,1,0,0,0,0,0,0,0,0,0,0,0,0,1,0,0,0,0,0,0,0,0,0,0,0,0,0,1,0,0,0,0,1,0,0,0,0,1,0,0,1,0,0,0,0,0,0,0,0,0,1,0,1,0,1,1,0,0,1,0,0,0,0,0,0,0,0,1,0,1,1,1,1,1,0,1,1,0,0,1,1,1,0,0,0,1,1,0,0,1,0,0,1,0,0,1,1,1,0,1,1,0,0,0,0,1,0,1,1,0,1,0,1,0,0,0,0,1,0,0,1,0,0,1,0,0,1,1,1,1,1,1,0,1,1,1,1,1,1,1,1,0
		716164		CHEMBL640558	Displacement of [3H]DPCPX from human Adenosine A1 receptor expressed in CHO cells; range 928-1297	B			BAO_0000192	BAO_0000219	cell-based format	COc1ccc(NC(=O)Nc2nc3nn(C)cc3c3nc(-c4ccco4)nn23)cc1			CHEMBL1136016	J Med Chem	2002	[object Object]	CHEMBL329791		CHEMBL329791	5.96	1	http://www.openphacts.org/units/Nanomolar	325106	=	1	1	=		Ki	nM		CHEMBL226	Homo sapiens	Adenosine A1 receptor	9606			Ki	nM	UO_0000065		1097.0	1097.0	CHEMBL329791	4.959793372425289	0,0,0,0,0,0,0,0,0,0,0,0,0,0,0,0,0,0,0,0,0,0,0,0,0,1,0,0,0,0,0,0,0,0,0,0,0,1,1,0,0,0,0,1,0,0,0,0,0,0,0,0,1,0,0,0,0,1,0,0,0,0,1,0,0,1,0,0,0,0,0,0,0,0,0,1,0,1,0,1,1,0,0,1,0,0,0,0,0,0,0,0,0,1,1,1,1,1,1,0,0,1,0,0,0,1,1,0,0,0,1,0,0,1,0,0,0,1,0,0,1,1,1,0,1,1,1,1,0,0,1,1,0,1,0,1,0,1,0,0,0,0,1,1,0,1,1,0,1,1,0,1,1,0,1,0,1,1,1,1,1,1,1,1,1,1,0
		717479		CHEMBL640580	Displacement of [3H]DPCPX from human Adenosine A1 receptor expressed in CHO cells; range 552-676	B			BAO_0000192	BAO_0000219	cell-based format	CCCn1cc2c(nc(NC(=O)Nc3ccc(Cl)c(Cl)c3)n3nc(-c4ccco4)nc23)n1			CHEMBL1136016	J Med Chem	2002	[object Object]	CHEMBL353299		CHEMBL353299	6.21	0	http://www.openphacts.org/units/Nanomolar	325065	=	1	1	=		Ki	nM		CHEMBL226	Homo sapiens	Adenosine A1 receptor	9606			Ki	nM	UO_0000065		611.0	611.0	CHEMBL353299	5.213958789757446	0,0,0,0,0,0,0,0,0,0,0,0,0,0,0,0,0,0,0,0,0,0,0,0,0,1,0,0,0,0,0,0,0,0,0,0,0,1,1,0,0,0,0,1,0,0,0,0,0,0,0,0,1,0,0,0,0,1,0,0,0,0,1,0,0,1,0,0,0,0,0,0,0,0,0,1,0,1,0,1,1,0,0,1,0,0,0,1,0,0,0,0,0,0,1,1,1,1,1,0,1,1,0,1,0,1,1,1,0,0,1,1,0,0,1,1,0,1,1,0,1,1,1,0,1,1,0,0,0,0,1,1,0,1,1,1,0,1,0,0,0,0,1,0,1,1,0,1,1,0,1,1,1,1,1,1,1,0,1,1,1,1,1,1,1,1,0
		718728		CHEMBL639528	Displacement of [3H]DPCPX from human Adenosine A1 receptor expressed in CHO cells	B			BAO_0000192	BAO_0000219	cell-based format	O=C(Nc1cccc(Cl)c1)Nc1nc2ccc(Cl)cc2c2nc(-c3ccco3)nn12			CHEMBL1136016	J Med Chem	2002	[object Object]	CHEMBL141550		CHEMBL141550	8.09	1	http://www.openphacts.org/units/Nanomolar	325076	=	1	1	=		Ki	nM		CHEMBL226	Homo sapiens	Adenosine A1 receptor	9606			Ki	nM	UO_0000065		8.1	8.1	CHEMBL141550	7.0915149811213505	0,0,0,0,0,0,0,0,0,0,0,0,0,0,0,0,0,0,0,0,0,0,0,0,0,1,0,0,0,0,0,0,0,0,0,0,0,1,1,0,0,0,0,1,0,0,0,0,0,0,0,0,1,0,0,0,0,1,0,0,0,0,1,0,0,1,0,0,0,0,0,0,0,0,0,0,0,1,0,1,1,0,0,1,0,0,0,1,0,0,0,0,0,0,1,1,1,1,1,0,0,1,0,1,0,1,1,1,0,0,1,0,0,0,0,0,0,1,0,0,1,1,1,0,1,1,0,0,0,0,0,1,0,1,1,1,0,1,0,0,0,0,1,0,0,1,0,0,1,0,0,1,1,0,1,0,1,0,1,1,0,1,1,1,1,1,0
		719797		CHEMBL644207	Displacement of [3H]DPCPX from human Adenosine A1 receptor expressed in CHO cells; range 294-480	B			BAO_0000192	BAO_0000219	cell-based format	CCCn1cc2c(nc(NC(=O)Nc3ccc(F)cc3)n3nc(-c4ccco4)nc23)n1			CHEMBL1136016	J Med Chem	2002	[object Object]	CHEMBL165778		CHEMBL165778	6.42	0	http://www.openphacts.org/units/Nanomolar	325101	=	1	1	=		Ki	nM		CHEMBL226	Homo sapiens	Adenosine A1 receptor	9606			Ki	nM	UO_0000065		376.0	376.0	CHEMBL165778	5.424812155072339	0,0,0,0,0,0,0,0,0,0,0,0,0,0,0,0,0,0,0,0,0,0,0,0,0,1,0,0,0,0,0,0,0,0,0,0,0,1,1,0,0,0,1,1,0,0,0,0,0,0,0,0,1,0,0,0,0,1,0,0,0,0,1,0,0,1,0,0,0,0,0,0,0,0,0,1,0,1,0,1,1,0,0,1,0,0,0,1,0,0,0,0,0,0,1,1,1,1,1,0,1,1,0,0,0,1,1,1,0,0,1,1,0,0,1,1,0,1,1,0,1,1,1,0,1,1,0,0,0,0,1,1,0,1,1,1,0,1,0,0,0,0,1,0,0,1,0,1,1,0,0,1,1,1,1,1,1,0,1,1,1,1,1,1,1,1,0
		719804		CHEMBL645031	Displacement of [3H]DPCPX from human Adenosine A1 receptor expressed in CHO cells; range 253-401	B			BAO_0000192	BAO_0000219	cell-based format	CCCCn1cc2c(nc(NC(=O)Nc3ccc(F)cc3)n3nc(-c4ccco4)nc23)n1			CHEMBL1136016	J Med Chem	2002	[object Object]	CHEMBL165620		CHEMBL165620	6.50	0	http://www.openphacts.org/units/Nanomolar	325089	=	1	1	=		Ki	nM		CHEMBL226	Homo sapiens	Adenosine A1 receptor	9606			Ki	nM	UO_0000065		318.0	318.0	CHEMBL165620	5.497572880015567	0,0,0,0,0,0,0,0,0,0,0,0,0,0,0,0,0,0,0,0,0,0,0,0,0,1,0,0,0,0,0,0,0,0,0,0,0,1,1,0,0,0,1,1,0,0,0,0,0,0,0,0,1,0,0,0,0,1,0,0,0,0,1,0,0,1,0,0,0,0,0,0,0,0,0,1,0,1,0,1,1,0,0,1,0,0,0,1,0,0,0,0,0,0,1,1,1,1,1,0,1,1,0,0,0,1,1,1,0,0,1,1,0,0,1,1,1,1,1,0,1,1,1,0,1,1,0,0,0,0,1,1,0,1,1,1,0,1,0,0,0,0,1,0,0,1,0,1,1,0,0,1,1,1,1,1,1,0,1,1,1,1,1,1,1,1,0
		721912		CHEMBL639531	Displacement of [3H]DPCPX from human Adenosine A1 receptor expressed in CHO cells; range 324-475	B			BAO_0000192	BAO_0000219	cell-based format	Cn1cc2c(nc(NC(=O)Nc3ccc(Cl)c(Cl)c3)n3nc(-c4ccco4)nc23)n1			CHEMBL1136016	J Med Chem	2002	[object Object]	CHEMBL349019		CHEMBL349019	6.41	0	http://www.openphacts.org/units/Nanomolar	325053	=	1	1	=		Ki	nM		CHEMBL226	Homo sapiens	Adenosine A1 receptor	9606			Ki	nM	UO_0000065		392.0	392.0	CHEMBL349019	5.406713932979542	0,0,0,0,0,0,0,0,0,0,0,0,0,0,0,0,0,0,0,0,0,0,0,0,0,1,0,0,0,0,0,0,0,0,0,0,0,1,1,0,0,0,0,1,0,0,0,0,0,0,0,0,1,0,0,0,0,1,0,0,0,0,1,0,0,1,0,0,0,0,0,0,0,0,0,1,0,1,0,1,1,0,0,1,0,0,0,1,0,0,0,0,0,1,1,1,1,1,1,0,0,1,0,1,0,1,1,1,0,0,1,0,0,0,0,0,0,1,0,0,1,1,1,0,1,1,0,0,0,0,1,1,0,1,1,1,0,1,0,0,0,0,1,0,1,1,0,0,1,0,1,1,1,0,1,0,1,0,1,1,1,1,1,1,1,1,0
		721920		CHEMBL640578	Displacement of [3H]DPCPX from human Adenosine A1 receptor expressed in CHO cells; range 512-698	B			BAO_0000192	BAO_0000219	cell-based format	Cn1cc2c(nc(NC(=O)Nc3ccc(Br)cc3)n3nc(-c4ccco4)nc23)n1			CHEMBL1136016	J Med Chem	2002	[object Object]	CHEMBL348925		CHEMBL348925	6.22	0	http://www.openphacts.org/units/Nanomolar	325050	=	1	1	=		Ki	nM		CHEMBL226	Homo sapiens	Adenosine A1 receptor	9606			Ki	nM	UO_0000065		600.0	600.0	CHEMBL348925	5.221848749616356	0,0,0,0,0,0,0,0,0,0,0,0,0,0,0,0,0,0,0,0,0,0,0,0,0,1,0,0,0,0,0,0,0,0,0,0,0,1,1,0,0,0,0,1,0,0,1,0,0,0,0,0,1,0,0,0,0,1,0,0,0,0,1,0,0,1,0,0,0,0,0,0,0,0,0,1,0,1,0,1,1,0,0,1,0,0,0,1,0,0,0,0,0,1,1,1,1,1,1,0,0,1,0,0,0,1,1,1,0,0,1,0,0,0,0,0,0,1,0,0,1,1,1,0,1,1,0,0,0,0,1,1,0,1,1,1,0,1,0,0,0,0,1,0,0,1,0,0,1,0,0,1,1,0,1,0,1,0,1,1,1,1,1,1,1,1,0
		721928		CHEMBL645028	Displacement of [3H]-DPCPX from human Adenosine A1 receptor expressed in CHO cells; range 240-368	B			BAO_0000192	BAO_0000219	cell-based format	CCCCn1cc2c(nc(NC(=O)Nc3ccc(Cl)cc3)n3nc(-c4ccco4)nc23)n1			CHEMBL1136016	J Med Chem	2002	[object Object]	CHEMBL424161		CHEMBL424161	6.52	0	http://www.openphacts.org/units/Nanomolar	325079	=	1	1	=		Ki	nM		CHEMBL226	Homo sapiens	Adenosine A1 receptor	9606			Ki	nM	UO_0000065		300.0	300.0	CHEMBL424161	5.522878745280337	0,0,0,0,0,0,0,0,0,0,0,0,0,0,0,0,0,0,0,0,0,0,0,0,0,1,0,0,0,0,0,0,0,0,0,0,0,1,1,0,0,0,0,1,0,0,0,0,0,0,0,0,1,0,0,0,0,1,0,0,0,0,1,0,0,1,0,0,0,0,0,0,0,0,0,1,0,1,0,1,1,0,0,1,0,0,0,1,0,0,0,0,0,0,1,1,1,1,1,0,1,1,0,1,0,1,1,1,0,0,1,1,0,0,1,1,1,1,1,0,1,1,1,0,1,1,0,0,0,0,1,1,0,1,1,1,0,1,0,0,0,0,1,0,0,1,0,1,1,0,0,1,1,1,1,1,1,0,1,1,1,1,1,1,1,1,0
		723053		CHEMBL640585	Displacement of [3H]DPCPX from human Adenosine A1 receptor expressed in CHO cells; range 724-889	B			BAO_0000192	BAO_0000219	cell-based format	CCn1cc2c(nc(NC(=O)Nc3ccc4c(c3)OCO4)n3nc(-c4ccco4)nc23)n1			CHEMBL1136016	J Med Chem	2002	[object Object]	CHEMBL165083		CHEMBL165083	6.10	0	http://www.openphacts.org/units/Nanomolar	325058	=	1	1	=		Ki	nM		CHEMBL226	Homo sapiens	Adenosine A1 receptor	9606			Ki	nM	UO_0000065		802.0	802.0	CHEMBL165083	5.095825631715837	0,0,0,0,0,0,0,0,0,0,0,0,0,0,0,0,0,0,0,0,0,0,0,0,0,1,0,0,1,0,0,0,0,0,0,0,0,1,1,0,0,0,0,1,0,0,0,0,0,0,0,0,1,0,0,0,0,1,0,0,0,0,1,0,0,1,0,0,0,0,0,0,1,0,0,1,0,1,0,1,1,0,0,1,0,0,0,0,0,0,0,0,0,0,1,1,1,1,1,0,1,1,0,0,0,1,1,0,0,1,1,1,0,1,1,0,0,1,0,0,1,1,1,1,1,1,0,0,0,0,1,1,0,1,0,1,0,1,1,0,1,0,1,0,1,1,1,0,1,0,0,1,1,1,1,1,1,1,1,1,1,1,1,1,1,1,0
		723060		CHEMBL644209	Displacement of [3H]DPCPX from human Adenosine A1 receptor expressed in CHO cells; range 330-478	B			BAO_0000192	BAO_0000219	cell-based format	CCCn1cc2c(nc(NC(=O)Nc3ccc(C(F)(F)F)cc3)n3nc(-c4ccco4)nc23)n1			CHEMBL1136016	J Med Chem	2002	[object Object]	CHEMBL164509		CHEMBL164509	6.40	0	http://www.openphacts.org/units/Nanomolar	325100	=	1	1	=		Ki	nM		CHEMBL226	Homo sapiens	Adenosine A1 receptor	9606			Ki	nM	UO_0000065		400.0	400.0	CHEMBL164509	5.3979400086720375	0,0,0,0,0,0,0,0,0,0,0,0,0,0,0,0,0,0,0,0,0,0,0,0,0,1,0,0,0,0,0,0,0,0,0,0,0,1,1,0,0,0,1,1,0,0,0,0,0,0,0,0,1,0,0,0,0,1,0,0,0,0,1,0,0,1,0,0,0,0,0,0,0,0,0,1,0,1,0,1,1,0,0,1,0,0,0,0,0,0,0,0,0,0,1,1,1,1,1,0,1,1,0,0,0,1,1,1,0,0,1,1,1,0,1,1,0,1,1,0,1,1,1,0,1,1,0,0,0,0,1,1,0,1,1,1,0,1,0,0,0,0,1,0,0,1,0,1,1,0,0,1,1,1,1,1,1,0,1,1,1,1,1,1,1,1,0
		724245		CHEMBL643032	Binding affinity using [125I]ABA against human Adenosine A1 receptor	B			BAO_0000192	BAO_0000357	single protein format	CNC(=O)[C@H]1O[C@@H](n2cnc3c(NC)ncnc32)[C@H](O)[C@@H]1N			CHEMBL1145953	J Med Chem	2003	[object Object]	CHEMBL118507		CHEMBL118507	4.64	0	http://www.openphacts.org/units/Nanomolar	224683	=	1	1	=		Ki	nM		CHEMBL226	Homo sapiens	Adenosine A1 receptor	9606			Ki	nM	UO_0000065		23000.0	23000.0	CHEMBL118507	3.638272163982407	0,0,0,0,0,0,0,0,0,0,0,0,0,0,0,0,0,0,0,0,0,0,0,0,0,0,0,0,0,0,0,0,0,0,0,0,0,0,1,0,0,0,0,0,0,0,0,0,0,0,0,0,0,1,1,0,0,1,0,0,0,0,1,0,0,1,0,0,0,0,0,0,1,0,0,1,0,1,0,1,1,0,0,1,1,1,0,0,0,1,0,0,1,1,0,1,1,1,1,0,0,1,0,0,0,1,0,0,0,0,1,0,0,0,0,0,0,1,0,0,1,1,1,0,0,1,0,1,0,0,0,1,0,1,0,1,0,1,0,1,0,0,1,1,0,0,1,0,1,1,1,1,1,0,1,0,1,1,1,1,1,1,1,1,1,1,0
		724305		CHEMBL639529	Displacement of [3H]DPCPX from human Adenosine A1 receptor expressed in CHO cells; range 213-281	B			BAO_0000192	BAO_0000219	cell-based format	CCCCn1cc2c(nc(NC(=O)Nc3cccc(Cl)c3)n3nc(-c4ccco4)nc23)n1			CHEMBL1136016	J Med Chem	2002	[object Object]	CHEMBL423934		CHEMBL423934	6.61	1	http://www.openphacts.org/units/Nanomolar	325046	=	1	1	=		Ki	nM		CHEMBL226	Homo sapiens	Adenosine A1 receptor	9606			Ki	nM	UO_0000065		245.0	245.0	CHEMBL423934	5.610833915635467	0,0,0,0,0,0,0,0,0,0,0,0,0,0,0,0,0,0,0,0,0,0,0,0,0,1,0,0,0,0,0,0,0,0,0,0,0,1,1,0,0,0,0,1,0,0,0,0,0,0,0,0,1,0,0,0,0,1,0,0,0,0,1,0,0,1,0,0,0,0,0,0,0,0,0,1,0,1,0,1,1,0,0,1,0,0,0,1,0,0,0,0,0,0,1,1,1,1,1,0,1,1,0,1,0,1,1,1,0,0,1,1,0,0,1,1,1,1,1,0,1,1,1,0,1,1,0,0,0,0,1,1,0,1,1,1,0,1,0,0,0,0,1,0,0,1,0,1,1,0,0,1,1,1,1,1,1,0,1,1,1,1,1,1,1,1,0
		725407		CHEMBL640577	Displacement of [3H]DPCPX from human Adenosine A1 receptor expressed in CHO cells; range 509-712	B			BAO_0000192	BAO_0000219	cell-based format	CCn1cc2c(nc(NC(=O)Nc3ccc(F)cc3)n3nc(-c4ccco4)nc23)n1			CHEMBL1136016	J Med Chem	2002	[object Object]	CHEMBL164685		CHEMBL164685	6.22	0	http://www.openphacts.org/units/Nanomolar	325073	=	1	1	=		Ki	nM		CHEMBL226	Homo sapiens	Adenosine A1 receptor	9606			Ki	nM	UO_0000065		602.0	602.0	CHEMBL164685	5.220403508742176	0,0,0,0,0,0,0,0,0,0,0,0,0,0,0,0,0,0,0,0,0,0,0,0,0,1,0,0,0,0,0,0,0,0,0,0,0,1,1,0,0,0,1,1,0,0,0,0,0,0,0,0,1,0,0,0,0,1,0,0,0,0,1,0,0,1,0,0,0,0,0,0,0,0,0,1,0,1,0,1,1,0,0,1,0,0,0,1,0,0,0,0,0,0,1,1,1,1,1,0,1,1,0,0,0,1,1,1,0,0,1,1,0,0,1,0,0,1,0,0,1,1,1,0,1,1,0,0,0,0,1,1,0,1,1,1,0,1,0,0,0,0,1,0,0,1,0,0,1,0,0,1,1,1,1,1,1,0,1,1,1,1,1,1,1,1,0
		725414		CHEMBL645029	Displacement of [3H]DPCPX from human Adenosine A1 receptor expressed in CHO cells; range 245-319	B			BAO_0000192	BAO_0000219	cell-based format	CCCCn1cc2c(nc(NC(=O)Nc3ccccc3Cl)n3nc(-c4ccco4)nc23)n1			CHEMBL1136016	J Med Chem	2002	[object Object]	CHEMBL349716		CHEMBL349716	6.55	0	http://www.openphacts.org/units/Nanomolar	325080	=	1	1	=		Ki	nM		CHEMBL226	Homo sapiens	Adenosine A1 receptor	9606			Ki	nM	UO_0000065		280.0	280.0	CHEMBL349716	5.552841968657781	0,0,0,0,0,0,0,0,0,0,0,0,0,0,0,0,0,0,0,0,0,0,0,0,0,1,0,0,0,0,0,0,0,0,0,0,0,1,1,0,0,0,0,1,0,0,0,0,0,0,0,0,1,0,0,0,0,1,0,0,0,0,1,0,0,1,0,0,0,0,0,0,0,0,0,1,0,1,0,1,1,0,0,1,0,0,0,1,0,0,0,0,0,0,1,1,1,1,1,0,1,1,0,1,0,1,1,1,0,0,1,1,0,0,1,1,1,1,1,0,1,1,1,0,1,1,0,0,0,0,1,1,0,1,1,1,0,1,0,0,0,0,1,0,1,1,0,1,1,0,1,1,1,1,1,1,1,0,1,1,1,1,1,1,1,1,0
		725421		CHEMBL639528	Displacement of [3H]DPCPX from human Adenosine A1 receptor expressed in CHO cells	B			BAO_0000192	BAO_0000219	cell-based format	CCCCn1cc2c(nc(NC(=O)Nc3ccc([N+](=O)[O-])cc3)n3nc(-c4ccco4)nc23)n1			CHEMBL1136016	J Med Chem	2002	[object Object]	CHEMBL167915		CHEMBL167915	6.23	0	http://www.openphacts.org/units/Nanomolar	325086	=	1	1	=		Ki	nM		CHEMBL226	Homo sapiens	Adenosine A1 receptor	9606			Ki	nM	UO_0000065		584.0	584.0	CHEMBL167915	5.2335871528876	0,0,0,0,0,0,0,0,0,0,0,0,0,0,0,0,0,0,0,0,0,0,0,0,1,1,0,0,0,0,0,0,0,0,0,0,0,1,1,0,0,0,0,1,0,0,0,0,0,1,0,0,1,0,0,0,1,1,0,0,0,0,1,1,0,1,0,0,0,0,1,1,0,0,0,1,0,1,0,1,1,0,0,1,0,0,0,0,0,0,0,0,0,0,1,1,1,1,1,0,1,1,1,0,0,1,1,0,0,0,1,1,0,0,1,1,1,1,1,1,1,1,1,0,1,1,0,0,0,0,1,1,0,1,0,1,1,1,0,0,1,0,1,0,0,1,1,1,1,0,0,1,1,1,1,1,1,0,1,1,1,1,1,1,1,1,0
		726715		CHEMBL640553	Displacement of [3H]DPCPX from human Adenosine A1 receptor expressed in CHO cells; range 1027-1396	B			BAO_0000192	BAO_0000219	cell-based format	CCCn1cc2c(nc(NC(=O)Nc3ccc(OC)cc3)n3nc(-c4ccco4)nc23)n1			CHEMBL1136016	J Med Chem	2002	[object Object]	CHEMBL302765		CHEMBL302765	5.92	1	http://www.openphacts.org/units/Nanomolar	325108	=	1	1	=		Ki	nM		CHEMBL226	Homo sapiens	Adenosine A1 receptor	9606			Ki	nM	UO_0000065		1197.0	1197.0	CHEMBL302765	4.921905849593589	0,0,0,0,0,0,0,0,0,0,0,0,0,0,0,0,0,0,0,0,0,0,0,0,0,1,0,0,0,0,0,0,0,0,0,0,0,1,1,0,0,0,0,1,0,0,0,0,0,0,0,0,1,0,0,0,0,1,0,0,0,0,1,0,0,1,0,0,0,0,0,0,0,0,0,1,0,1,0,1,1,0,0,1,0,0,0,0,0,0,0,0,0,1,1,1,1,1,1,0,1,1,0,0,0,1,1,0,0,0,1,1,0,1,1,1,0,1,1,0,1,1,1,0,1,1,1,1,0,0,1,1,0,1,0,1,0,1,0,0,0,0,1,1,0,1,1,1,1,1,0,1,1,1,1,1,1,1,1,1,1,1,1,1,1,1,0
		726722		CHEMBL641981	Displacement of [3H]DPCPX from human Adenosine A1 receptor expressed in CHO cells; range 346-586	B			BAO_0000192	BAO_0000219	cell-based format	CCn1cc2c(nc(NC(=O)Nc3ccc(C(F)(F)F)cc3)n3nc(-c4ccco4)nc23)n1			CHEMBL1136016	J Med Chem	2002	[object Object]	CHEMBL165044		CHEMBL165044	6.35	0	http://www.openphacts.org/units/Nanomolar	325072	=	1	1	=		Ki	nM		CHEMBL226	Homo sapiens	Adenosine A1 receptor	9606			Ki	nM	UO_0000065		450.0	450.0	CHEMBL165044	5.346787486224656	0,0,0,0,0,0,0,0,0,0,0,0,0,0,0,0,0,0,0,0,0,0,0,0,0,1,0,0,0,0,0,0,0,0,0,0,0,1,1,0,0,0,1,1,0,0,0,0,0,0,0,0,1,0,0,0,0,1,0,0,0,0,1,0,0,1,0,0,0,0,0,0,0,0,0,1,0,1,0,1,1,0,0,1,0,0,0,0,0,0,0,0,0,0,1,1,1,1,1,0,1,1,0,0,0,1,1,1,0,0,1,1,1,0,1,0,0,1,0,0,1,1,1,0,1,1,0,0,0,0,1,1,0,1,1,1,0,1,0,0,0,0,1,0,0,1,0,0,1,0,0,1,1,1,1,1,1,0,1,1,1,1,1,1,1,1,0
		728030		CHEMBL873044	Displacement of [3H]DPCPX from human Adenosine A1 receptor expressed in CHO cells; range 406-616	B			BAO_0000192	BAO_0000219	cell-based format	COc1cccc(NC(=O)Nc2nc3nn(C)cc3c3nc(-c4ccco4)nn23)c1			CHEMBL1136016	J Med Chem	2002	[object Object]	CHEMBL164992		CHEMBL164992	6.30	0	http://www.openphacts.org/units/Nanomolar	325064	=	1	1	=		Ki	nM		CHEMBL226	Homo sapiens	Adenosine A1 receptor	9606			Ki	nM	UO_0000065		500.0	500.0	CHEMBL164992	5.301029995663981	0,0,0,0,0,0,0,0,0,0,0,0,0,0,0,0,0,0,0,0,0,0,0,0,0,1,0,0,0,0,0,0,0,0,0,0,0,1,1,0,0,0,0,1,0,0,0,0,0,0,0,0,1,0,0,0,0,1,0,0,0,0,1,0,0,1,0,0,0,0,0,0,0,0,0,1,0,1,0,1,1,0,0,1,0,0,0,0,0,0,0,0,0,1,1,1,1,1,1,0,0,1,0,0,0,1,1,0,0,0,1,0,0,1,0,0,0,1,0,0,1,1,1,0,1,1,1,1,0,0,1,1,0,1,0,1,0,1,0,0,0,0,1,1,0,1,1,0,1,1,0,1,1,0,1,0,1,1,1,1,1,1,1,1,1,1,0
		729099		CHEMBL643032	Binding affinity using [125I]ABA against human Adenosine A1 receptor	B			BAO_0000192	BAO_0000357	single protein format	CNC(=O)[C@H]1O[C@@H](n2cnc3c(NCc4cccc(I)c4)ncnc32)[C@H](O)[C@@H]1O			CHEMBL1145953	J Med Chem	2003	[object Object]	CHEMBL119709	IB-MECA	CHEMBL119709	7.70	0	http://www.openphacts.org/units/Nanomolar	224681	=	1	1	=		Ki	nM		CHEMBL226	Homo sapiens	Adenosine A1 receptor	9606			Ki	nM	UO_0000065		20.0	20.0	CHEMBL119709	6.698970004336019	0,0,0,0,0,0,0,0,0,0,0,0,0,0,0,0,0,0,0,0,0,0,0,0,0,0,0,1,0,0,0,0,0,0,0,0,0,0,1,0,0,0,0,0,0,0,0,0,0,0,0,0,0,1,1,0,0,1,0,0,0,0,1,0,0,1,0,0,0,0,0,0,1,0,0,1,0,1,0,1,1,0,1,1,0,1,0,1,0,1,0,0,1,1,0,1,1,1,1,0,1,1,0,0,0,1,0,1,0,0,1,0,0,0,0,0,0,1,0,0,1,1,1,0,0,1,0,1,0,0,0,1,0,1,1,1,0,1,0,1,1,0,1,1,0,1,1,0,1,0,1,1,1,1,1,1,1,1,1,1,1,1,1,1,1,1,0
		729117		CHEMBL645018	Displacement of [3H]DPCPX from human Adenosine A1 receptor expressed in CHO cells; range 150-207	B			BAO_0000192	BAO_0000219	cell-based format	CCCn1cc2c(nc(NC(=O)Nc3ccccc3)n3nc(-c4ccco4)nc23)n1			CHEMBL1136016	J Med Chem	2002	[object Object]	CHEMBL168018		CHEMBL168018	6.75	0	http://www.openphacts.org/units/Nanomolar	325067	=	1	1	=		Ki	nM		CHEMBL226	Homo sapiens	Adenosine A1 receptor	9606			Ki	nM	UO_0000065		176.0	176.0	CHEMBL168018	5.7544873321858505	0,0,0,0,0,0,0,0,0,0,0,0,0,0,0,0,0,0,0,0,0,0,0,0,0,1,0,0,0,0,0,0,0,0,0,0,0,1,1,0,0,0,0,1,0,0,0,0,0,0,0,0,1,0,0,0,0,1,0,0,0,0,1,0,0,1,0,0,0,0,0,0,0,0,0,1,0,1,0,1,1,0,0,1,0,0,0,0,0,0,0,0,0,0,1,1,1,1,1,0,1,1,0,0,0,1,1,0,0,0,1,1,0,0,1,1,0,1,1,0,1,1,1,0,1,1,0,0,0,0,1,1,0,1,0,1,0,1,0,0,0,0,1,0,0,1,0,1,1,0,0,1,1,1,1,1,1,0,1,1,1,1,1,1,1,1,0
		729124		CHEMBL641816	Displacement of [3H]DPCPX from human Adenosine A1 receptor expressed in CHO cells; range 245-370	B			BAO_0000192	BAO_0000219	cell-based format	CCCn1cc2c(nc(NC(=O)Nc3ccccc3Cl)n3nc(-c4ccco4)nc23)n1			CHEMBL1136016	J Med Chem	2002	[object Object]	CHEMBL350042		CHEMBL350042	6.52	0	http://www.openphacts.org/units/Nanomolar	325097	=	1	1	=		Ki	nM		CHEMBL226	Homo sapiens	Adenosine A1 receptor	9606			Ki	nM	UO_0000065		300.0	300.0	CHEMBL350042	5.522878745280337	0,0,0,0,0,0,0,0,0,0,0,0,0,0,0,0,0,0,0,0,0,0,0,0,0,1,0,0,0,0,0,0,0,0,0,0,0,1,1,0,0,0,0,1,0,0,0,0,0,0,0,0,1,0,0,0,0,1,0,0,0,0,1,0,0,1,0,0,0,0,0,0,0,0,0,1,0,1,0,1,1,0,0,1,0,0,0,1,0,0,0,0,0,0,1,1,1,1,1,0,1,1,0,1,0,1,1,1,0,0,1,1,0,0,1,1,0,1,1,0,1,1,1,0,1,1,0,0,0,0,1,1,0,1,1,1,0,1,0,0,0,0,1,0,1,1,0,1,1,0,1,1,1,1,1,1,1,0,1,1,1,1,1,1,1,1,0
		729131		CHEMBL645019	Displacement of [3H]DPCPX from human Adenosine A1 receptor expressed in CHO cells; range 156-258	B			BAO_0000192	BAO_0000219	cell-based format	CCCCn1cc2c(nc(NC(=O)Nc3ccccc3OC)n3nc(-c4ccco4)nc23)n1			CHEMBL1136016	J Med Chem	2002	[object Object]	CHEMBL349611		CHEMBL349611	6.70	0	http://www.openphacts.org/units/Nanomolar	325082	=	1	1	=		Ki	nM		CHEMBL226	Homo sapiens	Adenosine A1 receptor	9606			Ki	nM	UO_0000065		200.0	200.0	CHEMBL349611	5.698970004336019	0,0,0,0,0,0,0,0,0,0,0,0,0,0,0,0,0,0,0,0,0,0,0,0,0,1,0,0,0,0,0,0,0,0,0,0,0,1,1,0,0,0,0,1,0,0,0,0,0,0,0,0,1,0,0,0,0,1,0,0,0,0,1,0,0,1,0,0,0,0,0,0,0,0,0,1,0,1,0,1,1,0,0,1,0,0,0,0,0,0,0,0,0,1,1,1,1,1,1,0,1,1,0,0,0,1,1,0,0,0,1,1,0,1,1,1,1,1,1,0,1,1,1,0,1,1,1,1,0,0,1,1,0,1,0,1,0,1,0,0,0,0,1,1,1,1,1,1,1,1,1,1,1,1,1,1,1,1,1,1,1,1,1,1,1,1,0
		729423		CHEMBL644310	Displacement of [3H]CCPA from human adenosine A1 receptor expressed in CHO cells	B			BAO_0000192	BAO_0000219	cell-based format	Nc1nc(NC(=O)CCC2CCCC2)nc2c1ncn2[C@@H]1O[C@H](CO)[C@@H](O)[C@H]1O			CHEMBL1147632	Bioorg Med Chem Lett	2004	[object Object]	CHEMBL36786		CHEMBL36786	6.60	0	http://www.openphacts.org/units/Nanomolar	56697	=	1	1	=		Ki	nM		CHEMBL226	Homo sapiens	Adenosine A1 receptor	9606			Ki	nM	UO_0000065		252.0	252.0	CHEMBL36786	5.598599459218456	0,0,0,0,0,0,0,0,0,0,0,0,0,0,0,0,0,0,0,0,0,0,0,0,0,1,0,0,0,0,0,0,0,0,0,0,0,0,1,0,0,0,0,0,0,0,0,0,0,0,0,0,0,1,1,0,0,1,0,0,0,0,1,0,0,1,0,0,0,0,0,0,1,0,0,1,0,1,0,1,1,0,1,1,1,1,0,0,0,1,1,1,1,0,0,1,1,1,1,0,0,1,0,0,1,1,1,0,0,1,1,1,0,0,0,0,0,1,1,0,1,1,1,0,0,1,0,1,1,1,0,1,1,1,0,1,0,1,0,1,1,0,1,1,0,0,1,1,1,0,1,1,1,1,1,1,1,1,1,1,0,1,1,1,1,1,0
		730276		CHEMBL641980	Displacement of [3H]DPCPX from human Adenosine A1 receptor expressed in CHO cells; range 345-465	B			BAO_0000192	BAO_0000219	cell-based format	CCn1cc2c(nc(NC(=O)Nc3cccc(OC)c3)n3nc(-c4ccco4)nc23)n1			CHEMBL1136016	J Med Chem	2002	[object Object]	CHEMBL164381		CHEMBL164381	6.40	0	http://www.openphacts.org/units/Nanomolar	325070	=	1	1	=		Ki	nM		CHEMBL226	Homo sapiens	Adenosine A1 receptor	9606			Ki	nM	UO_0000065		400.0	400.0	CHEMBL164381	5.3979400086720375	0,0,0,0,0,0,0,0,0,0,0,0,0,0,0,0,0,0,0,0,0,0,0,0,0,1,0,0,0,0,0,0,0,0,0,0,0,1,1,0,0,0,0,1,0,0,0,0,0,0,0,0,1,0,0,0,0,1,0,0,0,0,1,0,0,1,0,0,0,0,0,0,0,0,0,1,0,1,0,1,1,0,0,1,0,0,0,0,0,0,0,0,0,1,1,1,1,1,1,0,1,1,0,0,0,1,1,0,0,0,1,1,0,1,1,0,0,1,0,0,1,1,1,0,1,1,1,1,0,0,1,1,0,1,0,1,0,1,0,0,0,0,1,1,0,1,1,0,1,1,0,1,1,1,1,1,1,1,1,1,1,1,1,1,1,1,0
		731449		CHEMBL641979	Displacement of [3H]DPCPX from human Adenosine A1 receptor expressed in CHO cells; range 332-479	B			BAO_0000192	BAO_0000219	cell-based format	Cn1cc2c(nc(NC(=O)Nc3ccccc3Cl)n3nc(-c4ccco4)nc23)n1			CHEMBL1136016	J Med Chem	2002	[object Object]	CHEMBL164281		CHEMBL164281	6.40	0	http://www.openphacts.org/units/Nanomolar	325063	=	1	1	=		Ki	nM		CHEMBL226	Homo sapiens	Adenosine A1 receptor	9606			Ki	nM	UO_0000065		400.0	400.0	CHEMBL164281	5.3979400086720375	0,0,0,0,0,0,0,0,0,0,0,0,0,0,0,0,0,0,0,0,0,0,0,0,0,1,0,0,0,0,0,0,0,0,0,0,0,1,1,0,0,0,0,1,0,0,0,0,0,0,0,0,1,0,0,0,0,1,0,0,0,0,1,0,0,1,0,0,0,0,0,0,0,0,0,1,0,1,0,1,1,0,0,1,0,0,0,1,0,0,0,0,0,1,1,1,1,1,1,0,0,1,0,1,0,1,1,1,0,0,1,0,0,0,0,0,0,1,0,0,1,1,1,0,1,1,0,0,0,0,1,1,0,1,1,1,0,1,0,0,0,0,1,0,1,1,0,0,1,0,1,1,1,0,1,0,1,0,1,1,1,1,1,1,1,1,0
		731457		CHEMBL645022	Displacement of [3H]DPCPX from human Adenosine A1 receptor expressed in CHO cells; range 198-382	B			BAO_0000192	BAO_0000219	cell-based format	CCCn1cc2c(nc(NC(=O)Nc3cccc(OC)c3)n3nc(-c4ccco4)nc23)n1			CHEMBL1136016	J Med Chem	2002	[object Object]	CHEMBL350261		CHEMBL350261	6.56	0	http://www.openphacts.org/units/Nanomolar	325098	=	1	1	=		Ki	nM		CHEMBL226	Homo sapiens	Adenosine A1 receptor	9606			Ki	nM	UO_0000065		275.0	275.0	CHEMBL350261	5.560667306169737	0,0,0,0,0,0,0,0,0,0,0,0,0,0,0,0,0,0,0,0,0,0,0,0,0,1,0,0,0,0,0,0,0,0,0,0,0,1,1,0,0,0,0,1,0,0,0,0,0,0,0,0,1,0,0,0,0,1,0,0,0,0,1,0,0,1,0,0,0,0,0,0,0,0,0,1,0,1,0,1,1,0,0,1,0,0,0,0,0,0,0,0,0,1,1,1,1,1,1,0,1,1,0,0,0,1,1,0,0,0,1,1,0,1,1,1,0,1,1,0,1,1,1,0,1,1,1,1,0,0,1,1,0,1,0,1,0,1,0,0,0,0,1,1,0,1,1,1,1,1,0,1,1,1,1,1,1,1,1,1,1,1,1,1,1,1,0
		731464		CHEMBL639528	Displacement of [3H]DPCPX from human Adenosine A1 receptor expressed in CHO cells	B			BAO_0000192	BAO_0000219	cell-based format	CCCn1cc2c(nc(NC(=O)Nc3ccc([N+](=O)[O-])cc3)n3nc(-c4ccco4)nc23)n1			CHEMBL1136016	J Med Chem	2002	[object Object]	CHEMBL355415		CHEMBL355415	5.92	0	http://www.openphacts.org/units/Nanomolar	325087	=	1	1	=		Ki	nM		CHEMBL226	Homo sapiens	Adenosine A1 receptor	9606			Ki	nM	UO_0000065		1214.0	1214.0	CHEMBL355415	4.915781313260761	0,0,0,0,0,0,0,0,0,0,0,0,0,0,0,0,0,0,0,0,0,0,0,0,1,1,0,0,0,0,0,0,0,0,0,0,0,1,1,0,0,0,0,1,0,0,0,0,0,1,0,0,1,0,0,0,1,1,0,0,0,0,1,1,0,1,0,0,0,0,1,1,0,0,0,1,0,1,0,1,1,0,0,1,0,0,0,0,0,0,0,0,0,0,1,1,1,1,1,0,1,1,1,0,0,1,1,0,0,0,1,1,0,0,1,1,0,1,1,1,1,1,1,0,1,1,0,0,0,0,1,1,0,1,0,1,1,1,0,0,1,0,1,0,0,1,1,1,1,0,0,1,1,1,1,1,1,0,1,1,1,1,1,1,1,1,0
		731730		CHEMBL644310	Displacement of [3H]CCPA from human adenosine A1 receptor expressed in CHO cells	B			BAO_0000192	BAO_0000219	cell-based format	CCNc1nc(NC(=O)CC2CCCCC2)nc2c1ncn2[C@@H]1O[C@H](CO)[C@@H](O)[C@H]1O			CHEMBL1147632	Bioorg Med Chem Lett	2004	[object Object]	CHEMBL36160		CHEMBL36160	6.68	0	http://www.openphacts.org/units/Nanomolar	56698	=	1	1	=		Ki	nM		CHEMBL226	Homo sapiens	Adenosine A1 receptor	9606			Ki	nM	UO_0000065		207.0	207.0	CHEMBL36160	5.684029654543083	0,0,0,0,0,0,0,0,0,0,0,0,0,0,0,0,0,0,0,0,0,0,0,0,0,1,0,0,0,0,0,0,0,0,0,0,0,0,1,0,0,0,0,0,0,0,0,0,0,0,0,0,0,1,1,0,0,1,0,0,0,0,1,0,0,1,0,0,0,0,0,0,1,0,0,1,0,1,0,1,1,0,1,1,0,1,0,0,0,1,1,1,1,0,0,1,1,1,1,0,1,1,0,0,1,1,1,0,0,1,1,1,0,0,1,0,0,1,1,0,1,1,1,0,0,1,0,1,1,1,0,1,1,1,0,1,0,1,1,1,1,0,1,1,0,1,1,1,1,0,1,1,1,1,1,1,1,1,1,1,1,1,1,1,1,1,0
		733774		CHEMBL875784	Displacement of [3H]-DPCPX from human Adenosine A1 receptor expressed in CHO cells; range 269-326	B			BAO_0000192	BAO_0000219	cell-based format	CCCCn1cc2c(nc(NC(=O)Nc3ccc(OC)cc3)n3nc(-c4ccco4)nc23)n1			CHEMBL1136016	J Med Chem	2002	[object Object]	CHEMBL330286		CHEMBL330286	6.53	1	http://www.openphacts.org/units/Nanomolar	325105	=	1	1	=		Ki	nM		CHEMBL226	Homo sapiens	Adenosine A1 receptor	9606			Ki	nM	UO_0000065		296.0	296.0	CHEMBL330286	5.528708288941061	0,0,0,0,0,0,0,0,0,0,0,0,0,0,0,0,0,0,0,0,0,0,0,0,0,1,0,0,0,0,0,0,0,0,0,0,0,1,1,0,0,0,0,1,0,0,0,0,0,0,0,0,1,0,0,0,0,1,0,0,0,0,1,0,0,1,0,0,0,0,0,0,0,0,0,1,0,1,0,1,1,0,0,1,0,0,0,0,0,0,0,0,0,1,1,1,1,1,1,0,1,1,0,0,0,1,1,0,0,0,1,1,0,1,1,1,1,1,1,0,1,1,1,0,1,1,1,1,0,0,1,1,0,1,0,1,0,1,0,0,0,0,1,1,0,1,1,1,1,1,0,1,1,1,1,1,1,1,1,1,1,1,1,1,1,1,0
		733781		CHEMBL644206	Displacement of [3H]DPCPX from human Adenosine A1 receptor expressed in CHO cells; range 290-418	B			BAO_0000192	BAO_0000219	cell-based format	CCCn1cc2c(nc(NC(=O)Nc3ccc(Br)cc3)n3nc(-c4ccco4)nc23)n1			CHEMBL1136016	J Med Chem	2002	[object Object]	CHEMBL350205		CHEMBL350205	6.46	0	http://www.openphacts.org/units/Nanomolar	325102	=	1	1	=		Ki	nM		CHEMBL226	Homo sapiens	Adenosine A1 receptor	9606			Ki	nM	UO_0000065		350.0	350.0	CHEMBL350205	5.455931955649724	0,0,0,0,0,0,0,0,0,0,0,0,0,0,0,0,0,0,0,0,0,0,0,0,0,1,0,0,0,0,0,0,0,0,0,0,0,1,1,0,0,0,0,1,0,0,1,0,0,0,0,0,1,0,0,0,0,1,0,0,0,0,1,0,0,1,0,0,0,0,0,0,0,0,0,1,0,1,0,1,1,0,0,1,0,0,0,1,0,0,0,0,0,0,1,1,1,1,1,0,1,1,0,0,0,1,1,1,0,0,1,1,0,0,1,1,0,1,1,0,1,1,1,0,1,1,0,0,0,0,1,1,0,1,1,1,0,1,0,0,0,0,1,0,0,1,0,1,1,0,0,1,1,1,1,1,1,0,1,1,1,1,1,1,1,1,0
		733788		CHEMBL645021	Displacement of [3H]DPCPX from human Adenosine A1 receptor expressed in CHO cells; range 184-333	B			BAO_0000192	BAO_0000219	cell-based format	CCCCn1cc2c(nc(NC(=O)Nc3cccc(OC)c3)n3nc(-c4ccco4)nc23)n1			CHEMBL1136016	J Med Chem	2002	[object Object]	CHEMBL164325		CHEMBL164325	6.61	0	http://www.openphacts.org/units/Nanomolar	325081	=	1	1	=		Ki	nM		CHEMBL226	Homo sapiens	Adenosine A1 receptor	9606			Ki	nM	UO_0000065		248.0	248.0	CHEMBL164325	5.605548319173784	0,0,0,0,0,0,0,0,0,0,0,0,0,0,0,0,0,0,0,0,0,0,0,0,0,1,0,0,0,0,0,0,0,0,0,0,0,1,1,0,0,0,0,1,0,0,0,0,0,0,0,0,1,0,0,0,0,1,0,0,0,0,1,0,0,1,0,0,0,0,0,0,0,0,0,1,0,1,0,1,1,0,0,1,0,0,0,0,0,0,0,0,0,1,1,1,1,1,1,0,1,1,0,0,0,1,1,0,0,0,1,1,0,1,1,1,1,1,1,0,1,1,1,0,1,1,1,1,0,0,1,1,0,1,0,1,0,1,0,0,0,0,1,1,0,1,1,1,1,1,0,1,1,1,1,1,1,1,1,1,1,1,1,1,1,1,0
		733795		CHEMBL639528	Displacement of [3H]DPCPX from human Adenosine A1 receptor expressed in CHO cells	B			BAO_0000192	BAO_0000219	cell-based format	Cn1cc2c(nc(NC(=O)Nc3ccc([N+](=O)[O-])cc3)n3nc(-c4ccco4)nc23)n1			CHEMBL1136016	J Med Chem	2002	[object Object]	CHEMBL354161		CHEMBL354161	5.95	0	http://www.openphacts.org/units/Nanomolar	325075	=	1	1	=		Ki	nM		CHEMBL226	Homo sapiens	Adenosine A1 receptor	9606			Ki	nM	UO_0000065		1115.0	1115.0	CHEMBL354161	4.952725132615821	0,0,0,0,0,0,0,0,0,0,0,0,0,0,0,0,0,0,0,0,0,0,0,0,1,1,0,0,0,0,0,0,0,0,0,0,0,1,1,0,0,0,0,1,0,0,0,0,0,1,0,0,1,0,0,0,1,1,0,0,0,0,1,1,0,1,0,0,0,0,1,1,0,0,0,1,0,1,0,1,1,0,0,1,0,0,0,0,0,0,0,0,0,1,1,1,1,1,1,0,0,1,1,0,0,1,1,0,0,0,1,0,0,0,0,0,0,1,0,1,1,1,1,0,1,1,0,0,0,0,1,1,0,1,0,1,1,1,0,0,1,0,1,0,0,1,1,0,1,0,0,1,1,0,1,0,1,0,1,1,1,1,1,1,1,1,0
		736351		CHEMBL645027	Displacement of [3H]DPCPX from human Adenosine A1 receptor expressed in CHO cells; range 237-384	B			BAO_0000192	BAO_0000219	cell-based format	CCCn1cc2c(nc(NC(=O)Nc3ccc(C)cc3)n3nc(-c4ccco4)nc23)n1			CHEMBL1136016	J Med Chem	2002	[object Object]	CHEMBL351075		CHEMBL351075	6.52	0	http://www.openphacts.org/units/Nanomolar	325103	=	1	1	=		Ki	nM		CHEMBL226	Homo sapiens	Adenosine A1 receptor	9606			Ki	nM	UO_0000065		302.0	302.0	CHEMBL351075	5.519993057042849	0,0,0,0,0,0,0,0,0,0,0,0,0,0,0,0,0,0,0,0,0,0,0,0,0,1,0,0,0,0,0,0,0,0,0,0,0,1,1,0,0,0,0,1,0,0,0,0,0,0,0,0,1,0,0,0,0,1,0,0,0,0,1,0,0,1,0,0,0,0,0,0,0,0,0,1,0,1,0,1,1,0,0,1,0,0,0,0,0,0,0,0,0,0,1,1,1,1,1,0,1,1,0,0,0,1,1,0,0,0,1,1,0,0,1,1,0,1,1,0,1,1,1,0,1,1,0,0,0,0,1,1,0,1,0,1,0,1,0,0,0,0,1,0,0,1,0,1,1,1,0,1,1,1,1,1,1,0,1,1,1,1,1,1,1,1,0
		736358		CHEMBL645033	Displacement of [3H]DPCPX from human Adenosine A1 receptor expressed in CHO cells; range 265-400	B			BAO_0000192	BAO_0000219	cell-based format	CCCn1cc2c(nc(NC(=O)Nc3ccc(Cl)cc3)n3nc(-c4ccco4)nc23)n1			CHEMBL1136016	J Med Chem	2002	[object Object]	CHEMBL164905		CHEMBL164905	6.49	0	http://www.openphacts.org/units/Nanomolar	325096	=	1	1	=		Ki	nM		CHEMBL226	Homo sapiens	Adenosine A1 receptor	9606			Ki	nM	UO_0000065		325.0	325.0	CHEMBL164905	5.488116639021126	0,0,0,0,0,0,0,0,0,0,0,0,0,0,0,0,0,0,0,0,0,0,0,0,0,1,0,0,0,0,0,0,0,0,0,0,0,1,1,0,0,0,0,1,0,0,0,0,0,0,0,0,1,0,0,0,0,1,0,0,0,0,1,0,0,1,0,0,0,0,0,0,0,0,0,1,0,1,0,1,1,0,0,1,0,0,0,1,0,0,0,0,0,0,1,1,1,1,1,0,1,1,0,1,0,1,1,1,0,0,1,1,0,0,1,1,0,1,1,0,1,1,1,0,1,1,0,0,0,0,1,1,0,1,1,1,0,1,0,0,0,0,1,0,0,1,0,1,1,0,0,1,1,1,1,1,1,0,1,1,1,1,1,1,1,1,0
		736647		CHEMBL644310	Displacement of [3H]CCPA from human adenosine A1 receptor expressed in CHO cells	B			BAO_0000192	BAO_0000219	cell-based format	Nc1nc(NC(=O)C2CCCCC2)nc2c1ncn2[C@@H]1O[C@H](CO)[C@@H](O)[C@H]1O			CHEMBL1147632	Bioorg Med Chem Lett	2004	[object Object]	CHEMBL288258		CHEMBL288258	5.79	0	http://www.openphacts.org/units/Nanomolar	56703	=	1	1	=		Ki	nM		CHEMBL226	Homo sapiens	Adenosine A1 receptor	9606			Ki	nM	UO_0000065		1620.0	1620.0	CHEMBL288258	4.790484985457369	0,0,0,0,0,0,0,0,0,0,0,0,0,0,0,0,0,0,0,0,0,0,0,0,0,1,0,0,0,0,0,0,0,0,0,0,0,0,1,0,0,0,0,0,0,0,0,0,0,0,0,0,0,1,1,0,0,1,0,0,0,0,1,0,0,1,0,0,0,0,0,0,1,0,0,1,0,1,0,1,1,0,1,1,1,1,0,0,0,1,1,1,1,0,0,1,1,1,1,0,0,1,0,0,0,1,1,0,0,1,1,0,0,0,0,0,0,1,1,0,1,1,1,0,0,1,0,1,1,1,0,1,1,1,0,1,0,1,0,1,1,0,1,1,0,1,1,1,1,0,1,1,1,1,1,1,1,1,1,1,0,1,1,1,1,1,0
		737771		CHEMBL644205	Displacement of [3H]DPCPX from human Adenosine A1 receptor expressed in CHO cells; range 275-386	B			BAO_0000192	BAO_0000219	cell-based format	CCn1cc2c(nc(NC(=O)Nc3ccccc3)n3nc(-c4ccco4)nc23)n1			CHEMBL1136016	J Med Chem	2002	[object Object]	CHEMBL352796		CHEMBL352796	6.49	0	http://www.openphacts.org/units/Nanomolar	325061	=	1	1	=		Ki	nM		CHEMBL226	Homo sapiens	Adenosine A1 receptor	9606			Ki	nM	UO_0000065		326.0	326.0	CHEMBL352796	5.486782399932061	0,0,0,0,0,0,0,0,0,0,0,0,0,0,0,0,0,0,0,0,0,0,0,0,0,1,0,0,0,0,0,0,0,0,0,0,0,1,1,0,0,0,0,1,0,0,0,0,0,0,0,0,1,0,0,0,0,1,0,0,0,0,1,0,0,1,0,0,0,0,0,0,0,0,0,1,0,1,0,1,1,0,0,1,0,0,0,0,0,0,0,0,0,0,1,1,1,1,1,0,1,1,0,0,0,1,1,0,0,0,1,1,0,0,1,0,0,1,0,0,1,1,1,0,1,1,0,0,0,0,1,1,0,1,0,1,0,1,0,0,0,0,1,0,0,1,0,0,1,0,0,1,1,1,1,1,1,0,1,1,1,1,1,1,1,1,0
		737778		CHEMBL640586	Displacement of [3H]DPCPX from human Adenosine A1 receptor expressed in CHO cells; range 738-961	B			BAO_0000192	BAO_0000219	cell-based format	CCCn1cc2c(nc(NC(=O)Nc3ccc4c(c3)OCO4)n3nc(-c4ccco4)nc23)n1			CHEMBL1136016	J Med Chem	2002	[object Object]	CHEMBL166301		CHEMBL166301	6.08	0	http://www.openphacts.org/units/Nanomolar	325104	=	1	1	=		Ki	nM		CHEMBL226	Homo sapiens	Adenosine A1 receptor	9606			Ki	nM	UO_0000065		842.0	842.0	CHEMBL166301	5.0746879085003505	0,0,0,0,0,0,0,0,0,0,0,0,0,0,0,0,0,0,0,0,0,0,0,0,0,1,0,0,1,0,0,0,0,0,0,0,0,1,1,0,0,0,0,1,0,0,0,0,0,0,0,0,1,0,0,0,0,1,0,0,0,0,1,0,0,1,0,0,0,0,0,0,1,0,0,1,0,1,0,1,1,0,0,1,0,0,0,0,0,0,0,0,0,0,1,1,1,1,1,0,1,1,0,0,0,1,1,0,0,1,1,1,0,1,1,1,0,1,1,0,1,1,1,1,1,1,0,0,0,0,1,1,0,1,0,1,0,1,1,0,1,0,1,0,1,1,1,1,1,0,0,1,1,1,1,1,1,1,1,1,1,1,1,1,1,1,0
		738962		CHEMBL643032	Binding affinity using [125I]ABA against human Adenosine A1 receptor	B			BAO_0000192	BAO_0000357	single protein format	CNC(=O)[C@H]1O[C@@H](n2cnc3c(NCc4cccc(I)c4)ncnc32)[C@H](O)[C@@H]1N			CHEMBL1145953	J Med Chem	2003	[object Object]	CHEMBL334221		CHEMBL334221	5.34	0	http://www.openphacts.org/units/Nanomolar	224682	=	1	1	=		Ki	nM		CHEMBL226	Homo sapiens	Adenosine A1 receptor	9606			Ki	nM	UO_0000065		4600.0	4600.0	CHEMBL334221	4.337242168318426	0,0,0,0,0,0,0,0,0,0,0,0,0,0,0,0,0,0,0,0,0,0,0,0,0,0,0,1,0,0,0,0,0,0,0,0,0,0,1,0,0,0,0,0,0,0,0,0,0,0,0,0,0,1,1,0,0,1,0,0,0,0,1,0,0,1,0,0,0,0,0,0,1,0,0,1,0,1,0,1,1,0,1,1,1,1,0,1,0,1,0,0,1,1,0,1,1,1,1,0,1,1,0,0,0,1,0,1,0,0,1,0,0,0,0,0,0,1,0,0,1,1,1,0,0,1,0,1,0,0,0,1,0,1,1,1,0,1,0,1,0,0,1,1,0,1,1,0,1,0,1,1,1,1,1,1,1,1,1,1,1,1,1,1,1,1,0
		739003		CHEMBL639534	Displacement of [3H]DPCPX from human Adenosine A1 receptor expressed in CHO cells; range 885-1163	B			BAO_0000192	BAO_0000219	cell-based format	Cn1cc2c(nc(NC(=O)Nc3ccc4c(c3)OCO4)n3nc(-c4ccco4)nc23)n1			CHEMBL1136016	J Med Chem	2002	[object Object]	CHEMBL165224		CHEMBL165224	5.99	0	http://www.openphacts.org/units/Nanomolar	325052	=	1	1	=		Ki	nM		CHEMBL226	Homo sapiens	Adenosine A1 receptor	9606			Ki	nM	UO_0000065		1015.0	1015.0	CHEMBL165224	4.993533957750769	0,0,0,0,0,0,0,0,0,0,0,0,0,0,0,0,0,0,0,0,0,0,0,0,0,1,0,0,1,0,0,0,0,0,0,0,0,1,1,0,0,0,0,1,0,0,0,0,0,0,0,0,1,0,0,0,0,1,0,0,0,0,1,0,0,1,0,0,0,0,0,0,1,0,0,1,0,1,0,1,1,0,0,1,0,0,0,0,0,0,0,0,0,1,1,1,1,1,1,0,0,1,0,0,0,1,1,0,0,1,1,0,0,1,0,0,0,1,0,0,1,1,1,1,1,1,0,0,0,0,1,1,0,1,0,1,0,1,0,0,1,0,1,0,1,1,1,0,1,0,0,1,1,1,1,0,1,1,1,1,1,1,1,1,1,1,0
		739011		CHEMBL640584	Displacement of [3H]DPCPX from human Adenosine A1 receptor expressed in CHO cells; range 654-856	B			BAO_0000192	BAO_0000219	cell-based format	Cn1cc2c(nc(NC(=O)Nc3ccc(C(F)(F)F)cc3)n3nc(-c4ccco4)nc23)n1			CHEMBL1136016	J Med Chem	2002	[object Object]	CHEMBL164686		CHEMBL164686	6.12	0	http://www.openphacts.org/units/Nanomolar	325048	=	1	1	=		Ki	nM		CHEMBL226	Homo sapiens	Adenosine A1 receptor	9606			Ki	nM	UO_0000065		750.0	750.0	CHEMBL164686	5.1249387366083	0,0,0,0,0,0,0,0,0,0,0,0,0,0,0,0,0,0,0,0,0,0,0,0,0,1,0,0,0,0,0,0,0,0,0,0,0,1,1,0,0,0,1,1,0,0,0,0,0,0,0,0,1,0,0,0,0,1,0,0,0,0,1,0,0,1,0,0,0,0,0,0,0,0,0,1,0,1,0,1,1,0,0,1,0,0,0,0,0,0,0,0,0,1,1,1,1,1,1,0,0,1,0,0,0,1,1,1,0,0,1,0,1,0,0,0,0,1,0,0,1,1,1,0,1,1,0,0,0,0,1,1,0,1,1,1,0,1,0,0,0,0,1,0,0,1,0,0,1,0,0,1,1,0,1,0,1,0,1,1,1,1,1,1,1,1,0
		739019		CHEMBL645023	Displacement of [3H]DPCPX from human Adenosine A1 receptor expressed in CHO cells; range 210-376	B			BAO_0000192	BAO_0000219	cell-based format	CCCCn1cc2c(nc(NC(=O)Nc3ccc(C)cc3)n3nc(-c4ccco4)nc23)n1			CHEMBL1136016	J Med Chem	2002	[object Object]	CHEMBL166684		CHEMBL166684	6.55	0	http://www.openphacts.org/units/Nanomolar	325091	=	1	1	=		Ki	nM		CHEMBL226	Homo sapiens	Adenosine A1 receptor	9606			Ki	nM	UO_0000065		281.0	281.0	CHEMBL166684	5.55129368009492	0,0,0,0,0,0,0,0,0,0,0,0,0,0,0,0,0,0,0,0,0,0,0,0,0,1,0,0,0,0,0,0,0,0,0,0,0,1,1,0,0,0,0,1,0,0,0,0,0,0,0,0,1,0,0,0,0,1,0,0,0,0,1,0,0,1,0,0,0,0,0,0,0,0,0,1,0,1,0,1,1,0,0,1,0,0,0,0,0,0,0,0,0,0,1,1,1,1,1,0,1,1,0,0,0,1,1,0,0,0,1,1,0,0,1,1,1,1,1,0,1,1,1,0,1,1,0,0,0,0,1,1,0,1,0,1,0,1,0,0,0,0,1,0,0,1,0,1,1,1,0,1,1,1,1,1,1,0,1,1,1,1,1,1,1,1,0
		740159		CHEMBL643032	Binding affinity using [125I]ABA against human Adenosine A1 receptor	B			BAO_0000192	BAO_0000357	single protein format	CNC(=O)[C@H]1O[C@@H](n2cnc3c(NC)ncnc32)[C@H](O)[C@@H]1O			CHEMBL1145953	J Med Chem	2003	[object Object]	CHEMBL413507		CHEMBL413507	7.19	0	http://www.openphacts.org/units/Nanomolar	224686	=	1	1	=		Ki	nM		CHEMBL226	Homo sapiens	Adenosine A1 receptor	9606			Ki	nM	UO_0000065		65.0	65.0	CHEMBL413507	6.187086643357144	0,0,0,0,0,0,0,0,0,0,0,0,0,0,0,0,0,0,0,0,0,0,0,0,0,0,0,0,0,0,0,0,0,0,0,0,0,0,1,0,0,0,0,0,0,0,0,0,0,0,0,0,0,1,1,0,0,1,0,0,0,0,1,0,0,1,0,0,0,0,0,0,1,0,0,1,0,1,0,1,1,0,0,1,0,1,0,0,0,1,0,0,1,1,0,1,1,1,1,0,0,1,0,0,0,1,0,0,0,0,1,0,0,0,0,0,0,1,0,0,1,1,1,0,0,1,0,1,0,0,0,1,0,1,0,1,0,1,0,1,1,0,1,1,0,0,1,0,1,1,1,1,1,0,1,0,1,1,1,1,1,1,1,1,1,1,0
		740184		CHEMBL645020	Displacement of [3H]DPCPX from human Adenosine A1 receptor expressed in CHO cells; range 180-345	B			BAO_0000192	BAO_0000219	cell-based format	CCCn1cc2c(nc(NC(=O)Nc3ccccc3OC)n3nc(-c4ccco4)nc23)n1			CHEMBL1136016	J Med Chem	2002	[object Object]	CHEMBL165560		CHEMBL165560	6.60	0	http://www.openphacts.org/units/Nanomolar	325099	=	1	1	=		Ki	nM		CHEMBL226	Homo sapiens	Adenosine A1 receptor	9606			Ki	nM	UO_0000065		250.0	250.0	CHEMBL165560	5.6020599913279625	0,0,0,0,0,0,0,0,0,0,0,0,0,0,0,0,0,0,0,0,0,0,0,0,0,1,0,0,0,0,0,0,0,0,0,0,0,1,1,0,0,0,0,1,0,0,0,0,0,0,0,0,1,0,0,0,0,1,0,0,0,0,1,0,0,1,0,0,0,0,0,0,0,0,0,1,0,1,0,1,1,0,0,1,0,0,0,0,0,0,0,0,0,1,1,1,1,1,1,0,1,1,0,0,0,1,1,0,0,0,1,1,0,1,1,1,0,1,1,0,1,1,1,0,1,1,1,1,0,0,1,1,0,1,0,1,0,1,0,0,0,0,1,1,1,1,1,1,1,1,1,1,1,1,1,1,1,1,1,1,1,1,1,1,1,1,0
		740191		CHEMBL639528	Displacement of [3H]DPCPX from human Adenosine A1 receptor expressed in CHO cells	B			BAO_0000192	BAO_0000219	cell-based format	CCn1cc2c(nc(NC(=O)Nc3ccc([N+](=O)[O-])cc3)n3nc(-c4ccco4)nc23)n1			CHEMBL1136016	J Med Chem	2002	[object Object]	CHEMBL165910		CHEMBL165910	5.95	0	http://www.openphacts.org/units/Nanomolar	325088	=	1	1	=		Ki	nM		CHEMBL226	Homo sapiens	Adenosine A1 receptor	9606			Ki	nM	UO_0000065		1134.0	1134.0	CHEMBL165910	4.945386945443112	0,0,0,0,0,0,0,0,0,0,0,0,0,0,0,0,0,0,0,0,0,0,0,0,1,1,0,0,0,0,0,0,0,0,0,0,0,1,1,0,0,0,0,1,0,0,0,0,0,1,0,0,1,0,0,0,1,1,0,0,0,0,1,1,0,1,0,0,0,0,1,1,0,0,0,1,0,1,0,1,1,0,0,1,0,0,0,0,0,0,0,0,0,0,1,1,1,1,1,0,1,1,1,0,0,1,1,0,0,0,1,1,0,0,1,0,0,1,0,1,1,1,1,0,1,1,0,0,0,0,1,1,0,1,0,1,1,1,0,0,1,0,1,0,0,1,1,0,1,0,0,1,1,1,1,1,1,0,1,1,1,1,1,1,1,1,0
		741596		CHEMBL640557	Displacement of [3H]DPCPX from human Adenosine A1 receptor expressed in CHO cells; range 785-1341	B			BAO_0000192	BAO_0000219	cell-based format	CCn1cc2c(nc(NC(=O)Nc3ccc(OC)cc3)n3nc(-c4ccco4)nc23)n1			CHEMBL1136016	J Med Chem	2002	[object Object]	CHEMBL65271		CHEMBL65271	5.99	1	http://www.openphacts.org/units/Nanomolar	325110	=	1	1	=		Ki	nM		CHEMBL226	Homo sapiens	Adenosine A1 receptor	9606			Ki	nM	UO_0000065		1026.0	1026.0	CHEMBL65271	4.988852639224203	0,0,0,0,0,0,0,0,0,0,0,0,0,0,0,0,0,0,0,0,0,0,0,0,0,1,0,0,0,0,0,0,0,0,0,0,0,1,1,0,0,0,0,1,0,0,0,0,0,0,0,0,1,0,0,0,0,1,0,0,0,0,1,0,0,1,0,0,0,0,0,0,0,0,0,1,0,1,0,1,1,0,0,1,0,0,0,0,0,0,0,0,0,1,1,1,1,1,1,0,1,1,0,0,0,1,1,0,0,0,1,1,0,1,1,0,0,1,0,0,1,1,1,0,1,1,1,1,0,0,1,1,0,1,0,1,0,1,0,0,0,0,1,1,0,1,1,0,1,1,0,1,1,1,1,1,1,1,1,1,1,1,1,1,1,1,0
		741603		CHEMBL645032	Displacement of [3H]DPCPX from human Adenosine A1 receptor expressed in CHO cells; range 262-814	B			BAO_0000192	BAO_0000219	cell-based format	Cn1cc2c(nc(NC(=O)Nc3ccc(F)cc3)n3nc(-c4ccco4)nc23)n1			CHEMBL1136016	J Med Chem	2002	[object Object]	CHEMBL572765		CHEMBL572765	6.16	0	http://www.openphacts.org/units/Nanomolar	325049	=	1	1	=		Ki	nM		CHEMBL226	Homo sapiens	Adenosine A1 receptor	9606			Ki	nM	UO_0000065		700.0	700.0	CHEMBL572765	5.154901959985743	0,0,0,0,0,0,0,0,0,0,0,0,0,0,0,0,0,0,0,0,0,0,0,0,0,1,0,0,0,0,0,0,0,0,0,0,0,1,1,0,0,0,1,1,0,0,0,0,0,0,0,0,1,0,0,0,0,1,0,0,0,0,1,0,0,1,0,0,0,0,0,0,0,0,0,1,0,1,0,1,1,0,0,1,0,0,0,1,0,0,0,0,0,1,1,1,1,1,1,0,0,1,0,0,0,1,1,1,0,0,1,0,0,0,0,0,0,1,0,0,1,1,1,0,1,1,0,0,0,0,1,1,0,1,1,1,0,1,0,0,0,0,1,0,0,1,0,0,1,0,0,1,1,0,1,0,1,0,1,1,1,1,1,1,1,1,0
		741611		CHEMBL641985	Displacement of [3H]DPCPX from human Adenosine A1 receptor expressed in CHO cells; range 379-535	B			BAO_0000192	BAO_0000219	cell-based format	COc1ccccc1NC(=O)Nc1nc2nn(C)cc2c2nc(-c3ccco3)nn12			CHEMBL1136016	J Med Chem	2002	[object Object]	CHEMBL351211		CHEMBL351211	6.35	0	http://www.openphacts.org/units/Nanomolar	325047	=	1	1	=		Ki	nM		CHEMBL226	Homo sapiens	Adenosine A1 receptor	9606			Ki	nM	UO_0000065		450.0	450.0	CHEMBL351211	5.346787486224656	0,0,0,0,0,0,0,0,0,0,0,0,0,0,0,0,0,0,0,0,0,0,0,0,0,1,0,0,0,0,0,0,0,0,0,0,0,1,1,0,0,0,0,1,0,0,0,0,0,0,0,0,1,0,0,0,0,1,0,0,0,0,1,0,0,1,0,0,0,0,0,0,0,0,0,1,0,1,0,1,1,0,0,1,0,0,0,0,0,0,0,0,0,1,1,1,1,1,1,0,0,1,0,0,0,1,1,0,0,0,1,0,0,1,0,0,0,1,0,0,1,1,1,0,1,1,1,1,0,0,1,1,0,1,0,1,0,1,0,0,0,0,1,1,1,1,1,0,1,1,1,1,1,0,1,0,1,1,1,1,1,1,1,1,1,1,0
		741619		CHEMBL875254	Displacement of [3H]DPCPX from human Adenosine A1 receptor expressed in CHO cells; range 453-609	B			BAO_0000192	BAO_0000219	cell-based format	CCn1cc2c(nc(NC(=O)Nc3ccc(Cl)c(Cl)c3)n3nc(-c4ccco4)nc23)n1			CHEMBL1136016	J Med Chem	2002	[object Object]	CHEMBL164275		CHEMBL164275	6.28	0	http://www.openphacts.org/units/Nanomolar	325059	=	1	1	=		Ki	nM		CHEMBL226	Homo sapiens	Adenosine A1 receptor	9606			Ki	nM	UO_0000065		526.0	526.0	CHEMBL164275	5.279014255846261	0,0,0,0,0,0,0,0,0,0,0,0,0,0,0,0,0,0,0,0,0,0,0,0,0,1,0,0,0,0,0,0,0,0,0,0,0,1,1,0,0,0,0,1,0,0,0,0,0,0,0,0,1,0,0,0,0,1,0,0,0,0,1,0,0,1,0,0,0,0,0,0,0,0,0,1,0,1,0,1,1,0,0,1,0,0,0,1,0,0,0,0,0,0,1,1,1,1,1,0,1,1,0,1,0,1,1,1,0,0,1,1,0,0,1,0,0,1,0,0,1,1,1,0,1,1,0,0,0,0,1,1,0,1,1,1,0,1,0,0,0,0,1,0,1,1,0,0,1,0,1,1,1,1,1,1,1,0,1,1,1,1,1,1,1,1,0
		741953		CHEMBL644310	Displacement of [3H]CCPA from human adenosine A1 receptor expressed in CHO cells	B			BAO_0000192	BAO_0000219	cell-based format	Nc1nc(NC(=O)CCc2ccccc2)nc2c1ncn2[C@@H]1O[C@H](CO)[C@@H](O)[C@H]1O			CHEMBL1147632	Bioorg Med Chem Lett	2004	[object Object]	CHEMBL289982		CHEMBL289982	6.37	0	http://www.openphacts.org/units/Nanomolar	56704	=	1	1	=		Ki	nM		CHEMBL226	Homo sapiens	Adenosine A1 receptor	9606			Ki	nM	UO_0000065		432.0	432.0	CHEMBL289982	5.364516253185088	0,0,0,0,0,0,0,0,0,0,0,0,0,0,0,0,0,0,0,0,0,0,0,0,0,1,0,0,0,0,0,0,0,0,0,0,0,0,1,0,0,0,0,0,0,0,0,0,0,0,0,0,0,1,1,0,0,1,0,0,0,0,1,0,0,1,0,0,0,0,0,0,1,0,0,1,0,1,0,1,1,0,1,1,1,1,0,0,0,1,1,1,1,0,0,1,1,1,1,0,0,1,0,0,1,1,1,0,0,1,1,1,0,0,0,0,0,1,1,0,1,1,1,0,0,1,0,1,0,0,0,1,1,1,0,1,0,1,0,1,1,0,1,1,0,1,1,1,1,0,1,1,1,1,1,1,1,1,1,1,0,1,1,1,1,1,0
		741959		CHEMBL644310	Displacement of [3H]CCPA from human adenosine A1 receptor expressed in CHO cells	B			BAO_0000192	BAO_0000219	cell-based format	Nc1nc(NC(=O)CC2CCCCC2)nc2c1ncn2[C@@H]1O[C@H](CO)[C@@H](O)[C@H]1O			CHEMBL1147632	Bioorg Med Chem Lett	2004	[object Object]	CHEMBL36789		CHEMBL36789	6.47	0	http://www.openphacts.org/units/Nanomolar	56696	=	1	1	=		Ki	nM		CHEMBL226	Homo sapiens	Adenosine A1 receptor	9606			Ki	nM	UO_0000065		342.0	342.0	CHEMBL36789	5.465973893943865	0,0,0,0,0,0,0,0,0,0,0,0,0,0,0,0,0,0,0,0,0,0,0,0,0,1,0,0,0,0,0,0,0,0,0,0,0,0,1,0,0,0,0,0,0,0,0,0,0,0,0,0,0,1,1,0,0,1,0,0,0,0,1,0,0,1,0,0,0,0,0,0,1,0,0,1,0,1,0,1,1,0,1,1,1,1,0,0,0,1,1,1,1,0,0,1,1,1,1,0,0,1,0,0,1,1,1,0,0,1,1,1,0,0,0,0,0,1,1,0,1,1,1,0,0,1,0,1,1,1,0,1,1,1,0,1,0,1,0,1,1,0,1,1,0,1,1,1,1,0,1,1,1,1,1,1,1,1,1,1,0,1,1,1,1,1,0
		741965		CHEMBL644310	Displacement of [3H]CCPA from human adenosine A1 receptor expressed in CHO cells	B			BAO_0000192	BAO_0000219	cell-based format	O=C(CCc1ccccc1)Nc1nc(NC2CCCC2)c2ncn([C@@H]3O[C@H](CO)[C@@H](O)[C@H]3O)c2n1			CHEMBL1147632	Bioorg Med Chem Lett	2004	[object Object]	CHEMBL279391		CHEMBL279391	7.68	0	http://www.openphacts.org/units/Nanomolar	56701	=	1	1	=		Ki	nM		CHEMBL226	Homo sapiens	Adenosine A1 receptor	9606			Ki	nM	UO_0000065		20.7	20.7	CHEMBL279391	6.684029654543083	0,0,0,0,0,0,0,0,0,0,0,0,0,0,0,0,0,0,0,0,0,0,0,0,0,1,0,0,0,0,0,0,0,0,0,0,0,0,1,0,0,0,0,0,0,0,0,0,0,0,0,0,0,1,1,0,0,1,0,0,0,0,1,0,0,1,0,0,0,0,0,0,1,0,0,1,0,1,0,1,1,0,1,1,0,1,0,0,0,1,1,1,1,0,0,1,1,1,1,0,0,1,0,0,1,1,1,0,0,1,1,1,0,0,0,0,0,1,1,0,1,1,1,0,0,1,0,1,0,1,0,1,1,1,0,1,0,1,0,1,1,0,1,1,0,1,1,1,1,0,1,1,1,1,1,1,1,1,1,1,0,1,1,1,1,1,0
		743024		CHEMBL640582	Displacement of [3H]DPCPX from human Adenosine A1 receptor expressed in CHO cells; range 598-838	B			BAO_0000192	BAO_0000219	cell-based format	CCCCn1cc2c(nc(NC(=O)Nc3ccc(Cl)c(Cl)c3)n3nc(-c4ccco4)nc23)n1			CHEMBL1136016	J Med Chem	2002	[object Object]	CHEMBL352707		CHEMBL352707	6.15	0	http://www.openphacts.org/units/Nanomolar	325093	=	1	1	=		Ki	nM		CHEMBL226	Homo sapiens	Adenosine A1 receptor	9606			Ki	nM	UO_0000065		708.0	708.0	CHEMBL352707	5.149966742310231	0,0,0,0,0,0,0,0,0,0,0,0,0,0,0,0,0,0,0,0,0,0,0,0,0,1,0,0,0,0,0,0,0,0,0,0,0,1,1,0,0,0,0,1,0,0,0,0,0,0,0,0,1,0,0,0,0,1,0,0,0,0,1,0,0,1,0,0,0,0,0,0,0,0,0,1,0,1,0,1,1,0,0,1,0,0,0,1,0,0,0,0,0,0,1,1,1,1,1,0,1,1,0,1,0,1,1,1,0,0,1,1,0,0,1,1,1,1,1,0,1,1,1,0,1,1,0,0,0,0,1,1,0,1,1,1,0,1,0,0,0,0,1,0,1,1,0,1,1,0,1,1,1,1,1,1,1,0,1,1,1,1,1,1,1,1,0
		744365		CHEMBL641983	Displacement of [3H]DPCPX from human Adenosine A1 receptor expressed in CHO cells; range 358-468	B			BAO_0000192	BAO_0000219	cell-based format	CCCCn1cc2c(nc(NC(=O)Nc3ccccc3)n3nc(-c4ccco4)nc23)n1			CHEMBL1136016	J Med Chem	2002	[object Object]	CHEMBL349240		CHEMBL349240	6.39	0	http://www.openphacts.org/units/Nanomolar	325095	=	1	1	=		Ki	nM		CHEMBL226	Homo sapiens	Adenosine A1 receptor	9606			Ki	nM	UO_0000065		409.0	409.0	CHEMBL349240	5.388276691992658	0,0,0,0,0,0,0,0,0,0,0,0,0,0,0,0,0,0,0,0,0,0,0,0,0,1,0,0,0,0,0,0,0,0,0,0,0,1,1,0,0,0,0,1,0,0,0,0,0,0,0,0,1,0,0,0,0,1,0,0,0,0,1,0,0,1,0,0,0,0,0,0,0,0,0,1,0,1,0,1,1,0,0,1,0,0,0,0,0,0,0,0,0,0,1,1,1,1,1,0,1,1,0,0,0,1,1,0,0,0,1,1,0,0,1,1,1,1,1,0,1,1,1,0,1,1,0,0,0,0,1,1,0,1,0,1,0,1,0,0,0,0,1,0,0,1,0,1,1,0,0,1,1,1,1,1,1,0,1,1,1,1,1,1,1,1,0
		744372		CHEMBL640382	Displacement of [3H]DPCPX from human Adenosine A1 receptor expressed in CHO cells; range 264-463	B			BAO_0000192	BAO_0000219	cell-based format	CCCCn1cc2c(nc(NC(=O)Nc3ccc(C(F)(F)F)cc3)n3nc(-c4ccco4)nc23)n1			CHEMBL1136016	J Med Chem	2002	[object Object]	CHEMBL349954		CHEMBL349954	6.46	0	http://www.openphacts.org/units/Nanomolar	325083	=	1	1	=		Ki	nM		CHEMBL226	Homo sapiens	Adenosine A1 receptor	9606			Ki	nM	UO_0000065		350.0	350.0	CHEMBL349954	5.455931955649724	0,0,0,0,0,0,0,0,0,0,0,0,0,0,0,0,0,0,0,0,0,0,0,0,0,1,0,0,0,0,0,0,0,0,0,0,0,1,1,0,0,0,1,1,0,0,0,0,0,0,0,0,1,0,0,0,0,1,0,0,0,0,1,0,0,1,0,0,0,0,0,0,0,0,0,1,0,1,0,1,1,0,0,1,0,0,0,0,0,0,0,0,0,0,1,1,1,1,1,0,1,1,0,0,0,1,1,1,0,0,1,1,1,0,1,1,1,1,1,0,1,1,1,0,1,1,0,0,0,0,1,1,0,1,1,1,0,1,0,0,0,0,1,0,0,1,0,1,1,0,0,1,1,1,1,1,1,0,1,1,1,1,1,1,1,1,0
		745568		CHEMBL643032	Binding affinity using [125I]ABA against human Adenosine A1 receptor	B			BAO_0000192	BAO_0000357	single protein format	CNC(=O)[C@H]1O[C@@H](n2cnc3c(NCc4cc(Cl)ccc4OCc4cc(C)no4)ncnc32)[C@H](O)[C@@H]1O			CHEMBL1145953	J Med Chem	2003	[object Object]	CHEMBL327039		CHEMBL327039	7.17	0	http://www.openphacts.org/units/Nanomolar	224685	=	1	1	=		Ki	nM		CHEMBL226	Homo sapiens	Adenosine A1 receptor	9606			Ki	nM	UO_0000065		68.0	68.0	CHEMBL327039	6.167491087293763	0,0,0,0,0,0,0,0,0,0,0,0,0,0,0,0,0,0,0,0,0,0,0,0,0,0,0,0,0,0,0,0,0,0,0,0,0,0,1,0,0,0,0,0,0,0,0,0,0,0,0,0,0,1,1,0,0,1,0,0,0,0,1,0,0,1,0,0,0,0,0,1,1,0,0,1,0,1,0,1,1,0,1,1,0,1,0,1,0,1,0,0,1,1,1,1,1,1,1,0,1,1,1,1,0,1,0,1,1,1,1,0,0,1,0,0,0,1,0,0,1,1,1,0,1,1,1,1,1,0,0,1,1,1,1,1,0,1,1,1,1,0,1,1,1,1,1,0,1,1,1,1,1,1,1,1,1,1,1,1,1,1,1,1,1,1,0
		745609		CHEMBL639530	Displacement of [3H]DPCPX from human Adenosine A1 receptor expressed in CHO cells; range 23-40	B			BAO_0000192	BAO_0000219	cell-based format	CCCn1cc2c(nc(NC(=O)Nc3cccc(Cl)c3)n3nc(-c4ccco4)nc23)n1			CHEMBL1136016	J Med Chem	2002	[object Object]	CHEMBL138332		CHEMBL138332	7.52	1	http://www.openphacts.org/units/Nanomolar	325109	=	1	1	=		Ki	nM		CHEMBL226	Homo sapiens	Adenosine A1 receptor	9606			Ki	nM	UO_0000065		30.0	30.0	CHEMBL138332	6.522878745280337	0,0,0,0,0,0,0,0,0,0,0,0,0,0,0,0,0,0,0,0,0,0,0,0,0,1,0,0,0,0,0,0,0,0,0,0,0,1,1,0,0,0,0,1,0,0,0,0,0,0,0,0,1,0,0,0,0,1,0,0,0,0,1,0,0,1,0,0,0,0,0,0,0,0,0,1,0,1,0,1,1,0,0,1,0,0,0,1,0,0,0,0,0,0,1,1,1,1,1,0,1,1,0,1,0,1,1,1,0,0,1,1,0,0,1,1,0,1,1,0,1,1,1,0,1,1,0,0,0,0,1,1,0,1,1,1,0,1,0,0,0,0,1,0,0,1,0,1,1,0,0,1,1,1,1,1,1,0,1,1,1,1,1,1,1,1,0
		745616		CHEMBL639533	Displacement of [3H]DPCPX from human Adenosine A1 receptor expressed in CHO cells; range 6.5-8.7	B			BAO_0000192	BAO_0000219	cell-based format	COc1ccc(NC(=O)Nc2nc3ccc(Cl)cc3c3nc(-c4ccco4)nn23)cc1			CHEMBL1136016	J Med Chem	2002	[object Object]	CHEMBL144979		CHEMBL144979	8.12	1	http://www.openphacts.org/units/Nanomolar	325055	=	1	1	=		Ki	nM		CHEMBL226	Homo sapiens	Adenosine A1 receptor	9606			Ki	nM	UO_0000065		7.6	7.6	CHEMBL144979	7.119186407719209	0,0,0,0,0,0,0,0,0,0,0,0,0,0,0,0,0,0,0,0,0,0,0,0,0,1,0,0,0,0,0,0,0,0,0,0,0,1,1,0,0,0,0,1,0,0,0,0,0,0,0,0,1,0,0,0,0,1,0,0,0,0,1,0,0,1,0,0,0,0,0,0,0,0,0,0,0,1,0,1,1,0,0,1,0,0,0,1,0,0,0,0,0,1,1,1,1,1,1,0,0,1,0,1,0,1,1,1,0,0,1,0,0,1,0,0,0,1,0,0,1,1,1,0,1,1,1,1,0,0,0,1,0,1,1,1,0,1,0,0,0,0,1,1,0,1,1,0,1,0,0,1,1,0,1,0,1,1,1,1,1,1,1,1,1,1,0
		745623		CHEMBL640583	Displacement of [3H]DPCPX from human Adenosine A1 receptor expressed in CHO cells; range 601-888	B			BAO_0000192	BAO_0000219	cell-based format	Cc1ccc(NC(=O)Nc2nc3nn(C)cc3c3nc(-c4ccco4)nn23)cc1			CHEMBL1136016	J Med Chem	2002	[object Object]	CHEMBL351285		CHEMBL351285	6.14	0	http://www.openphacts.org/units/Nanomolar	325051	=	1	1	=		Ki	nM		CHEMBL226	Homo sapiens	Adenosine A1 receptor	9606			Ki	nM	UO_0000065		731.0	731.0	CHEMBL351285	5.13608262304214	0,0,0,0,0,0,0,0,0,0,0,0,0,0,0,0,0,0,0,0,0,0,0,0,0,1,0,0,0,0,0,0,0,0,0,0,0,1,1,0,0,0,0,1,0,0,0,0,0,0,0,0,1,0,0,0,0,1,0,0,0,0,1,0,0,1,0,0,0,0,0,0,0,0,0,1,0,1,0,1,1,0,0,1,0,0,0,0,0,0,0,0,0,1,1,1,1,1,1,0,0,1,0,0,0,1,1,0,0,0,1,0,0,0,0,0,0,1,0,0,1,1,1,0,1,1,0,0,0,0,1,1,0,1,0,1,0,1,0,0,0,0,1,0,0,1,0,0,1,1,0,1,1,0,1,0,1,0,1,1,1,1,1,1,1,1,0
		745933		CHEMBL644310	Displacement of [3H]CCPA from human adenosine A1 receptor expressed in CHO cells	B			BAO_0000192	BAO_0000219	cell-based format	CCNC(=O)[C@H]1O[C@@H](n2cnc3c(N)nc(NC(=O)CCC4CCCC4)nc32)[C@H](O)[C@@H]1O			CHEMBL1147632	Bioorg Med Chem Lett	2004	[object Object]	CHEMBL36734		CHEMBL36734	5.26	0	http://www.openphacts.org/units/Nanomolar	56699	=	1	1	=		Ki	nM		CHEMBL226	Homo sapiens	Adenosine A1 receptor	9606			Ki	nM	UO_0000065		5450.0	5450.0	CHEMBL36734	4.2636034977233574	0,0,0,0,0,0,0,0,0,0,0,0,0,0,0,0,0,0,0,0,0,0,0,0,0,1,0,0,0,0,0,0,0,0,0,0,0,0,1,0,0,0,0,0,0,0,0,0,0,0,0,0,0,1,1,0,0,1,0,0,0,0,1,0,0,1,0,0,0,0,0,0,1,0,0,1,0,1,0,1,1,0,1,1,1,1,0,0,0,1,1,0,1,0,0,1,1,1,1,0,1,1,0,0,1,1,1,0,0,0,1,1,0,0,1,0,0,1,1,0,1,1,1,0,0,1,0,1,1,1,0,1,1,1,0,1,1,1,0,1,1,0,1,1,0,0,1,1,1,0,1,1,1,1,1,1,1,1,1,1,1,1,1,1,1,1,0
		746785		CHEMBL640555	Displacement of [3H]DPCPX from human Adenosine A1 receptor expressed in CHO cells; range 330-486	B			BAO_0000192	BAO_0000219	cell-based format	CCn1cc2c(nc(NC(=O)Nc3ccc(Cl)cc3)n3nc(-c4ccco4)nc23)n1			CHEMBL1136016	J Med Chem	2002	[object Object]	CHEMBL352073		CHEMBL352073	6.40	0	http://www.openphacts.org/units/Nanomolar	325068	=	1	1	=		Ki	nM		CHEMBL226	Homo sapiens	Adenosine A1 receptor	9606			Ki	nM	UO_0000065		400.0	400.0	CHEMBL352073	5.3979400086720375	0,0,0,0,0,0,0,0,0,0,0,0,0,0,0,0,0,0,0,0,0,0,0,0,0,1,0,0,0,0,0,0,0,0,0,0,0,1,1,0,0,0,0,1,0,0,0,0,0,0,0,0,1,0,0,0,0,1,0,0,0,0,1,0,0,1,0,0,0,0,0,0,0,0,0,1,0,1,0,1,1,0,0,1,0,0,0,1,0,0,0,0,0,0,1,1,1,1,1,0,1,1,0,1,0,1,1,1,0,0,1,1,0,0,1,0,0,1,0,0,1,1,1,0,1,1,0,0,0,0,1,1,0,1,1,1,0,1,0,0,0,0,1,0,0,1,0,0,1,0,0,1,1,1,1,1,1,0,1,1,1,1,1,1,1,1,0
		747135		CHEMBL644310	Displacement of [3H]CCPA from human adenosine A1 receptor expressed in CHO cells	B			BAO_0000192	BAO_0000219	cell-based format	Nc1nc(NC(=O)/C=C/c2ccccc2)nc2c1ncn2[C@@H]1O[C@H](CO)[C@@H](O)[C@H]1O			CHEMBL1147632	Bioorg Med Chem Lett	2004	[object Object]	CHEMBL285251		CHEMBL285251	7.15	0	http://www.openphacts.org/units/Nanomolar	56705	=	1	1	=		Ki	nM		CHEMBL226	Homo sapiens	Adenosine A1 receptor	9606			Ki	nM	UO_0000065		70.7	70.7	CHEMBL285251	6.150580586203101	0,0,0,0,0,0,0,0,0,0,0,0,0,0,0,0,0,0,0,0,0,0,0,0,0,1,0,0,0,0,0,0,0,0,0,0,0,0,1,0,0,0,0,0,0,0,0,0,0,0,0,0,0,1,1,0,0,1,0,0,0,0,1,0,0,1,0,0,0,0,0,0,1,0,0,1,0,1,0,1,1,0,1,1,1,1,0,0,0,1,1,1,1,0,0,1,1,1,1,1,0,1,0,0,0,1,1,0,0,1,1,0,0,0,0,0,0,1,0,0,1,1,1,0,0,1,0,1,0,0,0,1,1,1,0,1,0,1,0,1,1,0,1,1,0,1,1,0,1,0,1,1,1,1,1,1,1,1,1,1,0,1,1,1,1,1,0
		747141		CHEMBL644310	Displacement of [3H]CCPA from human adenosine A1 receptor expressed in CHO cells	B			BAO_0000192	BAO_0000219	cell-based format	Nc1nc(NC(=O)CCCC2CCCCC2)nc2c1ncn2[C@@H]1O[C@H](CO)[C@@H](O)[C@H]1O			CHEMBL1147632	Bioorg Med Chem Lett	2004	[object Object]	CHEMBL36320		CHEMBL36320	6.13	0	http://www.openphacts.org/units/Nanomolar	56702	=	1	1	=		Ki	nM		CHEMBL226	Homo sapiens	Adenosine A1 receptor	9606			Ki	nM	UO_0000065		733.0	733.0	CHEMBL36320	5.134896025358872	0,0,0,0,0,0,0,0,0,0,0,0,0,0,0,0,0,0,0,0,0,0,0,0,0,1,0,0,0,0,0,0,0,0,0,0,0,0,1,0,0,0,0,0,0,0,0,0,0,0,0,0,0,1,1,0,0,1,0,0,0,0,1,0,0,1,0,0,0,0,0,0,1,0,0,1,0,1,0,1,1,0,1,1,1,1,0,0,0,1,1,1,1,0,0,1,1,1,1,0,0,1,0,0,1,1,1,0,0,1,1,1,0,0,0,0,0,1,1,0,1,1,1,0,0,1,0,1,1,1,0,1,1,1,0,1,0,1,0,1,1,0,1,1,0,1,1,1,1,0,1,1,1,1,1,1,1,1,1,1,0,1,1,1,1,1,0
		747147		CHEMBL644310	Displacement of [3H]CCPA from human adenosine A1 receptor expressed in CHO cells	B			BAO_0000192	BAO_0000219	cell-based format	O=C(CCC1CCCC1)Nc1nc(NC2CCCC2)c2ncn([C@@H]3O[C@H](CO)[C@@H](O)[C@H]3O)c2n1			CHEMBL1147632	Bioorg Med Chem Lett	2004	[object Object]	CHEMBL36098		CHEMBL36098	7.50	0	http://www.openphacts.org/units/Nanomolar	56700	=	1	1	=		Ki	nM		CHEMBL226	Homo sapiens	Adenosine A1 receptor	9606			Ki	nM	UO_0000065		31.8	31.8	CHEMBL36098	6.497572880015567	0,0,0,0,0,0,0,0,0,0,0,0,0,0,0,0,0,0,0,0,0,0,0,0,0,1,0,0,0,0,0,0,0,0,0,0,0,0,1,0,0,0,0,0,0,0,0,0,0,0,0,0,0,1,1,0,0,1,0,0,0,0,1,0,0,1,0,0,0,0,0,0,1,0,0,1,0,1,0,1,1,0,1,1,0,1,0,0,0,1,1,1,1,0,0,1,1,1,1,0,0,1,0,0,1,1,1,0,0,1,1,1,0,0,0,0,0,1,1,0,1,1,1,0,0,1,0,1,1,1,0,1,1,1,0,1,0,1,0,1,1,0,1,1,0,0,1,1,1,0,1,1,1,1,1,1,1,1,1,1,0,1,1,1,1,1,0
		748186		CHEMBL645025	Displacement of [3H]DPCPX from human Adenosine A1 receptor expressed in CHO cells; range 216-412	B			BAO_0000192	BAO_0000219	cell-based format	CCn1cc2c(nc(NC(=O)Nc3ccccc3OC)n3nc(-c4ccco4)nc23)n1			CHEMBL1136016	J Med Chem	2002	[object Object]	CHEMBL164647		CHEMBL164647	6.52	0	http://www.openphacts.org/units/Nanomolar	325071	=	1	1	=		Ki	nM		CHEMBL226	Homo sapiens	Adenosine A1 receptor	9606			Ki	nM	UO_0000065		300.0	300.0	CHEMBL164647	5.522878745280337	0,0,0,0,0,0,0,0,0,0,0,0,0,0,0,0,0,0,0,0,0,0,0,0,0,1,0,0,0,0,0,0,0,0,0,0,0,1,1,0,0,0,0,1,0,0,0,0,0,0,0,0,1,0,0,0,0,1,0,0,0,0,1,0,0,1,0,0,0,0,0,0,0,0,0,1,0,1,0,1,1,0,0,1,0,0,0,0,0,0,0,0,0,1,1,1,1,1,1,0,1,1,0,0,0,1,1,0,0,0,1,1,0,1,1,0,0,1,0,0,1,1,1,0,1,1,1,1,0,0,1,1,0,1,0,1,0,1,0,0,0,0,1,1,1,1,1,0,1,1,1,1,1,1,1,1,1,1,1,1,1,1,1,1,1,1,0
		748193		CHEMBL640581	Displacement of [3H]DPCPX from human Adenosine A1 receptor expressed in CHO cells; range 589-866	B			BAO_0000192	BAO_0000219	cell-based format	CCCn1cc2c(nc(NC(=O)Cc3ccccc3)n3nc(-c4ccco4)nc23)n1			CHEMBL1136016	J Med Chem	2002	[object Object]	CHEMBL349464		CHEMBL349464	6.46	0	http://www.openphacts.org/units/Nanomolar	325078	=	1	1	=		Ki	nM		CHEMBL226	Homo sapiens	Adenosine A1 receptor	9606			Ki	nM	UO_0000065		351.0	351.0	CHEMBL349464	5.454692883534176	0,0,0,0,0,0,0,0,0,0,0,0,0,0,0,0,0,0,0,0,0,0,0,0,0,1,0,0,0,0,0,0,0,0,0,0,0,0,1,0,0,0,0,0,0,0,0,0,0,0,0,0,1,0,0,0,0,1,0,0,0,0,1,0,0,1,0,0,0,0,0,0,0,0,0,1,0,1,0,1,1,0,0,1,0,0,0,0,0,0,0,0,1,0,1,1,1,1,1,0,1,1,0,0,1,1,1,0,0,0,1,1,0,0,1,1,0,1,1,0,1,1,1,0,1,1,0,0,0,0,1,0,1,1,0,1,0,1,0,0,0,0,1,0,0,1,0,1,1,0,0,1,1,1,1,1,1,0,1,1,1,1,1,1,1,1,0
		749402		CHEMBL645024	Displacement of [3H]DPCPX from human Adenosine A1 receptor expressed in CHO cells; range 215-289	B			BAO_0000192	BAO_0000219	cell-based format	CCn1cc2c(nc(NC(=O)Nc3cccc(Cl)c3)n3nc(-c4ccco4)nc23)n1			CHEMBL1136016	J Med Chem	2002	[object Object]	CHEMBL141154		CHEMBL141154	6.60	1	http://www.openphacts.org/units/Nanomolar	325107	=	1	1	=		Ki	nM		CHEMBL226	Homo sapiens	Adenosine A1 receptor	9606			Ki	nM	UO_0000065		249.0	249.0	CHEMBL141154	5.603800652904264	0,0,0,0,0,0,0,0,0,0,0,0,0,0,0,0,0,0,0,0,0,0,0,0,0,1,0,0,0,0,0,0,0,0,0,0,0,1,1,0,0,0,0,1,0,0,0,0,0,0,0,0,1,0,0,0,0,1,0,0,0,0,1,0,0,1,0,0,0,0,0,0,0,0,0,1,0,1,0,1,1,0,0,1,0,0,0,1,0,0,0,0,0,0,1,1,1,1,1,0,1,1,0,1,0,1,1,1,0,0,1,1,0,0,1,0,0,1,0,0,1,1,1,0,1,1,0,0,0,0,1,1,0,1,1,1,0,1,0,0,0,0,1,0,0,1,0,0,1,0,0,1,1,1,1,1,1,0,1,1,1,1,1,1,1,1,0
		749409		CHEMBL641982	Displacement of [3H]DPCPX from human Adenosine A1 receptor expressed in CHO cells; range 351-526	B			BAO_0000192	BAO_0000219	cell-based format	Cn1cc2c(nc(NC(=O)Nc3ccc(Cl)cc3)n3nc(-c4ccco4)nc23)n1			CHEMBL1136016	J Med Chem	2002	[object Object]	CHEMBL167753		CHEMBL167753	6.37	0	http://www.openphacts.org/units/Nanomolar	325062	=	1	1	=		Ki	nM		CHEMBL226	Homo sapiens	Adenosine A1 receptor	9606			Ki	nM	UO_0000065		430.0	430.0	CHEMBL167753	5.366531544420414	0,0,0,0,0,0,0,0,0,0,0,0,0,0,0,0,0,0,0,0,0,0,0,0,0,1,0,0,0,0,0,0,0,0,0,0,0,1,1,0,0,0,0,1,0,0,0,0,0,0,0,0,1,0,0,0,0,1,0,0,0,0,1,0,0,1,0,0,0,0,0,0,0,0,0,1,0,1,0,1,1,0,0,1,0,0,0,1,0,0,0,0,0,1,1,1,1,1,1,0,0,1,0,1,0,1,1,1,0,0,1,0,0,0,0,0,0,1,0,0,1,1,1,0,1,1,0,0,0,0,1,1,0,1,1,1,0,1,0,0,0,0,1,0,0,1,0,0,1,0,0,1,1,0,1,0,1,0,1,1,1,1,1,1,1,1,0
		750554		CHEMBL640576	Displacement of [3H]DPCPX from human Adenosine A1 receptor expressed in CHO cells; range 389-640	B			BAO_0000192	BAO_0000219	cell-based format	CCn1cc2c(nc(NC(=O)Nc3ccc(Br)cc3)n3nc(-c4ccco4)nc23)n1			CHEMBL1136016	J Med Chem	2002	[object Object]	CHEMBL165600		CHEMBL165600	6.30	0	http://www.openphacts.org/units/Nanomolar	325056	=	1	1	=		Ki	nM		CHEMBL226	Homo sapiens	Adenosine A1 receptor	9606			Ki	nM	UO_0000065		500.0	500.0	CHEMBL165600	5.301029995663981	0,0,0,0,0,0,0,0,0,0,0,0,0,0,0,0,0,0,0,0,0,0,0,0,0,1,0,0,0,0,0,0,0,0,0,0,0,1,1,0,0,0,0,1,0,0,1,0,0,0,0,0,1,0,0,0,0,1,0,0,0,0,1,0,0,1,0,0,0,0,0,0,0,0,0,1,0,1,0,1,1,0,0,1,0,0,0,1,0,0,0,0,0,0,1,1,1,1,1,0,1,1,0,0,0,1,1,1,0,0,1,1,0,0,1,0,0,1,0,0,1,1,1,0,1,1,0,0,0,0,1,1,0,1,1,1,0,1,0,0,0,0,1,0,0,1,0,0,1,0,0,1,1,1,1,1,1,0,1,1,1,1,1,1,1,1,0
		750561		CHEMBL640554	Displacement of [3H]DPCPX from human Adenosine A1 receptor expressed in CHO cells; range 323-378	B			BAO_0000192	BAO_0000219	cell-based format	Cn1cc2c(nc(NC(=O)Nc3cccc(Cl)c3)n3nc(-c4ccco4)nc23)n1			CHEMBL1136016	J Med Chem	2002	[object Object]	CHEMBL344501		CHEMBL344501	6.46	1	http://www.openphacts.org/units/Nanomolar	325074	=	1	1	=		Ki	nM		CHEMBL226	Homo sapiens	Adenosine A1 receptor	9606			Ki	nM	UO_0000065		350.0	350.0	CHEMBL344501	5.455931955649724	0,0,0,0,0,0,0,0,0,0,0,0,0,0,0,0,0,0,0,0,0,0,0,0,0,1,0,0,0,0,0,0,0,0,0,0,0,1,1,0,0,0,0,1,0,0,0,0,0,0,0,0,1,0,0,0,0,1,0,0,0,0,1,0,0,1,0,0,0,0,0,0,0,0,0,1,0,1,0,1,1,0,0,1,0,0,0,1,0,0,0,0,0,1,1,1,1,1,1,0,0,1,0,1,0,1,1,1,0,0,1,0,0,0,0,0,0,1,0,0,1,1,1,0,1,1,0,0,0,0,1,1,0,1,1,1,0,1,0,0,0,0,1,0,0,1,0,0,1,0,0,1,1,0,1,0,1,0,1,1,1,1,1,1,1,1,0
		751826		CHEMBL644208	Displacement of [3H]DPCPX from human Adenosine A1 receptor expressed in CHO cells; range 314-536	B			BAO_0000192	BAO_0000219	cell-based format	CCCCn1cc2c(nc(NC(=O)Nc3ccc4c(c3)OCO4)n3nc(-c4ccco4)nc23)n1			CHEMBL1136016	J Med Chem	2002	[object Object]	CHEMBL352192		CHEMBL352192	6.39	0	http://www.openphacts.org/units/Nanomolar	325092	=	1	1	=		Ki	nM		CHEMBL226	Homo sapiens	Adenosine A1 receptor	9606			Ki	nM	UO_0000065		410.0	410.0	CHEMBL352192	5.3872161432802645	0,0,0,0,0,0,0,0,0,0,0,0,0,0,0,0,0,0,0,0,0,0,0,0,0,1,0,0,1,0,0,0,0,0,0,0,0,1,1,0,0,0,0,1,0,0,0,0,0,0,0,0,1,0,0,0,0,1,0,0,0,0,1,0,0,1,0,0,0,0,0,0,1,0,0,1,0,1,0,1,1,0,0,1,0,0,0,0,0,0,0,0,0,0,1,1,1,1,1,0,1,1,0,0,0,1,1,0,0,1,1,1,0,1,1,1,1,1,1,0,1,1,1,1,1,1,0,0,0,0,1,1,0,1,0,1,0,1,1,0,1,0,1,0,1,1,1,1,1,0,0,1,1,1,1,1,1,1,1,1,1,1,1,1,1,1,0
		751833		CHEMBL640579	Displacement of [3H]DPCPX from human Adenosine A1 receptor expressed in CHO cells; range 525-691	B			BAO_0000192	BAO_0000219	cell-based format	CCCCn1cc2c(nc(NC(=O)Cc3ccccc3)n3nc(-c4ccco4)nc23)n1			CHEMBL1136016	J Med Chem	2002	[object Object]	CHEMBL163968		CHEMBL163968	6.22	0	http://www.openphacts.org/units/Nanomolar	325077	=	1	1	=		Ki	nM		CHEMBL226	Homo sapiens	Adenosine A1 receptor	9606			Ki	nM	UO_0000065		602.0	602.0	CHEMBL163968	5.220403508742176	0,0,0,0,0,0,0,0,0,0,0,0,0,0,0,0,0,0,0,0,0,0,0,0,0,1,0,0,0,0,0,0,0,0,0,0,0,0,1,0,0,0,0,0,0,0,0,0,0,0,0,0,1,0,0,0,0,1,0,0,0,0,1,0,0,1,0,0,0,0,0,0,0,0,0,1,0,1,0,1,1,0,0,1,0,0,0,0,0,0,0,0,1,0,1,1,1,1,1,0,1,1,0,0,1,1,1,0,0,0,1,1,0,0,1,1,1,1,1,0,1,1,1,0,1,1,0,0,0,0,1,0,1,1,0,1,0,1,0,0,0,0,1,0,0,1,0,1,1,0,0,1,1,1,1,1,1,0,1,1,1,1,1,1,1,1,0
		752972		CHEMBL645030	Displacement of [3H]DPCPX from human Adenosine A1 receptor expressed in CHO cells; range 248-276	B			BAO_0000192	BAO_0000219	cell-based format	CCn1cc2c(nc(NC(=O)Nc3ccc(C)cc3)n3nc(-c4ccco4)nc23)n1			CHEMBL1136016	J Med Chem	2002	[object Object]	CHEMBL348975		CHEMBL348975	6.58	0	http://www.openphacts.org/units/Nanomolar	325057	=	1	1	=		Ki	nM		CHEMBL226	Homo sapiens	Adenosine A1 receptor	9606			Ki	nM	UO_0000065		262.0	262.0	CHEMBL348975	5.581698708680254	0,0,0,0,0,0,0,0,0,0,0,0,0,0,0,0,0,0,0,0,0,0,0,0,0,1,0,0,0,0,0,0,0,0,0,0,0,1,1,0,0,0,0,1,0,0,0,0,0,0,0,0,1,0,0,0,0,1,0,0,0,0,1,0,0,1,0,0,0,0,0,0,0,0,0,1,0,1,0,1,1,0,0,1,0,0,0,0,0,0,0,0,0,0,1,1,1,1,1,0,1,1,0,0,0,1,1,0,0,0,1,1,0,0,1,0,0,1,0,0,1,1,1,0,1,1,0,0,0,0,1,1,0,1,0,1,0,1,0,0,0,0,1,0,0,1,0,0,1,1,0,1,1,1,1,1,1,0,1,1,1,1,1,1,1,1,0
		752979		CHEMBL641984	Displacement of [3H]DPCPX from human Adenosine A1 receptor expressed in CHO cells; range 367-453	B			BAO_0000192	BAO_0000219	cell-based format	CCn1cc2c(nc(NC(=O)Nc3ccccc3Cl)n3nc(-c4ccco4)nc23)n1			CHEMBL1136016	J Med Chem	2002	[object Object]	CHEMBL352345		CHEMBL352345	6.46	0	http://www.openphacts.org/units/Nanomolar	325069	=	1	1	=		Ki	nM		CHEMBL226	Homo sapiens	Adenosine A1 receptor	9606			Ki	nM	UO_0000065		348.0	348.0	CHEMBL352345	5.458420756053419	0,0,0,0,0,0,0,0,0,0,0,0,0,0,0,0,0,0,0,0,0,0,0,0,0,1,0,0,0,0,0,0,0,0,0,0,0,1,1,0,0,0,0,1,0,0,0,0,0,0,0,0,1,0,0,0,0,1,0,0,0,0,1,0,0,1,0,0,0,0,0,0,0,0,0,1,0,1,0,1,1,0,0,1,0,0,0,1,0,0,0,0,0,0,1,1,1,1,1,0,1,1,0,1,0,1,1,1,0,0,1,1,0,0,1,0,0,1,0,0,1,1,1,0,1,1,0,0,0,0,1,1,0,1,1,1,0,1,0,0,0,0,1,0,1,1,0,0,1,0,1,1,1,1,1,1,1,0,1,1,1,1,1,1,1,1,0
		789409		CHEMBL640562	Inhibition of [3H]CCPA binding against human Adenosine A1 receptor	B			BAO_0000192	BAO_0000357	single protein format	CCCCn1c(=O)[nH]c2[nH]c(-c3ccc(C(=O)O)cc3)nc2c1=O			CHEMBL1135905	J Med Chem	2002	[object Object]	CHEMBL35094		CHEMBL35094	5.93	0	http://www.openphacts.org/units/Nanomolar	58267	=	1	1	=		Ki	nM		CHEMBL226	Homo sapiens	Adenosine A1 receptor	9606			Ki	nM	UO_0000065		1181.0	1181.0	CHEMBL35094	4.927750102386486	0,0,0,0,0,0,0,0,0,0,0,0,0,0,0,0,0,0,0,0,0,0,0,0,0,0,0,0,0,0,0,0,0,0,0,0,0,1,1,0,0,0,0,1,0,0,0,0,0,0,0,0,0,0,0,0,0,0,0,0,0,0,1,0,0,1,0,0,0,0,0,0,0,0,0,1,0,1,0,1,1,0,0,1,0,1,0,0,0,1,1,1,1,0,0,1,1,1,1,0,1,1,0,0,0,1,1,0,0,0,1,1,0,1,1,1,1,1,1,0,1,1,1,1,0,1,0,1,0,0,0,1,0,0,0,0,1,1,0,1,1,0,1,1,1,1,1,1,1,0,1,1,0,1,1,1,1,1,1,1,1,1,1,1,1,1,0
		793237		CHEMBL644313	Displacement of [3H]- DPCPX binding at human Adenosine A1 receptor expressed in CHO cells	B			BAO_0000192	BAO_0000219	cell-based format	COc1ccc(Nc2c3c(nc(N)n4nc(-c5ccco5)nc34)nn2C)cc1			CHEMBL1136743	J Med Chem	2003	[object Object]	CHEMBL20681		CHEMBL20681	6.58	0	http://www.openphacts.org/units/Nanomolar	27975	=	1	1	=		Ki	nM		CHEMBL226	Homo sapiens	Adenosine A1 receptor	9606			Ki	nM	UO_0000065		260.0	260.0	CHEMBL20681	5.585026652029182	0,0,0,0,0,0,0,0,0,0,0,0,0,0,0,0,0,0,0,0,0,0,0,0,0,1,0,0,0,0,0,0,0,0,0,0,0,0,1,0,0,0,0,0,0,0,0,0,0,0,0,0,1,0,0,0,0,1,0,0,0,0,1,0,0,1,0,0,0,0,0,0,0,0,0,1,0,1,0,1,1,0,0,1,1,0,0,0,0,0,0,0,0,1,1,1,1,1,1,0,0,1,0,0,0,1,1,0,0,0,0,0,0,1,0,0,0,0,0,0,1,1,1,0,1,1,1,1,0,0,1,1,0,1,0,1,0,1,0,0,0,0,1,1,1,1,0,0,1,1,1,1,1,0,0,0,1,1,1,1,1,1,1,1,1,1,0
		793241		CHEMBL644313	Displacement of [3H]- DPCPX binding at human Adenosine A1 receptor expressed in CHO cells	B			BAO_0000192	BAO_0000219	cell-based format	CSc1c2c(nc(NC(=O)Cc3ccc(CC(C)C)cc3)n3nc(-c4ccco4)nc23)nn1C			CHEMBL1136743	J Med Chem	2003	[object Object]	CHEMBL439447		CHEMBL439447	6.11	0	http://www.openphacts.org/units/Nanomolar	27986	=	1	1	=		Ki	nM		CHEMBL226	Homo sapiens	Adenosine A1 receptor	9606			Ki	nM	UO_0000065		780.0	780.0	CHEMBL439447	5.107905397309519	0,0,0,0,0,0,0,0,0,0,0,0,0,0,0,0,0,0,0,0,0,0,0,0,0,1,0,0,0,0,0,0,0,0,0,0,0,0,1,0,0,0,0,0,0,0,0,1,0,0,0,0,1,0,0,0,0,1,0,1,0,0,1,0,1,1,0,0,0,0,0,0,0,0,1,1,0,1,0,1,1,1,0,1,0,0,0,0,1,0,0,0,1,1,1,1,1,1,1,0,0,1,0,0,1,1,1,0,0,0,1,1,0,0,0,1,0,1,0,0,1,1,1,0,1,1,0,0,0,0,1,0,1,1,0,1,0,1,0,0,0,1,1,0,1,1,0,0,1,1,1,1,1,0,1,1,1,0,1,1,1,1,1,1,1,1,0
		793308		CHEMBL640563	Inhibition of [3H]CCPA binding to human recombinant Adenosine A1 receptor	B			BAO_0000192	BAO_0000357	single protein format	CCCn1c(=O)[nH]c2cc(-c3ccccc3)[nH]c2c1=O			CHEMBL1135905	J Med Chem	2002	[object Object]	CHEMBL35415		CHEMBL35415	7.35	0	http://www.openphacts.org/units/Nanomolar	58283	=	1	1	=		Ki	nM		CHEMBL226	Homo sapiens	Adenosine A1 receptor	9606			Ki	nM	UO_0000065		45.0	45.0	CHEMBL35415	6.346787486224656	0,0,0,0,0,0,0,0,0,0,0,0,0,0,0,0,0,0,0,0,0,0,0,0,0,0,0,0,0,0,0,0,0,0,0,0,0,1,0,0,0,0,0,0,0,0,0,0,0,0,0,0,0,1,1,0,0,0,0,0,0,0,1,0,0,1,0,0,0,0,0,0,0,0,0,1,0,1,0,1,1,0,0,1,0,1,0,0,0,1,1,1,1,0,0,1,1,1,1,0,1,1,0,0,0,1,1,0,0,0,1,1,0,1,1,1,0,1,1,0,1,1,1,0,0,1,0,1,0,0,0,1,0,0,0,0,1,1,0,0,0,0,1,1,1,1,0,1,1,0,1,1,0,1,1,1,1,0,1,1,1,1,1,1,1,1,0
		796637		CHEMBL644313	Displacement of [3H]- DPCPX binding at human Adenosine A1 receptor expressed in CHO cells	B			BAO_0000192	BAO_0000219	cell-based format	CCCSc1c2c(nc(N)n3nc(-c4ccco4)nc23)nn1C			CHEMBL1136743	J Med Chem	2003	[object Object]	CHEMBL280888		CHEMBL280888	8.05	0	http://www.openphacts.org/units/Nanomolar	27972	=	1	1	=		Ki	nM		CHEMBL226	Homo sapiens	Adenosine A1 receptor	9606			Ki	nM	UO_0000065		9.0	9.0	CHEMBL280888	7.045757490560675	0,0,0,0,0,0,0,0,0,0,0,0,0,0,0,0,0,0,0,0,0,0,0,0,0,1,0,0,0,0,0,0,0,0,0,0,0,0,1,0,0,0,0,0,0,0,0,1,0,0,0,0,1,0,0,0,0,1,0,1,0,0,1,0,1,1,0,0,0,0,0,0,0,0,0,1,0,1,0,1,1,1,0,1,1,0,0,0,1,0,0,0,0,1,1,1,1,1,1,0,0,1,0,0,0,1,1,0,1,0,0,0,0,0,1,1,0,0,1,0,1,1,1,0,1,1,0,0,0,0,1,0,0,1,0,1,0,1,0,0,0,0,1,0,1,0,0,1,1,1,1,1,1,1,0,1,1,0,1,0,1,1,1,1,1,1,0
		797752		CHEMBL644139	Binding affinity towards human Adenosine A1 receptor	B			BAO_0000192	BAO_0000357	single protein format	CCCn1c(=O)c2[nH]c(-c3ccc(OCC(=O)Nc4ccc(C#N)cc4)cc3)nc2n(CCC)c1=O			CHEMBL1135905	J Med Chem	2002	[object Object]	CHEMBL273807		CHEMBL273807	6.39	1	http://www.openphacts.org/units/Nanomolar	58288	=	1	1	=		Ki	nM		CHEMBL226	Homo sapiens	Adenosine A1 receptor	9606			Ki	nM	UO_0000065		403.0	403.0	CHEMBL273807	5.394694953858891	0,0,0,0,0,0,0,0,0,0,0,0,0,0,0,0,0,0,0,0,0,0,0,0,0,0,0,0,0,0,0,0,0,0,0,0,0,1,1,0,0,1,0,0,0,0,0,0,0,0,0,0,0,0,0,0,0,0,0,0,0,0,1,0,0,1,0,0,0,0,0,0,1,0,0,1,0,1,0,1,1,0,0,1,0,1,0,0,0,1,0,1,1,0,0,1,1,1,1,0,1,1,0,0,1,1,1,0,0,1,1,1,0,1,1,1,0,1,1,0,1,1,1,0,0,1,1,1,1,0,0,1,1,1,0,1,1,1,1,0,1,0,1,1,1,1,1,1,1,1,1,1,1,1,1,1,1,1,1,1,1,1,1,1,1,1,0
		800085		CHEMBL644313	Displacement of [3H]- DPCPX binding at human Adenosine A1 receptor expressed in CHO cells	B			BAO_0000192	BAO_0000219	cell-based format	COc1ccc(NC(=O)Nc2nc3nn(C)c(N4CCN(C)CC4)c3c3nc(-c4ccco4)nn23)cc1			CHEMBL1136743	J Med Chem	2003	[object Object]	CHEMBL283319		CHEMBL283319	6.50	0	http://www.openphacts.org/units/Nanomolar	27969	=	1	1	=		Ki	nM		CHEMBL226	Homo sapiens	Adenosine A1 receptor	9606			Ki	nM	UO_0000065		316.0	316.0	CHEMBL283319	5.5003129173815966	0,0,0,0,0,0,0,0,0,0,0,0,0,0,0,0,0,0,0,0,0,0,0,0,0,1,0,0,0,0,0,0,0,0,0,0,0,1,1,0,0,0,0,1,0,0,0,0,0,0,0,0,1,0,0,0,0,1,0,0,0,0,1,0,0,1,0,0,0,0,0,0,0,0,0,1,0,1,0,1,1,0,0,1,0,1,1,0,0,0,0,0,0,1,1,1,1,1,1,0,1,1,0,0,0,1,1,0,1,0,1,1,0,1,0,1,1,1,1,0,1,1,1,0,1,1,1,1,1,1,1,1,0,1,0,1,0,1,1,0,0,1,1,1,1,1,1,1,1,1,1,1,1,1,1,0,1,1,1,1,1,1,1,1,1,1,0
		801310		CHEMBL644313	Displacement of [3H]- DPCPX binding at human Adenosine A1 receptor expressed in CHO cells	B			BAO_0000192	BAO_0000219	cell-based format	COc1ccc(NC(=O)Nc2nc3nn(C)c(SC)c3c3nc(-c4ccco4)nn23)cc1			CHEMBL1136743	J Med Chem	2003	[object Object]	CHEMBL22113		CHEMBL22113	7.16	0	http://www.openphacts.org/units/Nanomolar	27968	=	1	1	=		Ki	nM		CHEMBL226	Homo sapiens	Adenosine A1 receptor	9606			Ki	nM	UO_0000065		70.0	70.0	CHEMBL22113	6.154901959985743	0,0,0,0,0,0,0,0,0,0,0,0,0,0,0,0,0,0,0,0,0,0,0,0,0,1,0,0,0,0,0,0,0,0,0,0,0,1,1,0,0,0,0,1,0,0,0,1,0,0,0,0,1,0,0,0,0,1,0,1,0,0,1,0,1,1,0,0,0,0,0,0,0,0,0,1,0,1,0,1,1,1,0,1,0,0,0,0,1,0,0,0,0,1,1,1,1,1,1,0,0,1,0,0,0,1,1,0,0,0,1,0,0,1,0,0,0,1,0,0,1,1,1,0,1,1,1,1,0,0,1,1,0,1,0,1,0,1,0,0,0,1,1,1,1,1,1,0,1,1,1,1,1,0,1,0,1,1,1,1,1,1,1,1,1,1,0
		803889		CHEMBL640563	Inhibition of [3H]CCPA binding to human recombinant Adenosine A1 receptor	B			BAO_0000192	BAO_0000357	single protein format	CCCn1c(=O)[nH]c2[nH]c(-c3ccc(OCC(=O)NCCO)cc3)nc2c1=O			CHEMBL1135905	J Med Chem	2002	[object Object]	CHEMBL416417		CHEMBL416417	7.17	0	http://www.openphacts.org/units/Nanomolar	58281	=	1	1	=		Ki	nM		CHEMBL226	Homo sapiens	Adenosine A1 receptor	9606			Ki	nM	UO_0000065		68.0	68.0	CHEMBL416417	6.167491087293763	0,0,0,0,0,0,0,0,0,0,0,0,0,0,0,0,0,0,0,0,0,0,0,0,0,0,0,0,0,0,0,0,0,0,0,0,0,1,1,0,0,0,0,1,0,0,0,0,0,0,0,0,0,0,1,0,0,0,0,0,0,0,1,0,0,1,0,0,0,0,0,0,1,0,0,1,0,1,0,1,1,0,1,1,0,1,0,0,0,1,1,1,1,0,0,1,1,1,1,0,1,1,0,0,1,1,1,0,0,1,1,1,0,1,1,1,0,1,1,0,1,1,1,0,0,1,1,1,1,1,0,1,1,0,0,0,1,1,1,1,1,0,1,1,1,1,1,1,1,0,1,1,1,1,1,1,1,1,1,1,1,1,1,1,1,1,0
		806428		CHEMBL644313	Displacement of [3H]- DPCPX binding at human Adenosine A1 receptor expressed in CHO cells	B			BAO_0000192	BAO_0000219	cell-based format	CCNc1c2c(nc(N)n3nc(-c4ccco4)nc23)nn1C			CHEMBL1136743	J Med Chem	2003	[object Object]	CHEMBL20888		CHEMBL20888	7.30	0	http://www.openphacts.org/units/Nanomolar	27976	=	1	1	=		Ki	nM		CHEMBL226	Homo sapiens	Adenosine A1 receptor	9606			Ki	nM	UO_0000065		50.0	50.0	CHEMBL20888	6.301029995663981	0,0,0,0,0,0,0,0,0,0,0,0,0,0,0,0,0,0,0,0,0,0,0,0,0,1,0,0,0,0,0,0,0,0,0,0,0,0,1,0,0,0,0,0,0,0,0,0,0,0,0,0,1,0,0,0,0,1,0,0,0,0,1,0,0,1,0,0,0,0,0,0,0,0,0,1,0,1,0,1,1,0,1,1,1,0,0,0,0,0,0,0,0,1,1,1,1,1,1,0,1,1,0,0,0,1,1,0,1,0,0,0,0,0,1,0,0,0,0,0,1,1,1,0,1,1,0,0,0,0,1,1,0,1,0,1,0,1,0,0,0,0,1,0,1,0,0,0,1,1,1,1,1,1,0,1,1,0,1,0,1,1,1,1,1,1,0
		807764		CHEMBL644313	Displacement of [3H]- DPCPX binding at human Adenosine A1 receptor expressed in CHO cells	B			BAO_0000192	BAO_0000219	cell-based format	COc1ccc(CC(=O)Nc2nc3nn(C)c(SC)c3c3nc(-c4ccco4)nn23)cc1			CHEMBL1136743	J Med Chem	2003	[object Object]	CHEMBL21910		CHEMBL21910	7.10	0	http://www.openphacts.org/units/Nanomolar	27987	=	1	1	=		Ki	nM		CHEMBL226	Homo sapiens	Adenosine A1 receptor	9606			Ki	nM	UO_0000065		80.0	80.0	CHEMBL21910	6.096910013008056	0,0,0,0,0,0,0,0,0,0,0,0,0,0,0,0,0,0,0,0,0,0,0,0,0,1,0,0,0,0,0,0,0,0,0,0,0,0,1,0,0,0,0,0,0,0,0,1,0,0,0,0,1,0,0,0,0,1,0,1,0,0,1,0,1,1,0,0,0,0,0,0,0,0,0,1,0,1,0,1,1,1,0,1,0,0,0,0,1,0,0,0,1,1,1,1,1,1,1,0,0,1,0,0,1,1,1,0,0,0,1,1,0,1,0,0,0,1,0,0,1,1,1,0,1,1,1,1,0,0,1,0,1,1,0,1,0,1,0,0,0,1,1,1,1,1,1,0,1,1,1,1,1,0,1,1,1,1,1,1,1,1,1,1,1,1,0
		807828		CHEMBL640563	Inhibition of [3H]CCPA binding to human recombinant Adenosine A1 receptor	B			BAO_0000192	BAO_0000357	single protein format	CCCCn1c(=O)[nH]c2[nH]c(-c3ccc(OCC(=O)N4CCN(Cc5ccccc5)CC4)cc3)nc2c1=O			CHEMBL1135905	J Med Chem	2002	[object Object]	CHEMBL38304		CHEMBL38304	6.91	0	http://www.openphacts.org/units/Nanomolar	58275	=	1	1	=		Ki	nM		CHEMBL226	Homo sapiens	Adenosine A1 receptor	9606			Ki	nM	UO_0000065		122.0	122.0	CHEMBL38304	5.913640169325252	0,0,0,0,0,0,0,0,0,0,0,0,0,0,0,0,0,0,0,0,0,0,0,0,0,0,0,0,0,0,0,0,0,0,0,0,0,1,1,0,0,0,0,1,0,0,0,0,0,0,0,0,0,0,0,0,0,0,0,0,0,0,1,0,0,1,0,0,0,0,0,0,1,0,0,1,0,1,0,1,1,0,0,1,0,1,1,0,0,1,1,1,1,0,0,1,1,1,1,0,1,1,0,0,0,1,1,0,0,1,1,1,0,1,1,1,1,1,1,0,1,1,1,0,0,1,1,1,1,1,0,1,1,0,0,0,1,1,1,0,1,0,1,1,1,1,1,1,1,0,1,1,1,1,1,1,1,1,1,1,1,1,1,1,1,1,0
		810293		CHEMBL644313	Displacement of [3H]- DPCPX binding at human Adenosine A1 receptor expressed in CHO cells	B			BAO_0000192	BAO_0000219	cell-based format	Cn1nc2nc(N)n3nc(-c4ccco4)nc3c2c1Nc1ccc(O)cc1			CHEMBL1136743	J Med Chem	2003	[object Object]	CHEMBL283572		CHEMBL283572	6.18	0	http://www.openphacts.org/units/Nanomolar	27983	=	1	1	=		Ki	nM		CHEMBL226	Homo sapiens	Adenosine A1 receptor	9606			Ki	nM	UO_0000065		666.0	666.0	CHEMBL283572	5.176525770829699	0,0,0,0,0,0,0,0,0,0,0,0,0,0,0,0,0,0,0,0,0,0,0,0,0,1,0,0,0,0,0,0,0,0,0,0,0,0,1,0,0,0,0,0,0,0,0,0,0,0,0,0,1,0,0,0,0,1,0,0,0,0,1,0,0,1,0,0,0,0,0,0,0,0,0,1,0,1,0,1,1,0,0,1,1,0,0,0,0,0,0,0,0,1,1,1,1,1,1,0,0,1,0,0,0,1,1,0,0,0,0,0,0,1,0,0,0,0,0,0,1,1,1,0,1,1,0,1,0,0,1,1,0,1,0,1,0,1,0,1,0,0,1,1,1,1,0,0,1,0,1,1,1,0,0,0,1,1,1,1,1,1,1,1,1,1,0
		810297		CHEMBL644313	Displacement of [3H]- DPCPX binding at human Adenosine A1 receptor expressed in CHO cells	B			BAO_0000192	BAO_0000219	cell-based format	CCNc1c2c(nc(NC(=O)Nc3ccc(OC)cc3)n3nc(-c4ccco4)nc23)nn1C.Cl			CHEMBL1136743	J Med Chem	2003	[object Object]	CHEMBL554955		CHEMBL20555	7.00	0	http://www.openphacts.org/units/Nanomolar	27980	=	1	1	=		Ki	nM		CHEMBL226	Homo sapiens	Adenosine A1 receptor	9606			Ki	nM	UO_0000065		100.0	100.0	CHEMBL554955	6	0,0,0,0,0,0,0,0,0,0,0,0,0,0,0,0,0,0,0,0,0,0,0,0,0,1,0,0,0,0,0,0,0,0,0,0,0,1,1,0,0,0,0,1,0,0,0,0,0,0,0,0,1,0,0,0,0,1,0,0,0,0,1,0,0,1,0,0,0,0,0,0,0,0,0,1,0,1,0,1,1,0,1,1,0,0,0,0,0,0,0,0,0,1,1,1,1,1,1,0,1,1,0,1,0,1,1,0,1,0,1,0,0,1,1,0,0,1,0,0,1,1,1,0,1,1,1,1,0,0,1,1,0,1,1,1,0,1,0,0,0,1,1,1,1,1,1,0,1,1,1,1,1,1,1,1,1,1,1,1,1,1,1,1,1,1,1
		814030		CHEMBL644313	Displacement of [3H]- DPCPX binding at human Adenosine A1 receptor expressed in CHO cells	B			BAO_0000192	BAO_0000219	cell-based format	CN1CCN(c2c3c(nc(N)n4nc(-c5ccco5)nc34)nn2C)CC1			CHEMBL1136743	J Med Chem	2003	[object Object]	CHEMBL21541		CHEMBL21541	7.52	0	http://www.openphacts.org/units/Nanomolar	27974	=	1	1	=		Ki	nM		CHEMBL226	Homo sapiens	Adenosine A1 receptor	9606			Ki	nM	UO_0000065		30.0	30.0	CHEMBL21541	6.522878745280337	0,0,0,0,0,0,0,0,0,0,0,0,0,0,0,0,0,0,0,0,0,0,0,0,0,1,0,0,0,0,0,0,0,0,0,0,0,0,1,0,0,0,0,0,0,0,0,0,0,0,0,0,1,0,0,0,0,1,0,0,0,0,1,0,0,1,0,0,0,0,0,0,0,0,0,1,0,1,0,1,1,0,0,1,1,1,1,0,0,0,0,0,0,1,1,1,1,1,1,0,1,1,0,0,0,1,1,0,1,0,0,1,0,0,0,1,1,0,1,0,1,1,1,0,1,1,0,0,1,1,1,0,0,1,0,1,0,1,1,0,0,0,1,0,1,1,0,1,1,1,1,1,1,1,0,0,1,0,1,0,1,1,1,1,1,1,0
		816386		CHEMBL644313	Displacement of [3H]- DPCPX binding at human Adenosine A1 receptor expressed in CHO cells	B			BAO_0000192	BAO_0000219	cell-based format	CSc1c2c(nc(NC(=O)Cc3ccc4c(c3)OCO4)n3nc(-c4ccco4)nc23)nn1C			CHEMBL1136743	J Med Chem	2003	[object Object]	CHEMBL21572		CHEMBL21572	7.16	0	http://www.openphacts.org/units/Nanomolar	27985	=	1	1	=		Ki	nM		CHEMBL226	Homo sapiens	Adenosine A1 receptor	9606			Ki	nM	UO_0000065		70.0	70.0	CHEMBL21572	6.154901959985743	0,0,0,0,0,0,0,0,0,0,0,0,0,0,0,0,0,0,0,0,0,0,0,0,0,1,0,0,1,0,0,0,0,0,0,0,0,0,1,0,0,0,0,0,0,0,0,1,0,0,0,0,1,0,0,0,0,1,0,1,0,0,1,0,1,1,0,0,0,0,0,0,1,0,0,1,0,1,0,1,1,1,0,1,0,0,0,0,1,0,0,0,1,1,1,1,1,1,1,0,0,1,0,0,1,1,1,0,0,1,1,1,0,1,0,0,0,1,0,0,1,1,1,1,1,1,0,0,0,0,1,0,1,1,0,1,0,1,0,0,1,0,1,0,1,1,1,0,1,1,1,1,1,1,1,1,1,1,1,1,1,1,1,1,1,1,0
		817694		CHEMBL644313	Displacement of [3H]- DPCPX binding at human Adenosine A1 receptor expressed in CHO cells	B			BAO_0000192	BAO_0000219	cell-based format	CSc1c2c(nc(N)n3nc(-c4ccco4)nc23)nn1CCCc1ccccc1			CHEMBL1136743	J Med Chem	2003	[object Object]	CHEMBL20445		CHEMBL20445	6.76	0	http://www.openphacts.org/units/Nanomolar	27971	=	1	1	=		Ki	nM		CHEMBL226	Homo sapiens	Adenosine A1 receptor	9606			Ki	nM	UO_0000065		175.0	175.0	CHEMBL20445	5.756961951313706	0,0,0,0,0,0,0,0,0,0,0,0,0,0,0,0,0,0,0,0,0,0,0,0,0,1,0,0,0,0,0,0,0,0,0,0,0,0,1,0,0,0,0,0,0,0,0,1,0,0,0,0,1,0,0,0,0,1,0,1,0,0,1,0,1,1,0,0,0,0,0,0,0,0,0,1,0,1,0,1,1,1,0,1,1,0,0,0,1,0,0,0,0,1,1,1,1,1,1,0,1,1,0,0,0,1,1,0,1,0,0,1,0,0,0,0,0,0,1,0,1,1,1,0,1,1,0,0,0,0,1,0,0,1,0,1,0,1,0,0,0,0,1,0,1,1,0,1,1,0,1,1,1,1,0,1,1,0,1,0,1,1,1,1,1,1,0
		820058		CHEMBL644313	Displacement of [3H]- DPCPX binding at human Adenosine A1 receptor expressed in CHO cells	B			BAO_0000192	BAO_0000219	cell-based format	CCNc1c2c(nc(NC(=O)Nc3ccc(OC)cc3)n3nc(-c4ccco4)nc23)nn1C			CHEMBL1136743	J Med Chem	2003	[object Object]	CHEMBL20555		CHEMBL20555	6.82	0	http://www.openphacts.org/units/Nanomolar	27970	=	1	1	=		Ki	nM		CHEMBL226	Homo sapiens	Adenosine A1 receptor	9606			Ki	nM	UO_0000065		150.0	150.0	CHEMBL20555	5.823908740944319	0,0,0,0,0,0,0,0,0,0,0,0,0,0,0,0,0,0,0,0,0,0,0,0,0,1,0,0,0,0,0,0,0,0,0,0,0,1,1,0,0,0,0,1,0,0,0,0,0,0,0,0,1,0,0,0,0,1,0,0,0,0,1,0,0,1,0,0,0,0,0,0,0,0,0,1,0,1,0,1,1,0,1,1,0,0,0,0,0,0,0,0,0,1,1,1,1,1,1,0,1,1,0,0,0,1,1,0,1,0,1,0,0,1,1,0,0,1,0,0,1,1,1,0,1,1,1,1,0,0,1,1,0,1,0,1,0,1,0,0,0,1,1,1,1,1,1,0,1,1,1,1,1,1,1,1,1,1,1,1,1,1,1,1,1,1,0
		820970		CHEMBL644313	Displacement of [3H]- DPCPX binding at human Adenosine A1 receptor expressed in CHO cells	B			BAO_0000192	BAO_0000219	cell-based format	Nc1nc2c(cnn2CCc2ccccc2)c2nc(-c3ccccc3)nn12			CHEMBL1136743	J Med Chem	2003	[object Object]	CHEMBL280411		CHEMBL280411	6.63	0	http://www.openphacts.org/units/Nanomolar	27989	=	1	1	=		Ki	nM		CHEMBL226	Homo sapiens	Adenosine A1 receptor	9606			Ki	nM	UO_0000065		235.0	235.0	CHEMBL280411	5.628932137728264	0,0,0,0,0,0,0,0,0,0,0,0,0,0,0,0,0,0,0,0,0,0,0,0,0,1,0,0,0,0,0,0,0,0,0,0,0,0,1,0,0,0,0,0,0,0,0,0,0,0,0,0,1,0,0,0,0,0,0,0,0,0,1,0,0,1,0,0,0,0,0,0,0,0,0,1,0,1,0,1,1,0,0,1,1,0,0,0,0,0,0,0,0,0,1,0,1,0,1,0,1,1,0,0,0,1,1,0,0,0,0,1,0,0,0,0,0,0,1,0,1,1,1,0,1,1,0,0,0,0,1,0,0,1,0,1,0,1,0,0,0,0,1,0,0,1,0,1,1,0,0,1,0,1,0,1,1,0,1,0,0,1,1,1,0,1,0
		823306		CHEMBL644313	Displacement of [3H]- DPCPX binding at human Adenosine A1 receptor expressed in CHO cells	B			BAO_0000192	BAO_0000219	cell-based format	CSc1c2c(nc(N)n3nc(-c4ccco4)nc23)nn1C			CHEMBL1136743	J Med Chem	2003	[object Object]	CHEMBL281129		CHEMBL281129	8.08	0	http://www.openphacts.org/units/Nanomolar	27973	=	1	1	=		Ki	nM		CHEMBL226	Homo sapiens	Adenosine A1 receptor	9606			Ki	nM	UO_0000065		8.4	8.4	CHEMBL281129	7.075720713938118	0,0,0,0,0,0,0,0,0,0,0,0,0,0,0,0,0,0,0,0,0,0,0,0,0,1,0,0,0,0,0,0,0,0,0,0,0,0,1,0,0,0,0,0,0,0,0,1,0,0,0,0,1,0,0,0,0,1,0,1,0,0,1,0,1,1,0,0,0,0,0,0,0,0,0,1,0,1,0,1,1,1,0,1,1,0,0,0,1,0,0,0,0,1,1,1,1,1,1,0,0,1,0,0,0,1,1,0,0,0,0,0,0,0,0,0,0,0,0,0,1,1,1,0,1,1,0,0,0,0,1,0,0,1,0,1,0,1,0,0,0,0,1,0,1,0,0,0,1,1,1,1,1,0,0,0,1,0,1,0,1,1,1,1,1,1,0
		824593		CHEMBL644313	Displacement of [3H]- DPCPX binding at human Adenosine A1 receptor expressed in CHO cells	B			BAO_0000192	BAO_0000219	cell-based format	CCNc1c2c(nc(NC(=O)Cc3ccc4c(c3)OCO4)n3nc(-c4ccco4)nc23)nn1C			CHEMBL1136743	J Med Chem	2003	[object Object]	CHEMBL22085		CHEMBL22085	6.87	0	http://www.openphacts.org/units/Nanomolar	27984	=	1	1	=		Ki	nM		CHEMBL226	Homo sapiens	Adenosine A1 receptor	9606			Ki	nM	UO_0000065		136.0	136.0	CHEMBL22085	5.866461091629782	0,0,0,0,0,0,0,0,0,0,0,0,0,0,0,0,0,0,0,0,0,0,0,0,0,1,0,0,1,0,0,0,0,0,0,0,0,0,1,0,0,0,0,0,0,0,0,0,0,0,0,0,1,0,0,0,0,1,0,0,0,0,1,0,0,1,0,0,0,0,0,0,1,0,0,1,0,1,0,1,1,0,1,1,0,0,0,0,0,0,0,0,1,1,1,1,1,1,1,0,1,1,0,0,1,1,1,0,1,1,1,1,0,1,1,0,0,1,0,0,1,1,1,1,1,1,0,0,0,0,1,1,1,1,0,1,0,1,1,0,1,0,1,0,1,1,1,0,1,1,1,1,1,1,1,1,1,1,1,1,1,1,1,1,1,1,0
		824597		CHEMBL644313	Displacement of [3H]- DPCPX binding at human Adenosine A1 receptor expressed in CHO cells	B			BAO_0000192	BAO_0000219	cell-based format	CN1CCN(c2c3c(nc(N)n4nc(-c5ccco5)nc34)nn2C)CC1.Cl.Cl			CHEMBL1136743	J Med Chem	2003	[object Object]	CHEMBL553587		CHEMBL21541	7.32	0	http://www.openphacts.org/units/Nanomolar	27981	=	1	1	=		Ki	nM		CHEMBL226	Homo sapiens	Adenosine A1 receptor	9606			Ki	nM	UO_0000065		48.0	48.0	CHEMBL553587	6.318758762624412	0,0,0,0,0,0,0,0,0,0,0,0,0,0,0,0,0,0,0,0,0,0,0,0,0,1,0,0,0,0,0,0,0,0,0,0,0,0,1,0,0,0,0,0,0,0,0,0,0,0,0,0,1,0,0,0,0,1,0,0,0,0,1,0,0,1,0,0,0,0,0,0,0,0,0,1,0,1,0,1,1,0,0,1,1,1,1,0,0,0,0,0,0,1,1,1,1,1,1,0,1,1,0,1,0,1,1,0,1,0,0,1,0,0,0,1,1,0,1,0,1,1,1,0,1,1,0,0,1,1,1,1,0,1,1,1,0,1,1,0,0,0,1,0,1,1,0,1,1,1,1,1,1,1,0,0,1,0,1,0,1,1,1,1,1,1,1
		825843		CHEMBL644313	Displacement of [3H]- DPCPX binding at human Adenosine A1 receptor expressed in CHO cells	B			BAO_0000192	BAO_0000219	cell-based format	CCNc1c2c(nc(N)n3nc(-c4ccco4)nc23)nn1C.Cl			CHEMBL1136743	J Med Chem	2003	[object Object]	CHEMBL544678		CHEMBL20888	7.39	0	http://www.openphacts.org/units/Nanomolar	27982	=	1	1	=		Ki	nM		CHEMBL226	Homo sapiens	Adenosine A1 receptor	9606			Ki	nM	UO_0000065		41.0	41.0	CHEMBL544678	6.3872161432802645	0,0,0,0,0,0,0,0,0,0,0,0,0,0,0,0,0,0,0,0,0,0,0,0,0,1,0,0,0,0,0,0,0,0,0,0,0,0,1,0,0,0,0,0,0,0,0,0,0,0,0,0,1,0,0,0,0,1,0,0,0,0,1,0,0,1,0,0,0,0,0,0,0,0,0,1,0,1,0,1,1,0,1,1,1,0,0,0,0,0,0,0,0,1,1,1,1,1,1,0,1,1,0,1,0,1,1,0,1,0,0,0,0,0,1,0,0,0,0,0,1,1,1,0,1,1,0,0,0,0,1,1,0,1,1,1,0,1,0,0,0,0,1,0,1,0,0,0,1,1,1,1,1,1,0,1,1,0,1,0,1,1,1,1,1,1,1
		827921		CHEMBL642159	Inhibitory activity against binding of the [3H]DPCPX to human A1 receptor (hA1) radioligands using competition binding assay	B			BAO_0000192	BAO_0000357	single protein format	CC(=O)NCCNc1[nH]c(-c2ccccc2)nc2nc(C)c(C)c1-2			CHEMBL1131846	Bioorg Med Chem Lett	1999	[object Object]	CHEMBL81616		CHEMBL81616	7.92	0	http://www.openphacts.org/units/Nanomolar	142913	=	1	1	=		Ki	nM		CHEMBL226	Homo sapiens	Adenosine A1 receptor	9606			Ki	nM	UO_0000065		12.0	12.0	CHEMBL81616	6.920818753952375	0,0,0,0,0,0,0,0,0,0,0,0,0,0,0,0,0,0,0,0,0,0,0,0,0,0,0,0,0,0,0,0,0,0,0,0,0,0,1,0,0,0,0,1,0,0,0,0,0,0,0,0,0,0,1,0,0,0,0,0,0,0,1,0,0,1,0,0,0,0,0,0,0,0,0,0,0,1,0,1,1,0,1,1,0,0,0,0,0,0,1,1,1,0,0,0,1,0,1,0,1,1,0,0,1,1,0,0,1,0,1,1,0,0,0,0,1,1,1,0,1,1,0,0,0,0,0,0,0,0,0,1,0,1,0,1,0,1,1,0,0,1,1,0,1,1,0,1,0,1,1,1,0,1,1,1,1,0,1,0,1,1,1,1,1,1,0
		834852		CHEMBL642159	Inhibitory activity against binding of the [3H]DPCPX to human A1 receptor (hA1) radioligands using competition binding assay	B			BAO_0000192	BAO_0000357	single protein format	Cc1[nH]c2nc(-c3ccccc3)nc(N[C@@H]3CCCCNC3=O)c2c1C			CHEMBL1131846	Bioorg Med Chem Lett	1999	[object Object]	CHEMBL312503		CHEMBL312503	6.11	0	http://www.openphacts.org/units/Nanomolar	142919	=	1	1	=		Ki	nM		CHEMBL226	Homo sapiens	Adenosine A1 receptor	9606			Ki	nM	UO_0000065		771.0	771.0	CHEMBL312503	5.112945621949043	0,0,0,0,0,0,0,0,0,0,0,0,0,0,0,0,0,0,0,1,0,0,0,0,0,0,0,0,0,0,0,0,0,0,0,0,0,0,1,0,0,0,0,0,0,0,0,0,0,0,0,0,0,1,1,0,0,0,0,0,0,0,1,0,0,1,0,0,0,0,0,0,0,0,0,0,0,1,0,1,1,0,1,1,0,0,0,0,0,0,1,1,1,0,0,1,1,0,1,0,1,1,0,0,1,1,0,0,0,0,1,1,0,0,0,0,0,1,1,0,1,1,0,0,0,1,0,1,1,1,0,1,0,1,0,1,0,1,0,0,0,0,1,1,1,1,0,1,0,1,1,1,0,1,1,0,1,0,1,0,1,1,1,1,1,1,0
		836033		CHEMBL642159	Inhibitory activity against binding of the [3H]DPCPX to human A1 receptor (hA1) radioligands using competition binding assay	B			BAO_0000192	BAO_0000357	single protein format	Cc1[nH]c2nc(-c3ccccc3)nc(NCCN3CCNC3=O)c2c1C			CHEMBL1131846	Bioorg Med Chem Lett	1999	[object Object]	CHEMBL82197		CHEMBL82197	6.84	0	http://www.openphacts.org/units/Nanomolar	142916	=	1	1	=		Ki	nM		CHEMBL226	Homo sapiens	Adenosine A1 receptor	9606			Ki	nM	UO_0000065		144.0	144.0	CHEMBL82197	5.841637507904751	0,0,0,0,0,0,0,0,0,0,0,0,0,0,0,0,0,0,0,0,0,0,0,0,0,0,0,0,0,0,0,0,0,0,0,0,0,1,1,0,0,0,0,0,0,0,0,0,0,0,0,0,0,1,0,0,0,0,0,0,0,0,1,0,0,1,0,0,0,0,0,0,0,0,0,1,0,1,0,1,1,0,1,1,0,1,1,0,0,0,1,1,0,0,0,0,1,0,1,0,1,1,0,0,1,1,1,0,0,0,1,1,0,0,0,0,0,1,1,0,1,1,1,0,0,1,0,1,1,1,0,1,0,1,0,1,0,1,1,0,0,0,1,1,1,1,0,1,1,1,1,1,0,1,1,1,1,0,1,0,1,1,1,1,1,1,0
		837545		CHEMBL640602	Binding affinity against Adenosine A1 receptor from rat forebrain membranes with N6-[3H]- cyclohexyladenosine	B			BAO_0000192	BAO_0000019	assay format	CCCn1c(=O)c2nc(C3CCC(=O)C3)[nH]c2n(CCC)c1=O			CHEMBL1126778	J Med Chem	1993	[object Object]	CHEMBL84545		CHEMBL84545	7.98	0	http://www.openphacts.org/units/Nanomolar	150891	=	1	1	=		Ki	nM		CHEMBL226	Homo sapiens	Adenosine A1 receptor	9606			Ki	nM	UO_0000065		10.5	10.5	CHEMBL84545	6.978810700930062	0,0,0,0,0,0,0,0,0,0,0,0,0,0,0,0,0,0,0,0,0,0,0,0,0,0,0,0,0,0,0,0,0,0,0,0,0,1,1,0,0,0,0,0,0,0,0,0,0,0,0,0,0,0,0,0,0,0,0,0,0,0,1,0,0,1,0,0,0,0,0,0,0,0,0,1,0,1,0,1,1,0,0,1,0,1,0,0,0,1,1,1,1,0,0,1,1,1,1,0,1,1,0,0,0,1,1,0,0,0,1,1,0,1,1,1,0,1,1,0,1,1,1,0,0,1,0,1,1,1,0,0,1,0,0,0,1,1,1,0,0,0,1,1,1,0,1,1,1,1,1,1,1,1,1,1,1,0,1,1,1,1,1,1,1,1,0
		845864		CHEMBL642159	Inhibitory activity against binding of the [3H]DPCPX to human A1 receptor (hA1) radioligands using competition binding assay	B			BAO_0000192	BAO_0000357	single protein format	Cc1nc2nc(-c3ccccc3)[nH]c(N[C@H](CO)CC(C)C)c-2c1C			CHEMBL1131846	Bioorg Med Chem Lett	1999	[object Object]	CHEMBL78659		CHEMBL78659	6.02	0	http://www.openphacts.org/units/Nanomolar	142914	=	1	1	=		Ki	nM		CHEMBL226	Homo sapiens	Adenosine A1 receptor	9606			Ki	nM	UO_0000065		951.0	951.0	CHEMBL78659	5.021819483062586	0,0,0,0,0,0,0,0,0,0,0,0,0,0,0,0,0,0,0,0,0,0,0,0,0,0,0,0,0,0,0,0,0,0,0,0,0,0,1,0,0,0,0,1,0,0,0,0,0,0,0,0,0,0,1,0,0,0,0,0,0,0,1,0,0,1,0,0,0,0,0,0,0,0,1,0,0,1,0,0,1,0,1,1,0,0,0,0,0,0,1,1,0,0,0,1,1,0,1,0,0,1,0,0,1,1,0,0,1,1,0,1,0,0,0,1,0,0,0,0,1,1,0,0,0,0,0,0,0,0,0,1,0,1,0,1,0,1,0,1,0,1,1,0,1,1,0,0,0,1,1,1,0,1,0,1,1,1,1,0,1,1,1,1,1,1,0
		845871		CHEMBL642159	Inhibitory activity against binding of the [3H]DPCPX to human A1 receptor (hA1) radioligands using competition binding assay	B			BAO_0000192	BAO_0000357	single protein format	Cc1[nH]c2nc(-c3ccccc3)nc(NCc3ccncc3)c2c1C			CHEMBL1131846	Bioorg Med Chem Lett	1999	[object Object]	CHEMBL81863		CHEMBL81863	6.88	0	http://www.openphacts.org/units/Nanomolar	142915	=	1	1	=		Ki	nM		CHEMBL226	Homo sapiens	Adenosine A1 receptor	9606			Ki	nM	UO_0000065		132.0	132.0	CHEMBL81863	5.87942606879415	0,0,0,0,0,0,0,0,0,0,0,0,0,0,0,0,0,0,0,0,0,0,0,0,0,0,0,0,0,0,0,0,0,0,0,0,0,0,1,0,0,0,0,0,0,0,0,0,0,0,0,0,0,1,0,0,0,0,0,0,0,0,1,0,0,1,0,0,0,0,0,0,0,0,0,0,0,1,0,0,1,0,1,1,0,0,0,0,0,0,0,0,0,0,0,0,1,0,1,0,1,1,0,0,0,1,0,0,0,0,0,0,0,0,0,0,0,0,0,0,1,1,0,0,0,1,0,0,0,0,0,1,0,1,0,1,0,1,0,0,0,0,1,0,1,1,0,0,0,1,1,1,0,1,0,1,1,0,1,0,1,1,1,1,0,1,0
		850537		CHEMBL642159	Inhibitory activity against binding of the [3H]DPCPX to human A1 receptor (hA1) radioligands using competition binding assay	B			BAO_0000192	BAO_0000357	single protein format	Cc1nc2nc(-c3ccccc3)[nH]c(N[C@H](C)c3ccccc3)c-2c1C			CHEMBL1131846	Bioorg Med Chem Lett	1999	[object Object]	CHEMBL81336		CHEMBL81336	6.01	0	http://www.openphacts.org/units/Nanomolar	142911	=	1	1	=		Ki	nM		CHEMBL226	Homo sapiens	Adenosine A1 receptor	9606			Ki	nM	UO_0000065		981.0	981.0	CHEMBL81336	5.008330992620052	0,0,0,0,0,0,0,0,0,0,0,0,0,0,0,0,0,0,0,0,0,0,0,0,0,0,0,0,0,0,0,0,0,0,0,0,0,0,1,0,0,0,0,1,0,0,0,0,0,0,0,0,0,0,0,0,0,0,0,0,0,0,1,0,0,1,0,0,0,0,0,0,0,0,0,0,0,1,0,0,1,0,0,1,0,0,0,0,0,0,0,0,0,0,0,0,1,0,1,0,0,1,0,0,0,1,0,0,0,0,0,0,0,0,0,0,0,0,0,0,1,1,0,0,0,1,0,0,0,0,0,1,0,1,0,1,0,1,0,0,0,1,1,0,1,1,0,0,0,1,1,1,0,0,0,0,1,0,1,0,1,1,1,1,0,1,0
		852677		CHEMBL642159	Inhibitory activity against binding of the [3H]DPCPX to human A1 receptor (hA1) radioligands using competition binding assay	B			BAO_0000192	BAO_0000357	single protein format	Cc1[nH]c2nc(-c3ccccc3)nc(N[C@H]3CC[C@H](O)CC3)c2c1C			CHEMBL1131846	Bioorg Med Chem Lett	1999	[object Object]	CHEMBL78595		CHEMBL78595	7.60	0	http://www.openphacts.org/units/Nanomolar	142912	=	1	1	=		Ki	nM		CHEMBL226	Homo sapiens	Adenosine A1 receptor	9606			Ki	nM	UO_0000065		25.0	25.0	CHEMBL78595	6.6020599913279625	0,0,0,0,0,0,0,0,0,0,0,0,0,0,0,0,0,0,0,0,0,0,0,0,0,0,0,0,0,0,0,0,0,0,0,0,0,0,1,0,0,0,0,0,0,0,0,0,0,0,0,0,0,1,0,0,0,0,0,0,0,0,1,0,0,1,0,0,0,0,0,0,0,0,0,0,0,1,0,0,1,0,0,1,0,0,0,0,0,0,1,0,0,0,0,0,1,0,1,0,0,1,0,0,1,1,0,0,0,0,0,1,0,0,0,0,0,0,1,0,1,1,0,0,0,1,0,1,1,1,0,1,1,1,0,1,0,1,0,1,0,0,1,1,1,1,0,1,0,1,1,1,1,0,0,0,1,1,1,0,1,1,1,1,1,1,0
		856028		CHEMBL642159	Inhibitory activity against binding of the [3H]DPCPX to human A1 receptor (hA1) radioligands using competition binding assay	B			BAO_0000192	BAO_0000357	single protein format	Cc1[nH]c2nc(-c3ccccc3)nc(N[C@@H]3Cc4ccccc4[C@H]3O)c2c1C			CHEMBL1131846	Bioorg Med Chem Lett	1999	[object Object]	CHEMBL441806		CHEMBL441806	6.05	0	http://www.openphacts.org/units/Nanomolar	142917	=	1	1	=		Ki	nM		CHEMBL226	Homo sapiens	Adenosine A1 receptor	9606			Ki	nM	UO_0000065		896.0	896.0	CHEMBL441806	5.047691990337875	0,0,0,0,0,0,0,0,0,0,0,0,0,0,0,0,0,0,0,0,0,0,0,0,0,0,0,0,0,0,0,0,0,0,0,0,0,0,1,0,0,0,0,0,0,0,0,0,0,0,0,0,0,1,1,0,0,0,0,0,0,0,1,0,0,1,0,0,0,0,0,0,0,0,0,0,0,1,0,0,1,0,0,1,0,0,0,0,0,0,1,1,0,0,0,1,1,0,1,0,0,1,0,0,1,1,0,0,0,0,0,1,0,0,0,0,0,0,0,0,1,1,0,0,0,1,0,1,0,0,0,1,0,1,0,1,0,1,0,1,0,0,1,1,1,1,0,0,0,1,1,1,1,0,0,0,1,1,1,0,1,1,1,1,1,1,0
		865116		CHEMBL645034	Binding affinity for adenosine A1 receptor determined using hamster DDT1 cell membranes with [3H]CCPA as radioligand	B			BAO_0000192	BAO_0000219	cell-based format	O=C(NC1CCC1)OC[C@H]1OC(n2cnc3c(NC4CCOC4)ncnc32)[C@H](O)[C@@H]1O			CHEMBL1137938	Bioorg Med Chem Lett	2004	[object Object]	CHEMBL149735		CHEMBL149735	6.51	0	http://www.openphacts.org/units/Nanomolar	294589	=	1	1	=		Ki	nM		CHEMBL226	Homo sapiens	Adenosine A1 receptor	9606			Ki	nM	UO_0000065		306.0	306.0	CHEMBL149735	5.51427857351842	0,0,0,0,0,0,0,0,0,0,0,1,0,0,0,0,0,0,0,0,0,0,0,1,0,0,0,0,0,0,0,0,0,0,0,0,0,0,1,0,0,0,0,0,0,0,0,0,0,0,0,0,0,0,1,0,0,1,0,0,0,0,1,0,0,1,0,0,0,0,0,0,1,0,0,1,0,1,0,1,1,0,0,1,0,1,1,0,0,1,1,1,1,0,0,1,1,1,1,0,0,1,0,0,1,1,1,0,0,1,1,1,0,0,0,0,0,1,1,0,1,1,1,1,0,1,1,1,0,1,0,1,1,1,0,1,0,1,1,1,1,0,1,1,0,0,1,1,1,0,1,1,1,1,1,1,1,1,1,1,0,1,1,1,1,1,0
		865118		CHEMBL645034	Binding affinity for adenosine A1 receptor determined using hamster DDT1 cell membranes with [3H]CCPA as radioligand	B			BAO_0000192	BAO_0000219	cell-based format	O[C@@H]1[C@@H](CO/C(S)=N/C2CCC2)OC(n2cnc3c(NC4CCOC4)ncnc32)[C@@H]1O			CHEMBL1137938	Bioorg Med Chem Lett	2004	[object Object]	CHEMBL150944		CHEMBL150944	6.83	0	http://www.openphacts.org/units/Nanomolar	294590	=	1	1	=		Ki	nM		CHEMBL226	Homo sapiens	Adenosine A1 receptor	9606			Ki	nM	UO_0000065		148.0	148.0	CHEMBL150944	5.8297382846050425	0,0,0,0,0,0,0,0,0,0,0,1,0,0,0,0,0,0,0,0,0,0,0,0,0,0,0,0,0,0,0,0,0,0,0,0,0,0,1,0,0,0,0,0,0,0,0,1,0,0,0,0,0,0,1,0,0,1,0,0,0,0,1,0,0,1,0,0,0,0,0,0,1,0,0,1,0,1,1,1,1,1,0,1,0,1,1,0,1,1,1,1,1,0,0,1,1,1,1,0,0,1,0,0,1,1,1,0,0,1,1,1,0,0,0,0,0,1,1,1,1,1,1,0,0,1,1,1,0,1,0,1,1,1,0,1,0,1,1,1,1,0,1,1,0,0,1,1,1,0,1,1,1,1,0,1,1,1,1,1,0,1,1,1,1,1,0
		865939		CHEMBL644311	Displacement of [3H]DPCPX from human Adenosine A1 receptor expressed in CHO cells	B			BAO_0000192	BAO_0000219	cell-based format	O=C(Nc1cccc(Cl)c1)Nc1nc2nn(CCc3ccccc3)cc2c2nc(-c3ccco3)nn12			CHEMBL1132457	J Med Chem	1999	[object Object]	CHEMBL137950		CHEMBL137950	6.60	0	http://www.openphacts.org/units/Nanomolar	268743	=	1	1	=		Ki	nM		CHEMBL226	Homo sapiens	Adenosine A1 receptor	9606			Ki	nM	UO_0000065		251.0	251.0	CHEMBL137950	5.600326278518962	0,0,0,0,0,0,0,0,0,0,0,0,0,0,0,0,0,0,0,0,0,0,0,0,0,1,0,0,0,0,0,0,0,0,0,0,0,1,1,0,0,0,0,1,0,0,0,0,0,0,0,0,1,0,0,0,0,1,0,0,0,0,1,0,0,1,0,0,0,0,0,0,0,0,0,1,0,1,0,1,1,0,0,1,0,0,0,1,0,0,0,0,0,0,1,1,1,1,1,0,1,1,0,1,0,1,1,1,0,0,1,1,0,0,0,0,0,1,1,0,1,1,1,0,1,1,0,0,0,0,1,1,0,1,1,1,0,1,0,0,0,0,1,0,0,1,0,1,1,0,0,1,1,1,1,1,1,0,1,1,0,1,1,1,1,1,0
		866364		CHEMBL645034	Binding affinity for adenosine A1 receptor determined using hamster DDT1 cell membranes with [3H]CCPA as radioligand	B			BAO_0000192	BAO_0000219	cell-based format	CC/N=C(\S)OC[C@H]1OC(n2cnc3c(NC4CCOC4)nc(Cl)nc32)[C@H](O)[C@@H]1O			CHEMBL1137938	Bioorg Med Chem Lett	2004	[object Object]	CHEMBL151050		CHEMBL151050	7.26	0	http://www.openphacts.org/units/Nanomolar	294580	=	1	1	=		Ki	nM		CHEMBL226	Homo sapiens	Adenosine A1 receptor	9606			Ki	nM	UO_0000065		55.0	55.0	CHEMBL151050	6.259637310505756	0,0,0,0,0,0,0,0,0,0,0,0,0,0,0,0,0,0,0,0,0,0,0,0,0,0,0,0,0,0,0,0,0,0,0,0,0,0,1,0,0,0,0,0,0,0,0,1,0,0,0,0,0,0,1,0,0,1,0,0,0,0,1,0,0,1,0,0,0,0,0,0,1,0,0,1,0,1,1,1,1,1,0,1,0,1,1,1,1,1,1,1,1,0,0,1,1,1,1,0,1,1,0,1,1,1,1,1,0,1,1,1,0,0,1,0,0,1,1,1,1,1,1,0,0,1,1,1,1,1,0,1,1,1,1,1,0,1,1,1,1,0,1,1,0,0,1,1,1,0,1,1,1,1,0,1,1,1,1,1,1,1,1,1,1,1,0
		866372		CHEMBL645034	Binding affinity for adenosine A1 receptor determined using hamster DDT1 cell membranes with [3H]CCPA as radioligand	B			BAO_0000192	BAO_0000219	cell-based format	CCCC/N=C(\S)OC[C@H]1OC(n2cnc3c(NC4CCOC4)ncnc32)[C@H](O)[C@@H]1O			CHEMBL1137938	Bioorg Med Chem Lett	2004	[object Object]	CHEMBL347342		CHEMBL347342	6.80	0	http://www.openphacts.org/units/Nanomolar	294584	=	1	1	=		Ki	nM		CHEMBL226	Homo sapiens	Adenosine A1 receptor	9606			Ki	nM	UO_0000065		157.0	157.0	CHEMBL347342	5.804100347590766	0,0,0,0,0,0,0,0,0,0,0,0,0,0,0,0,0,0,0,0,0,0,0,0,0,0,0,0,0,0,0,0,0,0,0,0,0,0,1,0,0,0,0,0,0,0,0,1,0,0,0,0,0,0,1,0,0,1,0,0,0,0,1,0,0,1,0,0,0,0,0,0,1,0,0,1,0,1,1,1,1,1,0,1,0,1,1,0,1,1,1,1,1,0,0,1,1,1,1,0,1,1,0,0,1,1,1,0,0,1,1,1,0,0,1,1,1,1,1,1,1,1,1,0,0,1,1,1,1,1,0,1,1,1,0,1,0,1,1,1,1,0,1,1,0,0,1,1,1,0,1,1,1,1,0,1,1,1,1,1,1,1,1,1,1,1,0
		866375		CHEMBL645034	Binding affinity for adenosine A1 receptor determined using hamster DDT1 cell membranes with [3H]CCPA as radioligand	B			BAO_0000192	BAO_0000219	cell-based format	CC(C)/N=C(\S)OC[C@H]1OC(n2cnc3c(NC4CCOC4)ncnc32)[C@H](O)[C@@H]1O			CHEMBL1137938	Bioorg Med Chem Lett	2004	[object Object]	CHEMBL150676		CHEMBL150676	7.44	0	http://www.openphacts.org/units/Nanomolar	294586	=	1	1	=		Ki	nM		CHEMBL226	Homo sapiens	Adenosine A1 receptor	9606			Ki	nM	UO_0000065		36.0	36.0	CHEMBL150676	6.443697499232713	0,0,0,0,0,0,0,0,0,0,0,0,0,0,0,0,0,0,0,0,0,0,0,0,0,0,0,0,0,0,0,0,0,0,0,0,0,0,1,0,0,0,0,0,0,0,0,1,0,0,0,0,0,0,1,0,0,1,0,0,0,0,1,0,0,1,0,0,0,0,0,0,1,0,1,1,0,1,1,1,1,1,0,1,0,1,1,0,1,1,1,1,1,0,0,1,1,1,1,0,0,1,0,0,1,1,1,0,0,1,1,1,0,0,0,0,0,1,1,1,1,1,1,0,0,1,1,1,0,1,0,1,1,1,0,1,0,1,1,1,1,0,1,1,0,0,1,1,1,1,1,1,1,1,0,1,1,1,1,1,1,1,1,1,1,1,0
		867708		CHEMBL645034	Binding affinity for adenosine A1 receptor determined using hamster DDT1 cell membranes with [3H]CCPA as radioligand	B			BAO_0000192	BAO_0000219	cell-based format	CCCNC(=O)OC[C@H]1OC(n2cnc3c(NC4CCOC4)ncnc32)[C@H](O)[C@@H]1O			CHEMBL1137938	Bioorg Med Chem Lett	2004	[object Object]	CHEMBL151046		CHEMBL151046	6.63	0	http://www.openphacts.org/units/Nanomolar	294581	=	1	1	=		Ki	nM		CHEMBL226	Homo sapiens	Adenosine A1 receptor	9606			Ki	nM	UO_0000065		235.0	235.0	CHEMBL151046	5.628932137728264	0,0,0,0,0,0,0,0,0,0,0,0,0,0,0,0,0,0,0,0,0,0,0,1,0,0,0,0,0,0,0,0,0,0,0,0,0,0,1,0,0,0,0,0,0,0,0,0,0,0,0,0,0,0,1,0,0,1,0,0,0,0,1,0,0,1,0,0,0,0,0,0,1,0,0,1,0,1,0,1,1,0,1,1,0,1,1,0,0,1,1,1,1,0,0,1,1,1,1,0,1,1,0,0,1,1,1,0,0,1,1,1,0,0,1,1,0,1,1,0,1,1,1,1,0,1,1,1,1,1,0,1,1,1,0,1,0,1,1,1,1,0,1,1,0,0,1,1,1,0,1,1,1,1,1,1,1,1,1,1,1,1,1,1,1,1,0
		867710		CHEMBL645034	Binding affinity for adenosine A1 receptor determined using hamster DDT1 cell membranes with [3H]CCPA as radioligand	B			BAO_0000192	BAO_0000219	cell-based format	CCC/N=C(\S)OC[C@H]1OC(n2cnc3c(NC4CCOC4)ncnc32)[C@H](O)[C@@H]1O			CHEMBL1137938	Bioorg Med Chem Lett	2004	[object Object]	CHEMBL149520		CHEMBL149520	7.30	0	http://www.openphacts.org/units/Nanomolar	294582	=	1	1	=		Ki	nM		CHEMBL226	Homo sapiens	Adenosine A1 receptor	9606			Ki	nM	UO_0000065		50.0	50.0	CHEMBL149520	6.301029995663981	0,0,0,0,0,0,0,0,0,0,0,0,0,0,0,0,0,0,0,0,0,0,0,0,0,0,0,0,0,0,0,0,0,0,0,0,0,0,1,0,0,0,0,0,0,0,0,1,0,0,0,0,0,0,1,0,0,1,0,0,0,0,1,0,0,1,0,0,0,0,0,0,1,0,0,1,0,1,1,1,1,1,0,1,0,1,1,0,1,1,1,1,1,0,0,1,1,1,1,0,1,1,0,0,1,1,1,0,0,1,1,1,0,0,1,1,0,1,1,1,1,1,1,0,0,1,1,1,1,1,0,1,1,1,0,1,0,1,1,1,1,0,1,1,0,0,1,1,1,0,1,1,1,1,0,1,1,1,1,1,1,1,1,1,1,1,0
		867718		CHEMBL645034	Binding affinity for adenosine A1 receptor determined using hamster DDT1 cell membranes with [3H]CCPA as radioligand	B			BAO_0000192	BAO_0000219	cell-based format	O[C@@H]1[C@@H](CO/C(S)=N/C2CC2)OC(n2cnc3c(NC4CCOC4)ncnc32)[C@@H]1O			CHEMBL1137938	Bioorg Med Chem Lett	2004	[object Object]	CHEMBL151074		CHEMBL151074	6.80	0	http://www.openphacts.org/units/Nanomolar	294588	=	1	1	=		Ki	nM		CHEMBL226	Homo sapiens	Adenosine A1 receptor	9606			Ki	nM	UO_0000065		157.0	157.0	CHEMBL151074	5.804100347590766	0,0,0,0,0,0,0,0,0,0,0,0,0,0,0,0,0,0,0,0,0,0,1,0,0,0,0,0,0,0,0,0,0,0,0,0,0,0,1,0,0,0,0,0,0,0,0,1,0,0,0,0,0,0,1,0,0,1,0,0,0,0,1,0,0,1,0,0,0,0,0,0,1,0,0,1,0,1,1,1,1,1,0,1,0,1,1,0,1,1,1,1,1,0,0,1,1,1,1,0,0,1,0,0,1,1,1,0,0,1,1,1,0,0,0,0,0,1,1,1,1,1,1,0,0,1,1,1,0,1,0,1,1,1,0,1,0,1,1,1,1,0,1,1,0,0,1,1,1,0,1,1,1,1,0,1,1,1,1,1,0,1,1,1,1,1,0
		867720		CHEMBL645034	Binding affinity for adenosine A1 receptor determined using hamster DDT1 cell membranes with [3H]CCPA as radioligand	B			BAO_0000192	BAO_0000219	cell-based format	CN(C)C(=S)OC[C@H]1OC(n2cnc3c(NC4CCOC4)ncnc32)[C@H](O)[C@@H]1O			CHEMBL1137938	Bioorg Med Chem Lett	2004	[object Object]	CHEMBL150490		CHEMBL150490	6.69	0	http://www.openphacts.org/units/Nanomolar	294602	=	1	1	=		Ki	nM		CHEMBL226	Homo sapiens	Adenosine A1 receptor	9606			Ki	nM	UO_0000065		205.0	205.0	CHEMBL150490	5.688246138944246	0,0,0,0,0,0,0,0,0,0,0,0,0,0,0,0,0,0,0,0,0,0,0,0,0,0,0,0,0,0,0,0,0,0,0,0,0,0,1,0,0,0,0,0,0,0,0,1,0,0,0,0,0,0,1,0,0,1,0,0,0,0,1,0,0,1,0,0,0,0,0,0,1,1,1,1,0,1,0,1,1,1,0,1,0,1,1,0,1,1,1,1,1,1,0,1,1,1,1,0,0,1,0,0,1,1,1,0,1,1,1,1,0,0,0,0,0,1,1,0,1,1,1,0,0,1,1,1,0,1,0,1,1,1,0,1,0,1,1,1,1,0,1,1,0,0,1,1,1,1,1,1,1,1,0,1,1,1,1,1,1,1,1,1,1,1,0
		872328		CHEMBL644311	Displacement of [3H]DPCPX from human Adenosine A1 receptor expressed in CHO cells	B			BAO_0000192	BAO_0000219	cell-based format	Nc1nc2nn(CCCc3ccccc3)cc2c2nc(-c3ccco3)nn12			CHEMBL1132457	J Med Chem	1999	[object Object]	CHEMBL423542		CHEMBL423542	8.52	0	http://www.openphacts.org/units/Nanomolar	268737	=	1	1	=		Ki	nM		CHEMBL226	Homo sapiens	Adenosine A1 receptor	9606			Ki	nM	UO_0000065		3.0	3.0	CHEMBL423542	7.522878745280337	0,0,0,0,0,0,0,0,0,0,0,0,0,0,0,0,0,0,0,0,0,0,0,0,0,1,0,0,0,0,0,0,0,0,0,0,0,0,1,0,0,0,0,0,0,0,0,0,0,0,0,0,1,0,0,0,0,1,0,0,0,0,1,0,0,1,0,0,0,0,0,0,0,0,0,1,0,1,0,1,1,0,0,1,1,0,0,0,0,0,0,0,0,0,1,1,1,1,1,0,1,1,0,0,0,1,1,0,0,0,0,1,0,0,0,0,0,0,1,0,1,1,1,0,1,1,0,0,0,0,1,0,0,1,0,1,0,1,0,0,0,0,1,0,0,1,0,1,1,0,0,1,1,1,0,1,1,0,1,0,0,1,1,1,1,1,0
		872789		CHEMBL645034	Binding affinity for adenosine A1 receptor determined using hamster DDT1 cell membranes with [3H]CCPA as radioligand	B			BAO_0000192	BAO_0000219	cell-based format	O=C(NC1CC1)OC[C@H]1OC(n2cnc3c(NC4CCOC4)ncnc32)[C@H](O)[C@@H]1O			CHEMBL1137938	Bioorg Med Chem Lett	2004	[object Object]	CHEMBL150604		CHEMBL150604	6.68	0	http://www.openphacts.org/units/Nanomolar	294587	=	1	1	=		Ki	nM		CHEMBL226	Homo sapiens	Adenosine A1 receptor	9606			Ki	nM	UO_0000065		209.0	209.0	CHEMBL150604	5.679853713888946	0,0,0,0,0,0,0,0,0,0,0,0,0,0,0,0,0,0,0,0,0,0,1,1,0,0,0,0,0,0,0,0,0,0,0,0,0,0,1,0,0,0,0,0,0,0,0,0,0,0,0,0,0,0,1,0,0,1,0,0,0,0,1,0,0,1,0,0,0,0,0,0,1,0,0,1,0,1,0,1,1,0,0,1,0,1,1,0,0,1,1,1,1,0,0,1,1,1,1,0,0,1,0,0,1,1,1,0,0,1,1,1,0,0,0,0,0,1,1,0,1,1,1,1,0,1,1,1,0,1,0,1,1,1,0,1,0,1,1,1,1,0,1,1,0,0,1,1,1,0,1,1,1,1,1,1,1,1,1,1,0,1,1,1,1,1,0
		872806		CHEMBL643503	Binding affinity for human adenosine A1 receptor by displacement of [3H]DPCPX	B			BAO_0000192	BAO_0000357	single protein format	COc1cccc(-c2n[nH]c(Cc3ccc4ccccc4c3)n2)c1			CHEMBL1147439	Bioorg Med Chem Lett	2004	[object Object]	CHEMBL167343		CHEMBL167343	5.60	0	http://www.openphacts.org/units/Nanomolar	330121	=	1	1	=		Ki	nM		CHEMBL226	Homo sapiens	Adenosine A1 receptor	9606			Ki	uM	UO_0000065		2.5	2500.0	CHEMBL167343	4.6020599913279625	0,0,0,0,0,0,0,0,0,0,0,0,0,0,0,0,0,0,0,0,0,0,0,0,0,0,0,0,0,0,0,0,0,0,0,0,0,0,1,0,0,0,0,0,0,0,0,0,0,0,0,0,1,0,0,0,0,0,0,0,0,0,1,0,0,1,0,0,0,1,0,0,0,0,0,0,0,1,0,1,1,0,0,1,0,0,0,0,0,0,0,0,0,1,1,0,1,0,0,0,0,1,0,0,1,1,0,0,0,0,0,1,0,1,0,0,0,0,0,0,1,1,0,0,1,1,1,1,0,0,0,0,0,0,0,0,0,1,0,0,0,0,1,1,0,1,0,0,0,0,0,1,1,0,0,1,1,1,0,0,1,1,1,1,1,1,0
		873900		CHEMBL645034	Binding affinity for adenosine A1 receptor determined using hamster DDT1 cell membranes with [3H]CCPA as radioligand	B			BAO_0000192	BAO_0000219	cell-based format	C=CC/N=C(\S)OC[C@H]1OC(n2cnc3c(NC4CCOC4)ncnc32)[C@H](O)[C@@H]1O			CHEMBL1137938	Bioorg Med Chem Lett	2004	[object Object]	CHEMBL150200		CHEMBL150200	7.46	0	http://www.openphacts.org/units/Nanomolar	294599	=	1	1	=		Ki	nM		CHEMBL226	Homo sapiens	Adenosine A1 receptor	9606			Ki	nM	UO_0000065		35.0	35.0	CHEMBL150200	6.455931955649724	0,0,0,0,0,0,0,0,0,0,0,0,0,0,0,0,0,0,0,0,0,0,0,0,0,0,0,0,0,0,0,0,0,0,1,0,0,0,1,0,0,0,0,0,0,0,0,1,0,0,0,0,0,0,1,0,0,1,0,0,0,0,1,0,0,1,0,0,0,0,0,0,1,0,0,1,0,1,1,1,1,1,0,1,0,1,1,0,1,1,1,1,1,0,0,1,1,1,1,1,1,1,0,0,1,1,1,0,0,1,1,1,0,0,0,0,0,1,1,1,1,1,1,0,0,1,1,1,1,1,0,1,1,1,0,1,0,1,1,1,1,0,1,1,0,0,1,1,1,0,1,1,1,1,0,1,1,1,1,1,0,1,1,1,1,1,0
		875055		CHEMBL643503	Binding affinity for human adenosine A1 receptor by displacement of [3H]DPCPX	B			BAO_0000192	BAO_0000357	single protein format	Cn1nc(-c2ccc(N=[N+]=[N-])cc2)nc1-c1cccc(CN2CC=CC2)c1			CHEMBL1147439	Bioorg Med Chem Lett	2004	[object Object]	CHEMBL167977		CHEMBL167977	5.14	0	http://www.openphacts.org/units/Nanomolar	330125	=	1	1	=		Ki	nM		CHEMBL226	Homo sapiens	Adenosine A1 receptor	9606			Ki	uM	UO_0000065		7.3	7300.0	CHEMBL167977	4.136677139879544	0,0,0,0,0,0,0,0,0,0,0,0,0,0,0,0,0,0,0,0,0,0,0,0,0,0,0,0,0,0,0,0,0,0,0,0,0,0,1,0,0,0,0,0,0,0,0,0,0,1,0,0,1,0,0,0,0,0,0,0,0,0,1,0,0,1,0,0,0,0,1,0,0,0,0,1,0,1,0,1,1,0,0,1,0,1,1,0,0,0,0,0,0,1,1,0,1,0,0,1,1,0,0,0,0,0,0,0,0,0,0,0,0,0,0,0,0,0,0,1,1,1,1,0,1,1,0,0,0,1,1,0,0,1,0,1,0,1,1,0,0,0,1,0,1,1,0,0,1,0,1,0,0,1,0,1,1,0,1,0,1,1,1,1,0,1,0
		876217		CHEMBL645034	Binding affinity for adenosine A1 receptor determined using hamster DDT1 cell membranes with [3H]CCPA as radioligand	B			BAO_0000192	BAO_0000219	cell-based format	O[C@@H]1[C@@H](CO/C(S)=N/Cc2ccccc2)OC(n2cnc3c(NC4CCOC4)ncnc32)[C@@H]1O			CHEMBL1137938	Bioorg Med Chem Lett	2004	[object Object]	CHEMBL347519		CHEMBL347519	7.92	0	http://www.openphacts.org/units/Nanomolar	294597	=	1	1	=		Ki	nM		CHEMBL226	Homo sapiens	Adenosine A1 receptor	9606			Ki	nM	UO_0000065		12.0	12.0	CHEMBL347519	6.920818753952375	0,0,0,0,0,0,0,0,0,0,0,0,0,0,0,0,0,0,0,0,0,0,0,0,0,0,0,0,0,0,0,0,0,0,0,0,0,0,1,0,0,0,0,0,0,0,0,1,0,0,0,0,0,0,1,0,0,1,0,0,0,0,1,0,0,1,0,0,0,0,0,0,1,0,0,1,0,1,1,1,1,1,0,1,0,1,1,0,1,1,1,1,1,0,0,1,1,1,1,0,1,1,0,0,1,1,1,0,0,1,1,1,0,0,0,0,0,1,1,1,1,1,1,0,0,1,1,1,1,1,0,1,1,1,0,1,0,1,1,1,1,0,1,1,0,1,1,1,1,0,1,1,1,1,0,1,1,1,1,1,0,1,1,1,1,1,0
		876219		CHEMBL645034	Binding affinity for adenosine A1 receptor determined using hamster DDT1 cell membranes with [3H]CCPA as radioligand	B			BAO_0000192	BAO_0000219	cell-based format	O=C(NCc1ccc(F)cc1)OC[C@H]1OC(n2cnc3c(NC4CCOC4)ncnc32)[C@H](O)[C@@H]1O			CHEMBL1137938	Bioorg Med Chem Lett	2004	[object Object]	CHEMBL151282		CHEMBL151282	5.72	0	http://www.openphacts.org/units/Nanomolar	294598	=	1	1	=		Ki	nM		CHEMBL226	Homo sapiens	Adenosine A1 receptor	9606			Ki	nM	UO_0000065		1913.0	1913.0	CHEMBL151282	4.718285029972704	0,0,0,0,0,0,0,0,0,0,0,0,0,0,0,0,0,0,0,0,0,0,0,1,0,0,0,0,0,0,0,0,0,0,0,0,0,0,1,0,0,0,1,0,0,0,0,0,0,0,0,0,0,0,1,0,0,1,0,0,0,0,1,0,0,1,0,0,0,0,0,0,1,0,0,1,0,1,0,1,1,0,1,1,0,1,1,1,0,1,1,1,1,0,0,1,1,1,1,0,1,1,0,0,1,1,1,1,0,1,1,1,0,0,0,0,0,1,1,0,1,1,1,1,0,1,1,1,1,1,0,1,1,1,1,1,0,1,1,1,1,0,1,1,0,1,1,1,1,0,1,1,1,1,1,1,1,1,1,1,0,1,1,1,1,1,0
		877543		CHEMBL643503	Binding affinity for human adenosine A1 receptor by displacement of [3H]DPCPX	B			BAO_0000192	BAO_0000357	single protein format	COc1cccc(-c2nc(Cc3ccc(C)c(C)c3)n[nH]2)c1			CHEMBL1147439	Bioorg Med Chem Lett	2004	[object Object]	CHEMBL165760		CHEMBL165760	5.77	0	http://www.openphacts.org/units/Nanomolar	330133	=	1	1	=		Ki	nM		CHEMBL226	Homo sapiens	Adenosine A1 receptor	9606			Ki	uM	UO_0000065		1.7	1700.0	CHEMBL165760	4.769551078621726	0,0,0,0,0,0,0,0,0,0,0,0,0,0,0,0,0,0,0,0,0,0,0,0,0,0,0,0,0,0,0,0,0,0,0,0,0,0,1,0,0,0,0,0,0,0,0,0,0,0,0,0,1,0,0,0,0,0,0,0,0,0,1,0,0,1,0,0,0,1,0,0,0,0,0,0,0,1,0,1,1,0,0,1,0,0,0,0,0,0,1,1,0,1,1,0,1,0,0,0,0,0,0,0,0,0,0,0,1,0,0,1,0,1,0,0,0,0,0,0,1,1,0,0,1,1,1,1,0,0,0,0,0,0,0,0,0,1,0,0,0,1,1,1,1,1,0,0,0,1,1,1,1,0,0,1,1,1,0,0,1,1,1,1,1,1,0
		878360		CHEMBL644311	Displacement of [3H]DPCPX from human Adenosine A1 receptor expressed in CHO cells	B			BAO_0000192	BAO_0000219	cell-based format	COc1ccc(NC(=O)Nc2nc3nn(CCc4ccccc4)cc3c3nc(-c4ccco4)nn23)cc1			CHEMBL1132457	J Med Chem	1999	[object Object]	CHEMBL422820		CHEMBL422820	6.70	0	http://www.openphacts.org/units/Nanomolar	268736	=	1	1	=		Ki	nM		CHEMBL226	Homo sapiens	Adenosine A1 receptor	9606			Ki	nM	UO_0000065		201.0	201.0	CHEMBL422820	5.696803942579511	0,0,0,0,0,0,0,0,0,0,0,0,0,0,0,0,0,0,0,0,0,0,0,0,0,1,0,0,0,0,0,0,0,0,0,0,0,1,1,0,0,0,0,1,0,0,0,0,0,0,0,0,1,0,0,0,0,1,0,0,0,0,1,0,0,1,0,0,0,0,0,0,0,0,0,1,0,1,0,1,1,0,0,1,0,0,0,0,0,0,0,0,0,1,1,1,1,1,1,0,1,1,0,0,0,1,1,0,0,0,1,1,0,1,0,0,0,1,1,0,1,1,1,0,1,1,1,1,0,0,1,1,0,1,0,1,0,1,0,0,0,0,1,1,0,1,1,1,1,0,0,1,1,1,1,1,1,1,1,1,1,1,1,1,1,1,0
		878782		CHEMBL643503	Binding affinity for human adenosine A1 receptor by displacement of [3H]DPCPX	B			BAO_0000192	BAO_0000357	single protein format	COc1cccc(-c2n[nH]c(Cc3cccc(F)c3F)n2)c1			CHEMBL1147439	Bioorg Med Chem Lett	2004	[object Object]	CHEMBL166500		CHEMBL166500	6.05	0	http://www.openphacts.org/units/Nanomolar	330135	=	1	1	=		Ki	nM		CHEMBL226	Homo sapiens	Adenosine A1 receptor	9606			Ki	uM	UO_0000065		0.9	900.0	CHEMBL166500	5.045757490560675	0,0,0,0,0,0,0,0,0,0,0,0,0,0,0,0,0,0,0,0,0,0,0,0,0,0,0,0,0,0,0,0,0,0,0,0,0,0,1,0,0,0,1,0,0,0,0,0,0,0,0,0,1,0,0,0,0,0,0,0,0,0,1,0,0,1,0,0,0,1,0,0,0,0,0,0,0,1,0,1,1,0,0,1,0,0,0,1,0,0,0,0,0,1,1,0,1,0,0,0,0,0,0,0,1,0,0,1,0,0,0,1,0,1,0,0,0,0,0,0,1,1,0,0,1,1,1,1,0,0,0,0,0,0,1,0,0,1,0,0,0,0,1,1,1,1,0,0,0,0,1,1,1,0,0,1,1,1,0,0,1,1,1,1,1,1,0
		881321		CHEMBL645034	Binding affinity for adenosine A1 receptor determined using hamster DDT1 cell membranes with [3H]CCPA as radioligand	B			BAO_0000192	BAO_0000219	cell-based format	C/N=C(\S)OC[C@H]1OC(n2cnc3c(NC4CCOC4)nc(Cl)nc32)[C@H](O)[C@@H]1O			CHEMBL1137938	Bioorg Med Chem Lett	2004	[object Object]	CHEMBL358227		CHEMBL358227	7.15	0	http://www.openphacts.org/units/Nanomolar	294577	=	1	1	=		Ki	nM		CHEMBL226	Homo sapiens	Adenosine A1 receptor	9606			Ki	nM	UO_0000065		71.0	71.0	CHEMBL358227	6.1487416512809245	0,0,0,0,0,0,0,0,0,0,0,0,0,0,0,0,0,0,0,0,0,0,0,0,0,0,0,0,0,0,0,0,0,0,0,0,0,0,1,0,0,0,0,0,0,0,0,1,0,0,0,0,0,0,1,0,0,1,0,0,0,0,1,0,0,1,0,0,0,0,0,0,1,0,0,1,0,1,1,1,1,1,0,1,0,1,1,1,1,1,1,1,1,1,0,1,1,1,1,0,0,1,0,1,1,1,1,1,1,1,1,1,0,0,0,0,0,1,1,1,1,1,1,0,0,1,1,1,0,1,0,1,1,1,1,1,0,1,1,1,1,0,1,1,0,0,1,1,1,0,1,1,1,1,0,1,1,1,1,1,1,1,1,1,1,1,0
		885880		CHEMBL644311	Displacement of [3H]DPCPX from human Adenosine A1 receptor expressed in CHO cells	B			BAO_0000192	BAO_0000219	cell-based format	CCn1cc2c(nc(N)n3nc(-c4ccco4)nc23)n1			CHEMBL1132457	J Med Chem	1999	[object Object]	CHEMBL137879		CHEMBL137879	8.30	0	http://www.openphacts.org/units/Nanomolar	268734	=	1	1	=		Ki	nM		CHEMBL226	Homo sapiens	Adenosine A1 receptor	9606			Ki	nM	UO_0000065		5.0	5.0	CHEMBL137879	7.301029995663981	0,0,0,0,0,0,0,0,0,0,0,0,0,0,0,0,0,0,0,0,0,0,0,0,0,1,0,0,0,0,0,0,0,0,0,0,0,0,1,0,0,0,0,0,0,0,0,0,0,0,0,0,1,0,0,0,0,1,0,0,0,0,1,0,0,1,0,0,0,0,0,0,0,0,0,1,0,1,0,1,1,0,0,1,1,0,0,0,0,0,0,0,0,0,1,1,1,1,1,0,1,1,0,0,0,1,1,0,0,0,0,1,0,0,1,0,0,0,0,0,1,1,1,0,1,1,0,0,0,0,1,0,0,1,0,1,0,1,0,0,0,0,1,0,0,0,0,0,1,0,0,1,1,1,0,1,1,0,1,0,1,1,1,1,1,1,0
		886356		CHEMBL645034	Binding affinity for adenosine A1 receptor determined using hamster DDT1 cell membranes with [3H]CCPA as radioligand	B			BAO_0000192	BAO_0000219	cell-based format	C/N=C(\S)OC[C@H]1OC(n2cnc3c(NC4CCOC4)ncnc32)[C@H](O)[C@@H]1O			CHEMBL1137938	Bioorg Med Chem Lett	2004	[object Object]	CHEMBL150348		CHEMBL150348	7.35	0	http://www.openphacts.org/units/Nanomolar	294576	=	1	1	=		Ki	nM		CHEMBL226	Homo sapiens	Adenosine A1 receptor	9606			Ki	nM	UO_0000065		45.0	45.0	CHEMBL150348	6.346787486224656	0,0,0,0,0,0,0,0,0,0,0,0,0,0,0,0,0,0,0,0,0,0,0,0,0,0,0,0,0,0,0,0,0,0,0,0,0,0,1,0,0,0,0,0,0,0,0,1,0,0,0,0,0,0,1,0,0,1,0,0,0,0,1,0,0,1,0,0,0,0,0,0,1,0,0,1,0,1,1,1,1,1,0,1,0,1,1,0,1,1,1,1,1,1,0,1,1,1,1,0,0,1,0,0,1,1,1,0,1,1,1,1,0,0,0,0,0,1,1,1,1,1,1,0,0,1,1,1,0,1,0,1,1,1,0,1,0,1,1,1,1,0,1,1,0,0,1,1,1,0,1,1,1,1,0,1,1,1,1,1,1,1,1,1,1,1,0
		886364		CHEMBL645034	Binding affinity for adenosine A1 receptor determined using hamster DDT1 cell membranes with [3H]CCPA as radioligand	B			BAO_0000192	BAO_0000219	cell-based format	CC(C)NC(=O)OC[C@H]1OC(n2cnc3c(NC4CCOC4)ncnc32)[C@H](O)[C@@H]1O			CHEMBL1137938	Bioorg Med Chem Lett	2004	[object Object]	CHEMBL151169		CHEMBL151169	7.11	0	http://www.openphacts.org/units/Nanomolar	294585	=	1	1	=		Ki	nM		CHEMBL226	Homo sapiens	Adenosine A1 receptor	9606			Ki	nM	UO_0000065		78.0	78.0	CHEMBL151169	6.107905397309519	0,0,0,0,0,0,0,0,0,0,0,0,0,0,0,0,0,0,0,0,0,0,0,1,0,0,0,0,0,0,0,0,0,0,0,0,0,0,1,0,0,0,0,0,0,0,0,0,0,0,0,0,0,0,1,0,0,1,0,0,0,0,1,0,0,1,0,0,0,0,0,0,1,0,1,1,0,1,0,1,1,0,0,1,0,1,1,0,0,1,1,1,1,0,0,1,1,1,1,0,0,1,0,0,1,1,1,0,0,1,1,1,0,0,0,0,0,1,1,0,1,1,1,1,0,1,1,1,0,1,0,1,1,1,0,1,0,1,1,1,1,0,1,1,0,0,1,1,1,1,1,1,1,1,1,1,1,1,1,1,1,1,1,1,1,1,0
		887141		CHEMBL644311	Displacement of [3H]DPCPX from human Adenosine A1 receptor expressed in CHO cells	B			BAO_0000192	BAO_0000219	cell-based format	CCCn1cc2c(nc(N)n3nc(-c4ccco4)nc23)n1			CHEMBL1132457	J Med Chem	1999	[object Object]	CHEMBL344706		CHEMBL344706	8.00	0	http://www.openphacts.org/units/Nanomolar	268745	=	1	1	=		Ki	nM		CHEMBL226	Homo sapiens	Adenosine A1 receptor	9606			Ki	nM	UO_0000065		10.0	10.0	CHEMBL344706	7	0,0,0,0,0,0,0,0,0,0,0,0,0,0,0,0,0,0,0,0,0,0,0,0,0,1,0,0,0,0,0,0,0,0,0,0,0,0,1,0,0,0,0,0,0,0,0,0,0,0,0,0,1,0,0,0,0,1,0,0,0,0,1,0,0,1,0,0,0,0,0,0,0,0,0,1,0,1,0,1,1,0,0,1,1,0,0,0,0,0,0,0,0,0,1,1,1,1,1,0,1,1,0,0,0,1,1,0,0,0,0,1,0,0,1,1,0,0,1,0,1,1,1,0,1,1,0,0,0,0,1,0,0,1,0,1,0,1,0,0,0,0,1,0,0,0,0,1,1,0,0,1,1,1,0,1,1,0,1,0,1,1,1,1,1,1,0
		887451		CHEMBL645034	Binding affinity for adenosine A1 receptor determined using hamster DDT1 cell membranes with [3H]CCPA as radioligand	B			BAO_0000192	BAO_0000219	cell-based format	CCNC(=O)OC[C@H]1OC(n2cnc3c(NC4CCOC4)ncnc32)[C@H](O)[C@@H]1O			CHEMBL1137938	Bioorg Med Chem Lett	2004	[object Object]	CHEMBL150240		CHEMBL150240	6.78	0	http://www.openphacts.org/units/Nanomolar	294578	=	1	1	=		Ki	nM		CHEMBL226	Homo sapiens	Adenosine A1 receptor	9606			Ki	nM	UO_0000065		167.0	167.0	CHEMBL150240	5.777283528852417	0,0,0,0,0,0,0,0,0,0,0,0,0,0,0,0,0,0,0,0,0,0,0,1,0,0,0,0,0,0,0,0,0,0,0,0,0,0,1,0,0,0,0,0,0,0,0,0,0,0,0,0,0,0,1,0,0,1,0,0,0,0,1,0,0,1,0,0,0,0,0,0,1,0,0,1,0,1,0,1,1,0,1,1,0,1,1,0,0,1,1,1,1,0,0,1,1,1,1,0,1,1,0,0,1,1,1,0,0,1,1,1,0,0,1,0,0,1,1,0,1,1,1,1,0,1,1,1,1,1,0,1,1,1,0,1,0,1,1,1,1,0,1,1,0,0,1,1,1,0,1,1,1,1,1,1,1,1,1,1,1,1,1,1,1,1,0
		888322		CHEMBL644311	Displacement of [3H]DPCPX from human Adenosine A1 receptor expressed in CHO cells	B			BAO_0000192	BAO_0000219	cell-based format	COc1ccc(NC(=O)Nc2nc3nn(CCCc4ccccc4)cc3c3nc(-c4ccco4)nn23)cc1			CHEMBL1132457	J Med Chem	1999	[object Object]	CHEMBL139182		CHEMBL139182	6.60	0	http://www.openphacts.org/units/Nanomolar	268742	=	1	1	=		Ki	nM		CHEMBL226	Homo sapiens	Adenosine A1 receptor	9606			Ki	nM	UO_0000065		251.0	251.0	CHEMBL139182	5.600326278518962	0,0,0,0,0,0,0,0,0,0,0,0,0,0,0,0,0,0,0,0,0,0,0,0,0,1,0,0,0,0,0,0,0,0,0,0,0,1,1,0,0,0,0,1,0,0,0,0,0,0,0,0,1,0,0,0,0,1,0,0,0,0,1,0,0,1,0,0,0,0,0,0,0,0,0,1,0,1,0,1,1,0,0,1,0,0,0,0,0,0,0,0,0,1,1,1,1,1,1,0,1,1,0,0,0,1,1,0,0,0,1,1,0,1,0,0,0,1,1,0,1,1,1,0,1,1,1,1,0,0,1,1,0,1,0,1,0,1,0,0,0,0,1,1,0,1,1,1,1,0,0,1,1,1,1,1,1,1,1,1,1,1,1,1,1,1,0
		888665		CHEMBL643503	Binding affinity for human adenosine A1 receptor by displacement of [3H]DPCPX	B			BAO_0000192	BAO_0000357	single protein format	COc1cccc(-c2n[nH]c(Cc3cccc(Br)c3)n2)c1			CHEMBL1147439	Bioorg Med Chem Lett	2004	[object Object]	CHEMBL168892		CHEMBL168892	7.00	0	http://www.openphacts.org/units/Nanomolar	330137	=	1	1	=		Ki	nM		CHEMBL226	Homo sapiens	Adenosine A1 receptor	9606			Ki	uM	UO_0000065		0.1	100.0	CHEMBL168892	6	0,0,0,0,0,0,0,0,0,0,0,0,0,0,0,0,0,0,0,0,0,0,0,0,0,0,0,0,0,0,0,0,0,0,0,0,0,0,1,0,0,0,0,0,0,0,1,0,0,0,0,0,1,0,0,0,0,0,0,0,0,0,1,0,0,1,0,0,0,1,0,0,0,0,0,0,0,1,0,1,1,0,0,1,0,0,0,1,0,0,0,0,0,1,1,0,1,0,0,0,0,0,0,0,1,0,0,1,0,0,0,1,0,1,0,0,0,0,0,0,1,1,0,0,1,1,1,1,0,0,0,0,0,0,1,0,0,1,0,0,0,0,1,1,0,1,0,0,0,0,0,1,1,0,0,1,1,1,0,0,1,1,1,1,1,1,0
		889946		CHEMBL645034	Binding affinity for adenosine A1 receptor determined using hamster DDT1 cell membranes with [3H]CCPA as radioligand	B			BAO_0000192	BAO_0000219	cell-based format	CNC(=O)OC[C@H]1OC(n2cnc3c(NC4CCOC4)ncnc32)[C@H](O)[C@@H]1O			CHEMBL1137938	Bioorg Med Chem Lett	2004	[object Object]	CHEMBL150950		CHEMBL150950	6.85	0	http://www.openphacts.org/units/Nanomolar	294574	=	1	1	=		Ki	nM		CHEMBL226	Homo sapiens	Adenosine A1 receptor	9606			Ki	nM	UO_0000065		140.0	140.0	CHEMBL150950	5.853871964321762	0,0,0,0,0,0,0,0,0,0,0,0,0,0,0,0,0,0,0,0,0,0,0,1,0,0,0,0,0,0,0,0,0,0,0,0,0,0,1,0,0,0,0,0,0,0,0,0,0,0,0,0,0,0,1,0,0,1,0,0,0,0,1,0,0,1,0,0,0,0,0,0,1,0,0,1,0,1,0,1,1,0,0,1,0,1,1,0,0,1,1,1,1,1,0,1,1,1,1,0,0,1,0,0,1,1,1,0,1,1,1,1,0,0,0,0,0,1,1,0,1,1,1,1,0,1,1,1,0,1,0,1,1,1,0,1,0,1,1,1,1,0,1,1,0,0,1,1,1,0,1,1,1,1,1,1,1,1,1,1,1,1,1,1,1,1,0
		889958		CHEMBL645034	Binding affinity for adenosine A1 receptor determined using hamster DDT1 cell membranes with [3H]CCPA as radioligand	B			BAO_0000192	BAO_0000219	cell-based format	CNC(=O)OC[C@H]1OC(n2cnc3c(NC4CCOC4)nc(Cl)nc32)[C@H](O)[C@@H]1O			CHEMBL1137938	Bioorg Med Chem Lett	2004	[object Object]	CHEMBL149790		CHEMBL149790	7.02	0	http://www.openphacts.org/units/Nanomolar	294575	=	1	1	=		Ki	nM		CHEMBL226	Homo sapiens	Adenosine A1 receptor	9606			Ki	nM	UO_0000065		96.0	96.0	CHEMBL149790	6.017728766960431	0,0,0,0,0,0,0,0,0,0,0,0,0,0,0,0,0,0,0,0,0,0,0,1,0,0,0,0,0,0,0,0,0,0,0,0,0,0,1,0,0,0,0,0,0,0,0,0,0,0,0,0,0,0,1,0,0,1,0,0,0,0,1,0,0,1,0,0,0,0,0,0,1,0,0,1,0,1,0,1,1,0,0,1,0,1,1,1,0,1,1,1,1,1,0,1,1,1,1,0,0,1,0,1,1,1,1,1,1,1,1,1,0,0,0,0,0,1,1,0,1,1,1,1,0,1,1,1,0,1,0,1,1,1,1,1,0,1,1,1,1,0,1,1,0,0,1,1,1,0,1,1,1,1,1,1,1,1,1,1,1,1,1,1,1,1,0
		892333		CHEMBL645034	Binding affinity for adenosine A1 receptor determined using hamster DDT1 cell membranes with [3H]CCPA as radioligand	B			BAO_0000192	BAO_0000219	cell-based format	O=C(NCc1ccccc1)OC[C@H]1OC(n2cnc3c(NC4CCOC4)ncnc32)[C@H](O)[C@@H]1O			CHEMBL1137938	Bioorg Med Chem Lett	2004	[object Object]	CHEMBL150983		CHEMBL150983	5.74	0	http://www.openphacts.org/units/Nanomolar	294596	=	1	1	=		Ki	nM		CHEMBL226	Homo sapiens	Adenosine A1 receptor	9606			Ki	nM	UO_0000065		1826.0	1826.0	CHEMBL150983	4.73849922680172	0,0,0,0,0,0,0,0,0,0,0,0,0,0,0,0,0,0,0,0,0,0,0,1,0,0,0,0,0,0,0,0,0,0,0,0,0,0,1,0,0,0,0,0,0,0,0,0,0,0,0,0,0,0,1,0,0,1,0,0,0,0,1,0,0,1,0,0,0,0,0,0,1,0,0,1,0,1,0,1,1,0,1,1,0,1,1,0,0,1,1,1,1,0,0,1,1,1,1,0,1,1,0,0,1,1,1,0,0,1,1,1,0,0,0,0,0,1,1,0,1,1,1,1,0,1,1,1,1,1,0,1,1,1,0,1,0,1,1,1,1,0,1,1,0,1,1,1,1,0,1,1,1,1,1,1,1,1,1,1,0,1,1,1,1,1,0
		893395		CHEMBL645034	Binding affinity for adenosine A1 receptor determined using hamster DDT1 cell membranes with [3H]CCPA as radioligand	B			BAO_0000192	BAO_0000219	cell-based format	CC/N=C(\S)OC[C@H]1OC(n2cnc3c(NC4CCOC4)ncnc32)[C@H](O)[C@@H]1O			CHEMBL1137938	Bioorg Med Chem Lett	2004	[object Object]	CHEMBL358613		CHEMBL358613	7.48	0	http://www.openphacts.org/units/Nanomolar	294579	=	1	1	=		Ki	nM		CHEMBL226	Homo sapiens	Adenosine A1 receptor	9606			Ki	nM	UO_0000065		33.0	33.0	CHEMBL358613	6.481486060122113	0,0,0,0,0,0,0,0,0,0,0,0,0,0,0,0,0,0,0,0,0,0,0,0,0,0,0,0,0,0,0,0,0,0,0,0,0,0,1,0,0,0,0,0,0,0,0,1,0,0,0,0,0,0,1,0,0,1,0,0,0,0,1,0,0,1,0,0,0,0,0,0,1,0,0,1,0,1,1,1,1,1,0,1,0,1,1,0,1,1,1,1,1,0,0,1,1,1,1,0,1,1,0,0,1,1,1,0,0,1,1,1,0,0,1,0,0,1,1,1,1,1,1,0,0,1,1,1,1,1,0,1,1,1,0,1,0,1,1,1,1,0,1,1,0,0,1,1,1,0,1,1,1,1,0,1,1,1,1,1,1,1,1,1,1,1,0
		893398		CHEMBL645034	Binding affinity for adenosine A1 receptor determined using hamster DDT1 cell membranes with [3H]CCPA as radioligand	B			BAO_0000192	BAO_0000219	cell-based format	O=C(NC1CCCC1)OC[C@H]1OC(n2cnc3c(NC4CCOC4)ncnc32)[C@H](O)[C@@H]1O			CHEMBL1137938	Bioorg Med Chem Lett	2004	[object Object]	CHEMBL356776		CHEMBL356776	6.49	0	http://www.openphacts.org/units/Nanomolar	294591	=	1	1	=		Ki	nM		CHEMBL226	Homo sapiens	Adenosine A1 receptor	9606			Ki	nM	UO_0000065		321.0	321.0	CHEMBL356776	5.493494967595128	0,0,0,0,0,0,0,0,0,0,0,0,0,0,0,0,0,0,0,0,0,0,0,1,0,0,0,0,0,0,0,0,0,0,0,0,0,0,1,0,0,0,0,0,0,0,0,0,0,0,0,0,0,0,1,0,0,1,0,0,0,0,1,0,0,1,0,0,0,0,0,0,1,0,0,1,0,1,0,1,1,0,0,1,0,1,1,0,0,1,1,1,1,0,0,1,1,1,1,0,0,1,0,0,1,1,1,0,0,1,1,1,0,0,0,0,0,1,1,0,1,1,1,1,0,1,1,1,0,1,0,1,1,1,0,1,0,1,1,1,1,0,1,1,0,0,1,1,1,0,1,1,1,1,1,1,1,1,1,1,0,1,1,1,1,1,0
		894571		CHEMBL643503	Binding affinity for human adenosine A1 receptor by displacement of [3H]DPCPX	B			BAO_0000192	BAO_0000357	single protein format	COc1cccc(-c2n[nH]c(CCc3ccc(Cl)c(Cl)c3)n2)c1			CHEMBL1147439	Bioorg Med Chem Lett	2004	[object Object]	CHEMBL168912		CHEMBL168912	5.75	0	http://www.openphacts.org/units/Nanomolar	330138	=	1	1	=		Ki	nM		CHEMBL226	Homo sapiens	Adenosine A1 receptor	9606			Ki	uM	UO_0000065		1.8	1800.0	CHEMBL168912	4.7447274948966935	0,0,0,0,0,0,0,0,0,0,0,0,0,0,0,0,0,0,0,0,0,0,0,0,0,0,0,0,0,0,0,0,0,0,0,0,0,0,1,0,0,0,0,0,0,0,0,0,0,0,0,0,1,0,0,0,0,0,0,0,0,0,1,0,0,1,0,0,0,1,0,0,0,0,0,0,0,1,0,1,1,0,0,1,0,0,0,1,0,0,1,0,0,1,1,0,1,0,0,0,0,0,0,1,1,0,0,1,0,0,0,1,0,1,0,0,0,0,1,0,1,1,0,0,1,1,1,1,0,0,0,0,0,0,1,0,0,1,0,0,0,0,1,1,1,1,0,1,0,0,1,1,1,0,0,1,1,1,0,0,1,1,1,1,1,1,0
		895680		CHEMBL645034	Binding affinity for adenosine A1 receptor determined using hamster DDT1 cell membranes with [3H]CCPA as radioligand	B			BAO_0000192	BAO_0000219	cell-based format	O[C@@H]1[C@@H](CO/C(S)=N/C2CCCC2)OC(n2cnc3c(NC4CCOC4)ncnc32)[C@@H]1O			CHEMBL1137938	Bioorg Med Chem Lett	2004	[object Object]	CHEMBL356610		CHEMBL356610	7.14	0	http://www.openphacts.org/units/Nanomolar	294593	=	1	1	=		Ki	nM		CHEMBL226	Homo sapiens	Adenosine A1 receptor	9606			Ki	nM	UO_0000065		72.0	72.0	CHEMBL356610	6.142667503568732	0,0,0,0,0,0,0,0,0,0,0,0,0,0,0,0,0,0,0,0,0,0,0,0,0,0,0,0,0,0,0,0,0,0,0,0,0,0,1,0,0,0,0,0,0,0,0,1,0,0,0,0,0,0,1,0,0,1,0,0,0,0,1,0,0,1,0,0,0,0,0,0,1,0,0,1,0,1,1,1,1,1,0,1,0,1,1,0,1,1,1,1,1,0,0,1,1,1,1,0,0,1,0,0,1,1,1,0,0,1,1,1,0,0,0,0,0,1,1,1,1,1,1,0,0,1,1,1,0,1,0,1,1,1,0,1,0,1,1,1,1,0,1,1,0,0,1,1,1,0,1,1,1,1,0,1,1,1,1,1,0,1,1,1,1,1,0
		895683		CHEMBL645034	Binding affinity for adenosine A1 receptor determined using hamster DDT1 cell membranes with [3H]CCPA as radioligand	B			BAO_0000192	BAO_0000219	cell-based format	OC[C@H]1O[C@@H](n2cnc3c(N[C@@H]4CCOC4)ncnc32)[C@H](O)[C@@H]1O			CHEMBL1137938	Bioorg Med Chem Lett	2004	[object Object]	CHEMBL392149	TECADENOSON	CHEMBL392149	8.52	0	http://www.openphacts.org/units/Nanomolar	294603	=	1	1	=		Ki	nM		CHEMBL226	Homo sapiens	Adenosine A1 receptor	9606			Ki	nM	UO_0000065		3.0	3.0	CHEMBL392149	7.522878745280337	0,0,0,0,0,0,0,0,0,0,0,0,0,0,0,0,0,0,0,0,0,0,0,0,0,0,0,0,0,0,0,0,0,0,0,0,0,0,1,0,0,0,0,0,0,0,0,0,0,0,0,0,0,1,1,0,0,1,0,0,0,0,1,0,0,1,0,0,0,0,0,0,1,0,0,1,0,1,0,1,1,0,1,1,0,1,1,0,0,1,1,1,1,0,0,1,1,1,1,0,0,1,0,0,1,1,0,0,0,1,1,1,0,0,0,0,0,1,1,0,1,1,1,0,0,1,0,1,0,1,0,1,1,1,0,1,0,1,1,1,1,0,1,1,0,0,1,1,1,0,1,1,1,1,0,1,1,1,1,1,0,1,1,1,1,1,0
		895696		CHEMBL643503	Binding affinity for human adenosine A1 receptor by displacement of [3H]DPCPX	B			BAO_0000192	BAO_0000357	single protein format	COc1cccc(-c2n[nH]c(Cc3ccc(Cl)c(Cl)c3)n2)c1			CHEMBL1147439	Bioorg Med Chem Lett	2004	[object Object]	CHEMBL354321		CHEMBL354321	5.72	0	http://www.openphacts.org/units/Nanomolar	330139	=	1	1	=		Ki	nM		CHEMBL226	Homo sapiens	Adenosine A1 receptor	9606			Ki	uM	UO_0000065		1.9	1900.0	CHEMBL354321	4.721246399047171	0,0,0,0,0,0,0,0,0,0,0,0,0,0,0,0,0,0,0,0,0,0,0,0,0,0,0,0,0,0,0,0,0,0,0,0,0,0,1,0,0,0,0,0,0,0,0,0,0,0,0,0,1,0,0,0,0,0,0,0,0,0,1,0,0,1,0,0,0,1,0,0,0,0,0,0,0,1,0,1,1,0,0,1,0,0,0,1,0,0,0,0,0,1,1,0,1,0,0,0,0,0,0,1,1,0,0,1,0,0,0,1,0,1,0,0,0,0,0,0,1,1,0,0,1,1,1,1,0,0,0,0,0,0,1,0,0,1,0,0,0,0,1,1,1,1,0,0,0,0,1,1,1,0,0,1,1,1,0,0,1,1,1,1,1,1,0
		896902		CHEMBL645034	Binding affinity for adenosine A1 receptor determined using hamster DDT1 cell membranes with [3H]CCPA as radioligand	B			BAO_0000192	BAO_0000219	cell-based format	O=C(NC1CCCC1)OC[C@H]1OC(n2cnc3c(NC4CCOC4)nc(Cl)nc32)[C@H](O)[C@@H]1O			CHEMBL1137938	Bioorg Med Chem Lett	2004	[object Object]	CHEMBL358218		CHEMBL358218	6.65	0	http://www.openphacts.org/units/Nanomolar	294592	=	1	1	=		Ki	nM		CHEMBL226	Homo sapiens	Adenosine A1 receptor	9606			Ki	nM	UO_0000065		226.0	226.0	CHEMBL358218	5.645891560852599	0,0,0,0,0,0,0,0,0,0,0,0,0,0,0,0,0,0,0,0,0,0,0,1,0,0,0,0,0,0,0,0,0,0,0,0,0,0,1,0,0,0,0,0,0,0,0,0,0,0,0,0,0,0,1,0,0,1,0,0,0,0,1,0,0,1,0,0,0,0,0,0,1,0,0,1,0,1,0,1,1,0,0,1,0,1,1,1,0,1,1,1,1,0,0,1,1,1,1,0,0,1,0,1,1,1,1,1,0,1,1,1,0,0,0,0,0,1,1,0,1,1,1,1,0,1,1,1,0,1,0,1,1,1,1,1,0,1,1,1,1,0,1,1,0,0,1,1,1,0,1,1,1,1,1,1,1,1,1,1,0,1,1,1,1,1,0
		898077		CHEMBL645034	Binding affinity for adenosine A1 receptor determined using hamster DDT1 cell membranes with [3H]CCPA as radioligand	B			BAO_0000192	BAO_0000219	cell-based format	O=C(NC1CCCCC1)OC[C@H]1OC(n2cnc3c(NC4CCOC4)ncnc32)[C@H](O)[C@@H]1O			CHEMBL1137938	Bioorg Med Chem Lett	2004	[object Object]	CHEMBL345494		CHEMBL345494	6.23	0	http://www.openphacts.org/units/Nanomolar	294594	=	1	1	=		Ki	nM		CHEMBL226	Homo sapiens	Adenosine A1 receptor	9606			Ki	nM	UO_0000065		584.0	584.0	CHEMBL345494	5.2335871528876	0,0,0,0,0,0,0,0,0,0,0,0,0,0,0,0,0,0,0,0,0,0,0,1,0,0,0,0,0,0,0,0,0,0,0,0,0,0,1,0,0,0,0,0,0,0,0,0,0,0,0,0,0,0,1,0,0,1,0,0,0,0,1,0,0,1,0,0,0,0,0,0,1,0,0,1,0,1,0,1,1,0,0,1,0,1,1,0,0,1,1,1,1,0,0,1,1,1,1,0,0,1,0,0,1,1,1,0,0,1,1,1,0,0,0,0,0,1,1,0,1,1,1,1,0,1,1,1,1,1,0,1,1,1,0,1,0,1,1,1,1,0,1,1,0,1,1,1,1,0,1,1,1,1,1,1,1,1,1,1,0,1,1,1,1,1,0
		898079		CHEMBL645034	Binding affinity for adenosine A1 receptor determined using hamster DDT1 cell membranes with [3H]CCPA as radioligand	B			BAO_0000192	BAO_0000219	cell-based format	CN(C)C(=O)OC[C@H]1OC(n2cnc3c(NC4CCOC4)ncnc32)[C@H](O)[C@@H]1O			CHEMBL1137938	Bioorg Med Chem Lett	2004	[object Object]	CHEMBL150517		CHEMBL150517	6.62	0	http://www.openphacts.org/units/Nanomolar	294601	=	1	1	=		Ki	nM		CHEMBL226	Homo sapiens	Adenosine A1 receptor	9606			Ki	nM	UO_0000065		238.0	238.0	CHEMBL150517	5.623423042943488	0,0,0,0,0,0,0,0,0,0,0,0,0,0,0,0,0,0,0,0,0,0,0,1,0,0,0,0,0,0,0,0,0,0,0,0,0,0,1,0,0,0,0,0,0,0,0,0,0,0,0,0,0,0,1,0,0,1,0,0,0,0,1,0,0,1,0,0,0,0,0,0,1,0,1,1,0,1,0,1,1,0,0,1,0,1,1,0,0,1,1,1,1,1,0,1,1,1,1,0,0,1,0,0,1,1,1,0,1,1,1,1,0,0,0,0,0,1,1,0,1,1,1,1,0,1,1,1,0,1,0,1,1,1,0,1,0,1,1,1,1,0,1,1,0,0,1,1,1,1,1,1,1,1,1,1,1,1,1,1,1,1,1,1,1,1,0
		898995		CHEMBL644311	Displacement of [3H]DPCPX from human Adenosine A1 receptor expressed in CHO cells	B			BAO_0000192	BAO_0000219	cell-based format	O=C(Nc1cccc(Cl)c1)Nc1nc2nn(CCCc3ccccc3)cc2c2nc(-c3ccco3)nn12			CHEMBL1132457	J Med Chem	1999	[object Object]	CHEMBL342906		CHEMBL342906	5.82	0	http://www.openphacts.org/units/Nanomolar	268741	=	1	1	=		Ki	nM		CHEMBL226	Homo sapiens	Adenosine A1 receptor	9606			Ki	nM	UO_0000065		1500.0	1500.0	CHEMBL342906	4.823908740944319	0,0,0,0,0,0,0,0,0,0,0,0,0,0,0,0,0,0,0,0,0,0,0,0,0,1,0,0,0,0,0,0,0,0,0,0,0,1,1,0,0,0,0,1,0,0,0,0,0,0,0,0,1,0,0,0,0,1,0,0,0,0,1,0,0,1,0,0,0,0,0,0,0,0,0,1,0,1,0,1,1,0,0,1,0,0,0,1,0,0,0,0,0,0,1,1,1,1,1,0,1,1,0,1,0,1,1,1,0,0,1,1,0,0,0,0,0,1,1,0,1,1,1,0,1,1,0,0,0,0,1,1,0,1,1,1,0,1,0,0,0,0,1,0,0,1,0,1,1,0,0,1,1,1,1,1,1,0,1,1,0,1,1,1,1,1,0
		899386		CHEMBL645034	Binding affinity for adenosine A1 receptor determined using hamster DDT1 cell membranes with [3H]CCPA as radioligand	B			BAO_0000192	BAO_0000219	cell-based format	O[C@@H]1[C@@H](CO/C(S)=N/C2CCCCC2)OC(n2cnc3c(NC4CCOC4)ncnc32)[C@@H]1O			CHEMBL1137938	Bioorg Med Chem Lett	2004	[object Object]	CHEMBL357055		CHEMBL357055	6.60	0	http://www.openphacts.org/units/Nanomolar	294595	=	1	1	=		Ki	nM		CHEMBL226	Homo sapiens	Adenosine A1 receptor	9606			Ki	nM	UO_0000065		253.0	253.0	CHEMBL357055	5.5968794788241825	0,0,0,0,0,0,0,0,0,0,0,0,0,0,0,0,0,0,0,0,0,0,0,0,0,0,0,0,0,0,0,0,0,0,0,0,0,0,1,0,0,0,0,0,0,0,0,1,0,0,0,0,0,0,1,0,0,1,0,0,0,0,1,0,0,1,0,0,0,0,0,0,1,0,0,1,0,1,1,1,1,1,0,1,0,1,1,0,1,1,1,1,1,0,0,1,1,1,1,0,0,1,0,0,1,1,1,0,0,1,1,1,0,0,0,0,0,1,1,1,1,1,1,0,0,1,1,1,1,1,0,1,1,1,0,1,0,1,1,1,1,0,1,1,0,1,1,1,1,0,1,1,1,1,0,1,1,1,1,1,0,1,1,1,1,1,0
		900514		CHEMBL645034	Binding affinity for adenosine A1 receptor determined using hamster DDT1 cell membranes with [3H]CCPA as radioligand	B			BAO_0000192	BAO_0000219	cell-based format	CCCCNC(=O)OC[C@H]1OC(n2cnc3c(NC4CCOC4)ncnc32)[C@H](O)[C@@H]1O			CHEMBL1137938	Bioorg Med Chem Lett	2004	[object Object]	CHEMBL151968		CHEMBL151968	5.85	0	http://www.openphacts.org/units/Nanomolar	294583	=	1	1	=		Ki	nM		CHEMBL226	Homo sapiens	Adenosine A1 receptor	9606			Ki	nM	UO_0000065		1409.0	1409.0	CHEMBL151968	4.851089006890644	0,0,0,0,0,0,0,0,0,0,0,0,0,0,0,0,0,0,0,0,0,0,0,1,0,0,0,0,0,0,0,0,0,0,0,0,0,0,1,0,0,0,0,0,0,0,0,0,0,0,0,0,0,0,1,0,0,1,0,0,0,0,1,0,0,1,0,0,0,0,0,0,1,0,0,1,0,1,0,1,1,0,1,1,0,1,1,0,0,1,1,1,1,0,0,1,1,1,1,0,1,1,0,0,1,1,1,0,0,1,1,1,0,0,1,1,1,1,1,0,1,1,1,1,0,1,1,1,1,1,0,1,1,1,0,1,0,1,1,1,1,0,1,1,0,0,1,1,1,0,1,1,1,1,1,1,1,1,1,1,1,1,1,1,1,1,0
		901781		CHEMBL643503	Binding affinity for human adenosine A1 receptor by displacement of [3H]DPCPX	B			BAO_0000192	BAO_0000357	single protein format	COc1cccc(-c2n[nH]c(-c3ccc(Cl)c(Cl)c3)n2)c1			CHEMBL1147439	Bioorg Med Chem Lett	2004	[object Object]	CHEMBL353602		CHEMBL353602	5.21	0	http://www.openphacts.org/units/Nanomolar	330140	=	1	1	=		Ki	nM		CHEMBL226	Homo sapiens	Adenosine A1 receptor	9606			Ki	uM	UO_0000065		6.1	6100.0	CHEMBL353602	4.214670164989233	0,0,0,0,0,0,0,0,0,0,0,0,0,0,0,0,0,0,0,0,0,0,0,0,0,0,0,0,0,0,0,0,0,0,0,0,0,0,1,0,0,0,0,0,0,0,0,0,0,0,0,0,1,0,0,0,0,0,0,0,0,0,1,0,0,1,0,0,0,1,0,0,0,0,0,0,0,1,0,1,1,0,0,1,0,0,0,1,0,0,0,0,0,1,1,0,1,0,0,0,0,0,0,1,0,0,0,1,0,0,0,0,0,1,0,0,0,0,0,0,1,1,0,0,1,1,1,1,0,0,0,0,0,0,1,0,0,1,0,0,0,0,1,1,1,1,0,0,0,0,1,1,1,0,0,0,1,1,0,0,1,1,1,1,1,1,0
		903043		CHEMBL645034	Binding affinity for adenosine A1 receptor determined using hamster DDT1 cell membranes with [3H]CCPA as radioligand	B			BAO_0000192	BAO_0000219	cell-based format	C=CCNC(=O)OC[C@H]1OC(n2cnc3c(NC4CCOC4)ncnc32)[C@H](O)[C@@H]1O			CHEMBL1137938	Bioorg Med Chem Lett	2004	[object Object]	CHEMBL356860		CHEMBL356860	6.28	0	http://www.openphacts.org/units/Nanomolar	294600	=	1	1	=		Ki	nM		CHEMBL226	Homo sapiens	Adenosine A1 receptor	9606			Ki	nM	UO_0000065		524.0	524.0	CHEMBL356860	5.280668713016273	0,0,0,0,0,0,0,0,0,0,0,0,0,0,0,0,0,0,0,0,0,0,0,1,0,0,0,0,0,0,0,0,0,0,1,0,0,0,1,0,0,0,0,0,0,0,0,0,0,0,0,0,0,0,1,0,0,1,0,0,0,0,1,0,0,1,0,0,0,0,0,0,1,0,0,1,0,1,0,1,1,0,1,1,0,1,1,0,0,1,1,1,1,0,0,1,1,1,1,1,1,1,0,0,1,1,1,0,0,1,1,1,0,0,0,0,0,1,1,0,1,1,1,1,0,1,1,1,1,1,0,1,1,1,0,1,0,1,1,1,1,0,1,1,0,0,1,1,1,0,1,1,1,1,1,1,1,1,1,1,0,1,1,1,1,1,0
		903047		CHEMBL643503	Binding affinity for human adenosine A1 receptor by displacement of [3H]DPCPX	B			BAO_0000192	BAO_0000357	single protein format	c1cc(CN2CCCC2)cc(-c2n[nH]c(-c3ccc4c(c3)OCCO4)n2)c1			CHEMBL1147439	Bioorg Med Chem Lett	2004	[object Object]	CHEMBL424011		CHEMBL424011	5.12	0	http://www.openphacts.org/units/Nanomolar	330124	=	1	1	=		Ki	nM		CHEMBL226	Homo sapiens	Adenosine A1 receptor	9606			Ki	uM	UO_0000065		7.6	7600.0	CHEMBL424011	4.119186407719209	0,0,0,0,0,0,0,0,0,0,0,0,0,0,0,0,0,0,0,0,0,0,0,0,0,0,0,0,0,0,0,0,0,0,0,0,0,0,1,0,0,0,0,0,0,0,0,0,0,0,0,0,1,0,0,0,0,1,0,0,0,0,1,0,0,1,0,0,0,1,0,0,1,0,0,1,0,1,0,1,1,0,0,1,0,1,1,0,0,0,0,0,0,0,1,0,1,0,1,0,1,1,0,0,0,1,0,0,0,1,0,1,0,1,0,0,0,0,1,0,1,1,1,0,1,1,0,0,1,1,0,0,1,0,0,0,0,1,1,0,0,0,1,0,1,1,0,1,1,0,0,1,1,1,0,1,1,1,1,1,0,1,1,1,1,1,0
		917238		CHEMBL637699	Displacement of [3H]CHA from human Adenosine A1 receptor expressed in CHO cells	B			BAO_0000192	BAO_0000219	cell-based format	Nc1nc2c(cnn2CCCc2ccc(O)cc2)c2nc(-c3ccco3)nn12			CHEMBL1131246	J Med Chem	1998	[object Object]	CHEMBL67026		CHEMBL67026	6.60	0	http://www.openphacts.org/units/Nanomolar	117420	=	1	1	=		Ki	nM		CHEMBL226	Homo sapiens	Adenosine A1 receptor	9606			Ki	nM	UO_0000065		253.0	253.0	CHEMBL67026	5.5968794788241825	0,0,0,0,0,0,0,0,0,0,0,0,0,0,0,0,0,0,0,0,0,0,0,0,0,1,0,0,0,0,0,0,0,0,0,0,0,0,1,0,0,0,0,0,0,0,0,0,0,0,0,0,1,0,0,0,0,1,0,0,0,0,1,0,0,1,0,0,0,0,0,0,0,0,0,1,0,1,0,1,1,0,0,1,1,0,0,0,0,0,0,0,0,0,1,1,1,1,1,0,1,1,0,0,0,1,1,0,0,0,0,1,0,1,0,0,0,0,1,0,1,1,1,0,1,1,0,1,0,0,1,1,0,1,0,1,0,1,0,1,0,0,1,1,0,1,0,1,1,0,0,1,1,1,0,1,1,1,1,1,0,1,1,1,1,1,0
		921946		CHEMBL644141	Displacement of [3H]CHA from human Adenosine A1 receptor expressed in CHO cells	B			BAO_0000192	BAO_0000219	cell-based format	Nc1nc2c(cnn2CCCc2ccc3c(c2)OCO3)c2nc(-c3ccco3)nn12			CHEMBL1131246	J Med Chem	1998	[object Object]	CHEMBL307748		CHEMBL307748	5.66	0	http://www.openphacts.org/units/Nanomolar	117422	=	1	1	=		Ki	nM		CHEMBL226	Homo sapiens	Adenosine A1 receptor	9606			Ki	nM	UO_0000065		2170.0	2170.0	CHEMBL307748	4.663540266151471	0,0,0,0,0,0,0,0,0,0,0,0,0,0,0,0,0,0,0,0,0,0,0,0,0,1,0,0,1,0,0,0,0,0,0,0,0,0,1,0,0,0,0,0,0,0,0,0,0,0,0,0,1,0,0,0,0,1,0,0,0,0,1,0,0,1,0,0,0,0,0,0,1,0,0,1,0,1,0,1,1,0,0,1,1,0,0,0,0,0,0,0,0,0,1,1,1,1,1,0,1,1,0,0,0,1,1,0,0,1,0,1,0,1,0,0,0,0,1,0,1,1,1,1,1,1,0,0,0,0,1,0,0,1,0,1,0,1,1,0,0,0,1,0,1,1,1,1,1,0,0,1,1,1,0,1,1,1,1,1,0,1,1,1,1,1,0
		928897		CHEMBL644141	Displacement of [3H]CHA from human Adenosine A1 receptor expressed in CHO cells	B			BAO_0000192	BAO_0000219	cell-based format	COc1ccc(CCCn2ncc3c2nc(N)n2nc(-c4ccco4)nc32)cc1OC			CHEMBL1131246	J Med Chem	1998	[object Object]	CHEMBL69794		CHEMBL69794	5.78	0	http://www.openphacts.org/units/Nanomolar	117416	=	1	1	=		Ki	nM		CHEMBL226	Homo sapiens	Adenosine A1 receptor	9606			Ki	nM	UO_0000065		1650.0	1650.0	CHEMBL69794	4.782516055786093	0,0,0,0,0,0,0,0,0,0,0,0,0,0,0,0,0,0,0,0,0,0,0,0,0,1,0,0,0,0,0,0,0,0,0,0,0,0,1,0,0,0,0,0,0,0,0,0,0,0,0,0,1,0,0,0,0,1,0,0,0,0,1,0,0,1,0,0,0,0,0,0,1,0,0,1,0,1,0,1,1,0,0,1,1,0,0,0,0,0,0,0,0,1,1,1,1,1,1,0,1,1,0,0,0,1,1,0,0,0,0,1,0,1,0,0,0,0,1,0,1,1,1,0,1,1,1,1,0,0,1,0,0,1,0,1,0,1,0,0,0,0,1,1,1,1,1,1,1,1,1,1,1,1,0,1,1,1,1,1,1,1,1,1,1,1,0
		956639		CHEMBL643495	Binding affinity against human adenosine A1 receptor expressed in CHO cells using [3H]CHA	B			BAO_0000192	BAO_0000219	cell-based format	CC(=O)Oc1ccc(-n2nc3c(=O)[nH]c4ccccc4n3c2=O)cc1			CHEMBL1148352	J Med Chem	2004	[object Object]	CHEMBL121793		CHEMBL121793	6.50	0	http://www.openphacts.org/units/Nanomolar	227079	=	1	1	=		Ki	nM		CHEMBL226	Homo sapiens	Adenosine A1 receptor	9606			Ki	nM	UO_0000065		320.0	320.0	CHEMBL121793	5.494850021680094	0,0,0,0,0,0,0,0,0,0,0,0,0,0,0,0,0,0,0,0,0,0,0,0,0,0,0,0,0,0,0,0,0,0,0,0,0,1,1,0,0,0,0,0,0,0,0,0,0,0,0,0,1,0,0,0,0,0,0,0,0,0,1,0,0,1,0,0,0,0,0,0,0,0,0,1,0,1,0,1,1,0,0,1,0,1,0,0,0,0,0,0,1,0,1,1,1,1,1,0,0,1,0,0,0,1,1,0,0,0,1,0,0,1,0,0,0,1,0,0,1,1,1,1,1,1,1,1,0,0,0,0,0,1,0,1,1,1,0,0,1,0,1,1,1,1,1,0,1,0,1,1,1,0,1,0,1,1,1,1,1,1,1,1,1,1,0
		964162		CHEMBL643495	Binding affinity against human adenosine A1 receptor expressed in CHO cells using [3H]CHA	B			BAO_0000192	BAO_0000219	cell-based format	COc1ccc(-n2nc3c(N)nc4ccccc4n3c2=O)cc1			CHEMBL1148352	J Med Chem	2004	[object Object]	CHEMBL16416		CHEMBL16416	7.16	0	http://www.openphacts.org/units/Nanomolar	227074	=	1	1	=		Ki	nM		CHEMBL226	Homo sapiens	Adenosine A1 receptor	9606			Ki	nM	UO_0000065		69.0	69.0	CHEMBL16416	6.161150909262744	0,0,0,0,0,0,0,0,0,0,0,0,0,0,0,0,0,0,0,0,0,0,0,0,0,0,0,0,0,0,0,0,0,0,0,0,0,1,1,0,0,0,0,0,0,0,0,0,0,0,0,0,1,0,0,0,0,0,0,0,0,0,1,0,0,1,0,0,0,0,0,0,0,0,0,1,0,1,0,1,1,0,0,1,1,1,0,0,0,0,0,0,0,1,1,1,1,1,1,0,0,1,0,0,0,1,1,0,0,0,1,0,0,1,0,0,0,1,0,0,1,1,1,0,1,1,1,1,0,0,0,0,0,1,0,1,0,1,0,0,0,0,1,1,1,1,0,0,1,0,1,1,1,0,1,0,1,1,1,1,1,1,1,1,1,1,0
		970563		CHEMBL643495	Binding affinity against human adenosine A1 receptor expressed in CHO cells using [3H]CHA	B			BAO_0000192	BAO_0000219	cell-based format	COc1ccc(-n2nc3c(N)nc4c(N)cccc4n3c2=O)cc1			CHEMBL1148352	J Med Chem	2004	[object Object]	CHEMBL116827		CHEMBL116827	6.73	0	http://www.openphacts.org/units/Nanomolar	227065	=	1	1	=		Ki	nM		CHEMBL226	Homo sapiens	Adenosine A1 receptor	9606			Ki	nM	UO_0000065		186.0	186.0	CHEMBL116827	5.730487055782084	0,0,0,0,0,0,0,0,0,0,0,0,0,0,0,0,0,0,0,0,0,0,0,0,0,0,0,0,0,0,0,0,0,0,0,0,0,1,1,0,0,0,0,0,0,0,0,0,0,0,0,0,1,0,0,0,0,0,0,0,0,0,1,0,0,1,0,0,0,0,0,0,0,0,0,1,0,1,0,1,1,0,0,1,1,1,0,0,0,0,0,0,0,1,1,1,1,1,1,0,0,1,0,0,0,1,1,0,0,0,1,0,0,1,0,0,0,1,0,0,1,1,1,0,1,1,1,1,0,0,0,1,0,1,0,1,0,1,0,0,0,0,1,1,1,1,0,0,1,0,1,1,1,0,1,0,1,1,1,1,1,1,1,1,1,1,0
		977965		CHEMBL643495	Binding affinity against human adenosine A1 receptor expressed in CHO cells using [3H]CHA	B			BAO_0000192	BAO_0000219	cell-based format	Nc1nc2c([N+](=O)[O-])cccc2n2c(=O)n(-c3ccccc3)nc12			CHEMBL1148352	J Med Chem	2004	[object Object]	CHEMBL421420		CHEMBL421420	6.06	0	http://www.openphacts.org/units/Nanomolar	227073	=	1	1	=		Ki	nM		CHEMBL226	Homo sapiens	Adenosine A1 receptor	9606			Ki	nM	UO_0000065		870.0	870.0	CHEMBL421420	5.060480747381382	0,0,0,0,0,0,0,0,0,0,0,0,0,0,0,0,0,0,0,0,0,0,0,0,1,0,0,0,0,0,0,0,0,0,0,0,0,1,1,0,0,0,0,0,0,0,0,0,0,1,0,0,1,0,0,0,1,0,0,0,0,0,1,1,0,1,0,0,0,0,1,1,0,0,0,1,0,1,0,1,1,0,0,1,1,1,0,0,0,0,0,0,0,0,1,1,1,1,1,0,0,1,1,0,0,1,1,0,0,0,1,0,0,1,0,0,0,1,0,1,1,1,1,0,1,1,0,1,0,0,1,0,0,1,0,1,1,1,0,0,0,0,1,1,1,1,1,0,1,0,1,1,0,0,1,0,1,0,1,1,0,1,1,1,1,1,0
		980600		CHEMBL643495	Binding affinity against human adenosine A1 receptor expressed in CHO cells using [3H]CHA	B			BAO_0000192	BAO_0000219	cell-based format	Cn1c(=O)c2[nH]cnc2n(C)c1=O			CHEMBL1148352	J Med Chem	2004	[object Object]	CHEMBL190	THEOPHYLLINE	CHEMBL190	5.21	0	http://www.openphacts.org/units/Nanomolar	227063	=	1	1	=		Ki	nM		CHEMBL226	Homo sapiens	Adenosine A1 receptor	9606			Ki	nM	UO_0000065		6200.0	6200.0	CHEMBL190	4.207608310501746	0,0,0,0,0,0,0,0,0,0,0,0,0,0,0,0,0,0,0,0,0,0,0,0,0,0,0,0,0,0,0,0,0,0,0,0,0,1,1,0,0,0,0,0,0,0,0,0,0,0,0,0,0,0,0,0,0,0,0,0,0,0,0,0,0,1,0,0,0,0,0,0,0,0,0,1,0,1,0,1,1,0,0,1,0,1,0,0,0,1,0,0,1,1,0,1,1,1,1,0,0,1,0,0,0,1,1,0,0,0,1,0,0,1,0,0,0,1,0,0,1,1,1,0,0,1,0,1,0,0,0,0,0,0,0,0,1,1,0,0,0,0,1,1,1,0,0,0,1,1,1,1,0,0,1,0,1,0,1,1,1,1,1,1,1,1,0
		981833		CHEMBL643495	Binding affinity against human adenosine A1 receptor expressed in CHO cells using [3H]CHA	B			BAO_0000192	BAO_0000219	cell-based format	O=c1[nH]c2ccccc2n2c(=O)n(-c3ccc(O)cc3)nc12			CHEMBL1148352	J Med Chem	2004	[object Object]	CHEMBL332969		CHEMBL332969	6.78	0	http://www.openphacts.org/units/Nanomolar	227082	=	1	1	=		Ki	nM		CHEMBL226	Homo sapiens	Adenosine A1 receptor	9606			Ki	nM	UO_0000065		168.0	168.0	CHEMBL332969	5.774690718274137	0,0,0,0,0,0,0,0,0,0,0,0,0,0,0,0,0,0,0,0,0,0,0,0,0,0,0,0,0,0,0,0,0,0,0,0,0,1,1,0,0,0,0,0,0,0,0,0,0,0,0,0,1,0,0,0,0,0,0,0,0,0,1,0,0,1,0,0,0,0,0,0,0,0,0,1,0,1,0,1,1,0,0,1,0,1,0,0,0,0,0,0,1,0,1,1,1,1,1,0,0,1,0,0,0,1,1,0,0,0,1,0,0,1,0,0,0,1,0,0,1,1,1,0,1,1,0,1,0,0,0,1,0,1,0,1,1,1,0,1,0,0,1,1,1,1,1,0,1,0,1,1,1,0,1,0,1,1,1,1,0,1,1,1,1,1,0
		991658		CHEMBL640559	Displacement of [3H]DPCPX from Human Adenosine A1 receptor expressed in CHO cells	B			BAO_0000192	BAO_0000219	cell-based format	Cl.Cn1cc2c(nc(NC(=O)Nc3ccncc3)n3nc(-c4ccco4)nc23)n1			CHEMBL1135541	J Med Chem	2002	[object Object]	CHEMBL118923		CHEMBL332091	6.46	0	http://www.openphacts.org/units/Nanomolar	226812	=	1	1	=		Ki	nM		CHEMBL226	Homo sapiens	Adenosine A1 receptor	9606			Ki	nM	UO_0000065		350.0	350.0	CHEMBL118923	5.455931955649724	0,0,0,0,0,0,0,0,0,0,0,0,0,0,0,0,0,0,0,0,0,0,0,0,0,1,0,0,0,0,0,0,0,0,0,0,0,1,1,0,0,0,0,1,0,0,0,0,0,0,0,0,1,0,0,0,0,1,0,0,0,0,1,0,0,1,0,0,0,0,0,0,0,0,0,1,0,1,0,1,1,0,0,1,0,0,0,0,0,0,0,0,0,1,1,1,1,1,1,0,0,1,0,1,0,1,1,0,0,0,1,0,0,0,0,0,0,1,0,0,1,1,1,0,1,1,0,0,0,0,1,1,0,1,1,1,0,1,0,0,0,0,1,0,0,1,0,0,1,0,0,1,1,0,1,0,1,0,1,1,1,1,1,1,1,1,1
		993659		CHEMBL643055	Displacement of [3H]DPCPX from human adenosine A1 receptor expressed in CHO cells; range 83-120	B			BAO_0000192	BAO_0000219	cell-based format	CC(C)CCn1cc2c(nc(NC(=O)Nc3cccc(Cl)c3)n3nc(-c4ccco4)nc23)n1			CHEMBL1133118	J Med Chem	2000	[object Object]	CHEMBL359044		CHEMBL359044	7.00	0	http://www.openphacts.org/units/Nanomolar	279241	=	1	1	=		Ki	nM		CHEMBL226	Homo sapiens	Adenosine A1 receptor	9606			Ki	nM	UO_0000065		100.0	100.0	CHEMBL359044	6	0,0,0,0,0,0,0,0,0,0,0,0,0,0,0,0,0,0,0,0,0,0,0,0,0,1,0,0,0,0,0,0,0,0,0,0,0,1,1,0,0,0,0,1,0,0,0,0,0,0,0,0,1,0,0,0,0,1,0,0,0,0,1,0,0,1,0,0,0,0,0,0,0,0,1,1,0,1,0,1,1,0,0,1,0,0,0,1,0,0,0,0,0,0,1,1,1,1,1,0,1,1,0,1,0,1,1,1,0,0,1,1,0,0,0,1,1,1,1,0,1,1,1,0,1,1,0,0,0,0,1,1,0,1,1,1,0,1,0,0,0,0,1,0,0,1,0,1,1,1,0,1,1,1,1,1,1,0,1,1,1,1,1,1,1,1,0
		995006		CHEMBL643057	Displacement of [3H]DPCPX from human adenosine A1 receptor expressed in CHO cells; range 1.72-2.36	B			BAO_0000192	BAO_0000219	cell-based format	CC(C)CCn1cc2c(nc(N)n3nc(-c4ccco4)nc23)n1			CHEMBL1133118	J Med Chem	2000	[object Object]	CHEMBL315150		CHEMBL315150	8.70	0	http://www.openphacts.org/units/Nanomolar	279243	=	1	1	=		Ki	nM		CHEMBL226	Homo sapiens	Adenosine A1 receptor	9606			Ki	nM	UO_0000065		2.0	2.0	CHEMBL315150	7.698970004336019	0,0,0,0,0,0,0,0,0,0,0,0,0,0,0,0,0,0,0,0,0,0,0,0,0,1,0,0,0,0,0,0,0,0,0,0,0,0,1,0,0,0,0,0,0,0,0,0,0,0,0,0,1,0,0,0,0,1,0,0,0,0,1,0,0,1,0,0,0,0,0,0,0,0,1,1,0,1,0,1,1,0,0,1,1,0,0,0,0,0,0,0,0,0,1,1,1,1,1,0,1,1,0,0,0,1,1,0,0,0,0,1,0,0,0,1,1,0,1,0,1,1,1,0,1,1,0,0,0,0,1,0,0,1,0,1,0,1,0,0,0,0,1,0,0,0,0,1,1,1,0,1,1,1,0,1,1,0,1,0,1,1,1,1,1,1,0
		998673		CHEMBL643029	Displacement of [3H]DPCPX from human adenosine A1 receptor expressed in CHO cells; range 4.72-6.23	B			BAO_0000192	BAO_0000219	cell-based format	CC(C)=CCn1cc2c(nc(N)n3nc(-c4ccco4)nc23)n1			CHEMBL1133118	J Med Chem	2000	[object Object]	CHEMBL145623		CHEMBL145623	8.27	0	http://www.openphacts.org/units/Nanomolar	279240	=	1	1	=		Ki	nM		CHEMBL226	Homo sapiens	Adenosine A1 receptor	9606			Ki	nM	UO_0000065		5.42	5.42	CHEMBL145623	7.266000713461613	0,0,0,0,0,0,0,0,0,0,0,0,0,0,0,0,0,0,0,0,0,0,0,0,0,1,0,0,0,0,0,0,0,0,0,0,0,0,1,0,0,0,0,0,0,0,0,0,0,0,1,0,1,0,0,0,0,1,0,0,0,0,1,0,0,1,0,0,0,0,0,0,0,0,1,1,1,1,0,1,1,0,0,1,1,0,0,0,0,0,0,0,0,0,1,1,1,1,1,1,1,1,0,0,0,1,1,0,0,0,0,1,0,0,0,0,1,0,0,0,1,1,1,0,1,1,0,0,0,0,1,0,0,1,0,1,0,1,0,0,0,0,1,0,0,0,0,0,1,1,0,1,1,1,0,1,1,0,1,0,1,1,1,1,1,1,0
		1001111		CHEMBL643033	Displacement of [3H]DPCPX from human adenosine A1 receptor expressed in CHO cells; range 365-550	B			BAO_0000192	BAO_0000219	cell-based format	COc1ccc(NC(=O)Nc2nc3n[nH]cc3c3nc(-c4ccco4)nn23)cc1			CHEMBL1133118	J Med Chem	2000	[object Object]	CHEMBL145767		CHEMBL145767	6.35	0	http://www.openphacts.org/units/Nanomolar	279264	=	1	1	=		Ki	nM		CHEMBL226	Homo sapiens	Adenosine A1 receptor	9606			Ki	nM	UO_0000065		448.0	448.0	CHEMBL145767	5.3487219860018556	0,0,0,0,0,0,0,0,0,0,0,0,0,0,0,0,0,0,0,0,0,0,0,0,0,1,0,0,0,0,0,0,0,0,0,0,0,1,1,0,0,0,0,1,0,0,0,0,0,0,0,0,1,0,0,0,0,1,0,0,0,0,1,0,0,1,0,0,0,1,0,0,0,0,0,0,0,1,0,1,1,0,0,1,0,0,0,0,0,0,0,0,0,1,1,1,1,1,1,0,0,1,0,0,0,1,1,0,0,0,1,0,0,1,0,0,0,1,0,0,1,1,1,0,1,1,1,1,0,0,1,1,0,1,0,1,0,1,0,0,0,0,1,1,0,1,1,0,1,0,0,1,1,0,1,0,1,1,1,1,1,1,1,1,1,1,0
		1001120		CHEMBL643044	Displacement of [3H]DPCPX from human adenosine A1 receptor expressed in CHO cells; range 254-356	B			BAO_0000192	BAO_0000219	cell-based format	COc1ccc(NC(=O)Nc2nc3nn(CC=C(C)C)cc3c3nc(-c4ccco4)nn23)cc1			CHEMBL1133118	J Med Chem	2000	[object Object]	CHEMBL142926		CHEMBL142926	6.52	0	http://www.openphacts.org/units/Nanomolar	279239	=	1	1	=		Ki	nM		CHEMBL226	Homo sapiens	Adenosine A1 receptor	9606			Ki	nM	UO_0000065		300.0	300.0	CHEMBL142926	5.522878745280337	0,0,0,0,0,0,0,0,0,0,0,0,0,0,0,0,0,0,0,0,0,0,0,0,0,1,0,0,0,0,0,0,0,0,0,0,0,1,1,0,0,0,0,1,0,0,0,0,0,0,1,0,1,0,0,0,0,1,0,0,0,0,1,0,0,1,0,0,0,0,0,0,0,0,1,1,1,1,0,1,1,0,0,1,0,0,0,0,0,0,0,0,0,1,1,1,1,1,1,1,1,1,0,0,0,1,1,0,0,0,1,1,0,1,0,0,1,1,0,0,1,1,1,0,1,1,1,1,0,0,1,1,0,1,0,1,0,1,0,0,0,1,1,1,0,1,1,0,1,1,0,1,1,1,1,1,1,1,1,1,1,1,1,1,1,1,0
		1001129		CHEMBL637693	Displacement of [3H]DPCPX from human adenosine A1 receptor expressed in CHO cells; range 170-358	B			BAO_0000192	BAO_0000219	cell-based format	Nc1nc2nn(CCc3cc(Br)c(Br)cc3Br)cc2c2nc(-c3ccco3)nn12			CHEMBL1133118	J Med Chem	2000	[object Object]	CHEMBL144972		CHEMBL144972	6.61	0	http://www.openphacts.org/units/Nanomolar	279231	=	1	1	=		Ki	nM		CHEMBL226	Homo sapiens	Adenosine A1 receptor	9606			Ki	nM	UO_0000065		247.0	247.0	CHEMBL144972	5.607303046740334	0,0,0,0,0,0,0,0,0,0,0,0,0,0,0,0,0,0,0,0,0,0,0,0,0,1,0,0,0,0,0,0,0,0,0,0,0,0,1,0,0,0,0,0,0,0,1,0,0,0,0,0,1,0,0,0,0,1,0,0,0,0,1,0,0,1,0,0,0,0,0,0,0,0,0,1,0,1,0,1,1,0,0,1,1,0,0,1,0,0,0,0,0,0,1,1,1,1,1,0,1,1,0,0,0,1,1,1,0,0,0,1,0,0,0,0,0,0,1,0,1,1,1,0,1,1,0,0,0,0,1,0,0,1,1,1,0,1,0,0,0,0,1,0,1,1,0,1,1,0,1,1,1,1,0,1,1,0,1,0,0,1,1,1,1,1,0
		1002233		CHEMBL642323	Displacement of [3H]DPCPX from human adenosine A1 receptor expressed in CHO cells; range 329-375	B			BAO_0000192	BAO_0000219	cell-based format	CC(C)=CCn1cc2c(nc(NC(=O)Nc3cccc(Cl)c3)n3nc(-c4ccco4)nc23)n1			CHEMBL1133118	J Med Chem	2000	[object Object]	CHEMBL342500		CHEMBL342500	6.45	0	http://www.openphacts.org/units/Nanomolar	279238	=	1	1	=		Ki	nM		CHEMBL226	Homo sapiens	Adenosine A1 receptor	9606			Ki	nM	UO_0000065		352.0	352.0	CHEMBL342500	5.453457336521869	0,0,0,0,0,0,0,0,0,0,0,0,0,0,0,0,0,0,0,0,0,0,0,0,0,1,0,0,0,0,0,0,0,0,0,0,0,1,1,0,0,0,0,1,0,0,0,0,0,0,1,0,1,0,0,0,0,1,0,0,0,0,1,0,0,1,0,0,0,0,0,0,0,0,1,1,1,1,0,1,1,0,0,1,0,0,0,1,0,0,0,0,0,0,1,1,1,1,1,1,1,1,0,1,0,1,1,1,0,0,1,1,0,0,0,0,1,1,0,0,1,1,1,0,1,1,0,0,0,0,1,1,0,1,1,1,0,1,0,0,0,0,1,0,0,1,0,0,1,1,0,1,1,1,1,1,1,0,1,1,1,1,1,1,1,1,0
		1007395		CHEMBL643051	Displacement of [3H]DPCPX from human adenosine A1 receptor expressed in CHO cells; range 632-1003	B			BAO_0000192	BAO_0000219	cell-based format	COc1ccc(NC(=O)Nc2nc3nn(C(C)(C)C)cc3c3nc(-c4ccco4)nn23)cc1			CHEMBL1133118	J Med Chem	2000	[object Object]	CHEMBL357663		CHEMBL357663	6.10	0	http://www.openphacts.org/units/Nanomolar	279245	=	1	1	=		Ki	nM		CHEMBL226	Homo sapiens	Adenosine A1 receptor	9606			Ki	nM	UO_0000065		796.0	796.0	CHEMBL357663	5.099086932262331	0,0,0,0,0,0,0,0,0,0,0,0,0,0,0,0,0,0,0,0,0,0,0,0,0,1,0,0,0,0,0,0,0,0,0,0,0,1,1,0,0,0,0,1,0,0,0,0,0,0,0,0,1,0,0,0,0,1,0,0,0,0,1,0,0,1,1,0,0,0,0,0,0,0,1,1,0,1,0,1,1,0,0,1,0,0,0,0,0,0,0,0,0,1,1,1,1,1,1,0,0,1,0,0,0,1,1,0,0,0,1,0,1,1,0,0,0,1,0,0,1,1,1,0,1,1,1,1,0,0,1,1,0,1,0,1,0,1,0,0,0,1,1,1,0,1,1,0,1,1,0,1,1,0,1,0,1,1,1,1,1,1,1,1,1,1,0
		1008657		CHEMBL643201	Displacement of [3H]DPCPX from human adenosine A1 receptor expressed in CHO cells; range 179-317	B			BAO_0000192	BAO_0000219	cell-based format	O=C(Nc1cccc(Cl)c1)Nc1nc2n[nH]cc2c2nc(-c3ccco3)nn12			CHEMBL1133118	J Med Chem	2000	[object Object]	CHEMBL142562		CHEMBL142562	6.62	0	http://www.openphacts.org/units/Nanomolar	279227	=	1	1	=		Ki	nM		CHEMBL226	Homo sapiens	Adenosine A1 receptor	9606			Ki	nM	UO_0000065		238.0	238.0	CHEMBL142562	5.623423042943488	0,0,0,0,0,0,0,0,0,0,0,0,0,0,0,0,0,0,0,0,0,0,0,0,0,1,0,0,0,0,0,0,0,0,0,0,0,1,1,0,0,0,0,1,0,0,0,0,0,0,0,0,1,0,0,0,0,1,0,0,0,0,1,0,0,1,0,0,0,1,0,0,0,0,0,0,0,1,0,1,1,0,0,1,0,0,0,1,0,0,0,0,0,0,1,1,1,1,1,0,0,1,0,1,0,1,1,1,0,0,1,0,0,0,0,0,0,1,0,0,1,1,1,0,1,1,0,0,0,0,1,1,0,1,1,1,0,1,0,0,0,0,1,0,0,1,0,0,1,0,0,1,1,0,1,0,1,0,1,1,0,1,1,1,1,1,0
		1008666		CHEMBL643035	Displacement of [3H]DPCPX from human adenosine A1 receptor expressed in CHO cells; range 11-17	B			BAO_0000192	BAO_0000219	cell-based format	CCCCn1cc2c(nc(N)n3nc(-c4ccco4)nc23)n1			CHEMBL1133118	J Med Chem	2000	[object Object]	CHEMBL16894		CHEMBL16894	7.85	0	http://www.openphacts.org/units/Nanomolar	279249	=	1	1	=		Ki	nM		CHEMBL226	Homo sapiens	Adenosine A1 receptor	9606			Ki	nM	UO_0000065		14.0	14.0	CHEMBL16894	6.853871964321762	0,0,0,0,0,0,0,0,0,0,0,0,0,0,0,0,0,0,0,0,0,0,0,0,0,1,0,0,0,0,0,0,0,0,0,0,0,0,1,0,0,0,0,0,0,0,0,0,0,0,0,0,1,0,0,0,0,1,0,0,0,0,1,0,0,1,0,0,0,0,0,0,0,0,0,1,0,1,0,1,1,0,0,1,1,0,0,0,0,0,0,0,0,0,1,1,1,1,1,0,1,1,0,0,0,1,1,0,0,0,0,1,0,0,1,1,1,0,1,0,1,1,1,0,1,1,0,0,0,0,1,0,0,1,0,1,0,1,0,0,0,0,1,0,0,0,0,1,1,0,0,1,1,1,0,1,1,0,1,0,1,1,1,1,1,1,0
		1009837		CHEMBL643058	Displacement of [3H]DPCPX from human adenosine A1 receptor expressed in CHO cells; range 134-229	B			BAO_0000192	BAO_0000219	cell-based format	CC(C)(C)n1cc2c(nc(N)n3nc(-c4ccco4)nc23)n1			CHEMBL1133118	J Med Chem	2000	[object Object]	CHEMBL414620		CHEMBL414620	6.76	0	http://www.openphacts.org/units/Nanomolar	279246	=	1	1	=		Ki	nM		CHEMBL226	Homo sapiens	Adenosine A1 receptor	9606			Ki	nM	UO_0000065		175.0	175.0	CHEMBL414620	5.756961951313706	0,0,0,0,0,0,0,0,0,0,0,0,0,0,0,0,0,0,0,0,0,0,0,0,0,1,0,0,0,0,0,0,0,0,0,0,0,0,1,0,0,0,0,0,0,0,0,0,0,0,0,0,1,0,0,0,0,1,0,0,0,0,1,0,0,1,1,0,0,0,0,0,0,0,1,1,0,1,0,1,1,0,0,1,1,0,0,0,0,0,0,0,0,0,1,1,1,1,1,0,0,1,0,0,0,1,1,0,0,0,0,0,1,0,0,0,0,0,0,0,1,1,1,0,1,1,0,0,0,0,1,0,0,1,0,1,0,1,0,0,0,1,1,0,0,0,0,0,1,1,0,1,1,0,0,0,1,0,1,0,1,1,1,1,1,1,0
		1009845		CHEMBL637695	Displacement of [3H]DPCPX from human adenosine A1 receptor expressed in CHO cells; range 327-462	B			BAO_0000192	BAO_0000219	cell-based format	O=C(Nc1cccc(Cl)c1)Nc1nc2nn(CCc3cc(Br)c(Br)cc3Br)cc2c2nc(-c3ccco3)nn12			CHEMBL1133118	J Med Chem	2000	[object Object]	CHEMBL341852		CHEMBL341852	6.41	0	http://www.openphacts.org/units/Nanomolar	279260	=	1	1	=		Ki	nM		CHEMBL226	Homo sapiens	Adenosine A1 receptor	9606			Ki	nM	UO_0000065		389.0	389.0	CHEMBL341852	5.410050398674292	0,0,0,0,0,0,0,0,0,0,0,0,0,0,0,0,0,0,0,0,0,0,0,0,0,1,0,0,0,0,0,0,0,0,0,0,0,1,1,0,0,0,0,1,0,0,1,0,0,0,0,0,1,0,0,0,0,1,0,0,0,0,1,0,0,1,0,0,0,0,0,0,0,0,0,1,0,1,0,1,1,0,0,1,0,0,0,1,0,0,0,0,0,0,1,1,1,1,1,0,1,1,0,1,0,1,1,1,0,0,1,1,0,0,0,0,0,1,1,0,1,1,1,0,1,1,0,0,0,0,1,1,0,1,1,1,0,1,0,0,0,0,1,0,1,1,0,1,1,0,1,1,1,1,1,1,1,0,1,1,0,1,1,1,1,1,0
		1011202		CHEMBL643036	Displacement of [3H]DPCPX from human adenosine A1 receptor expressed in CHO cells; range 123-160	B			BAO_0000192	BAO_0000219	cell-based format	Nc1nc2n[nH]cc2c2nc(-c3ccco3)nn12			CHEMBL1133118	J Med Chem	2000	[object Object]	CHEMBL276738		CHEMBL276738	6.85	0	http://www.openphacts.org/units/Nanomolar	279226	=	1	1	=		Ki	nM		CHEMBL226	Homo sapiens	Adenosine A1 receptor	9606			Ki	nM	UO_0000065		140.0	140.0	CHEMBL276738	5.853871964321762	0,0,0,0,0,0,0,0,0,0,0,0,0,0,0,0,0,0,0,0,0,0,0,0,0,1,0,0,0,0,0,0,0,0,0,0,0,0,1,0,0,0,0,0,0,0,0,0,0,0,0,0,1,0,0,0,0,1,0,0,0,0,1,0,0,1,0,0,0,1,0,0,0,0,0,0,0,1,0,1,1,0,0,1,1,0,0,0,0,0,0,0,0,0,1,1,1,1,1,0,0,1,0,0,0,1,1,0,0,0,0,0,0,0,0,0,0,0,0,0,1,1,1,0,1,1,0,0,0,0,1,1,0,1,0,1,0,1,0,0,0,0,1,0,0,0,0,0,1,0,0,1,1,0,0,0,1,0,1,0,0,1,1,1,1,1,0
		1012428		CHEMBL637698	Displacement of [3H]DPCPX from human adenosine A1 receptor expressed in CHO cells; range 885-1163	B			BAO_0000192	BAO_0000219	cell-based format	CC(C)(C)n1cc2c(nc(NC(=O)Nc3cccc(Cl)c3)n3nc(-c4ccco4)nc23)n1			CHEMBL1133118	J Med Chem	2000	[object Object]	CHEMBL344724		CHEMBL344724	5.99	0	http://www.openphacts.org/units/Nanomolar	279244	=	1	1	=		Ki	nM		CHEMBL226	Homo sapiens	Adenosine A1 receptor	9606			Ki	nM	UO_0000065		1015.0	1015.0	CHEMBL344724	4.993533957750769	0,0,0,0,0,0,0,0,0,0,0,0,0,0,0,0,0,0,0,0,0,0,0,0,0,1,0,0,0,0,0,0,0,0,0,0,0,1,1,0,0,0,0,1,0,0,0,0,0,0,0,0,1,0,0,0,0,1,0,0,0,0,1,0,0,1,1,0,0,0,0,0,0,0,1,1,0,1,0,1,1,0,0,1,0,0,0,1,0,0,0,0,0,0,1,1,1,1,1,0,0,1,0,1,0,1,1,1,0,0,1,0,1,0,0,0,0,1,0,0,1,1,1,0,1,1,0,0,0,0,1,1,0,1,1,1,0,1,0,0,0,1,1,0,0,1,0,0,1,1,0,1,1,0,1,0,1,0,1,1,1,1,1,1,1,1,0
		1012437		CHEMBL643047	Displacement of [3H]DPCPX from human adenosine A1 receptor expressed in CHO cells; range 2894-3460	B			BAO_0000192	BAO_0000219	cell-based format	O=C(Nc1cccc(Cl)c1)Nc1nc2nn(CCc3cccc4ccccc34)cc2c2nc(-c3ccco3)nn12			CHEMBL1133118	J Med Chem	2000	[object Object]	CHEMBL145123		CHEMBL145123	5.50	0	http://www.openphacts.org/units/Nanomolar	279257	=	1	1	=		Ki	nM		CHEMBL226	Homo sapiens	Adenosine A1 receptor	9606			Ki	nM	UO_0000065		3164.0	3164.0	CHEMBL145123	4.499763525174361	0,0,0,0,0,0,0,0,0,0,0,0,0,0,0,0,0,0,0,0,0,0,0,0,0,1,0,0,0,0,0,0,0,0,0,0,0,1,1,0,0,0,0,1,0,0,0,0,0,0,0,0,1,0,0,0,0,1,0,0,0,0,1,0,0,1,0,0,0,0,0,0,0,0,0,1,0,1,0,1,1,0,0,1,0,0,0,1,0,0,0,0,0,0,1,1,1,1,1,0,1,1,0,1,0,1,1,1,0,0,1,1,0,0,0,0,0,1,1,0,1,1,1,0,1,1,0,0,0,0,1,1,0,1,1,1,0,1,0,0,0,0,1,0,0,1,0,1,1,0,0,1,1,1,1,1,1,0,1,1,0,1,1,1,1,1,0
		1014952		CHEMBL643037	Displacement of [3H]-DPCPX from human adenosine A1 receptor expressed in CHO cells; range 1354-1372	B			BAO_0000192	BAO_0000219	cell-based format	C=CCn1cc2c(nc(NC(=O)Nc3ccc(OC)cc3)n3nc(-c4ccco4)nc23)n1			CHEMBL1133118	J Med Chem	2000	[object Object]	CHEMBL304726		CHEMBL304726	5.82	0	http://www.openphacts.org/units/Nanomolar	279250	=	1	1	=		Ki	nM		CHEMBL226	Homo sapiens	Adenosine A1 receptor	9606			Ki	nM	UO_0000065		1531.0	1531.0	CHEMBL304726	4.815024809301739	0,0,0,0,0,0,0,0,0,0,0,0,0,0,0,0,0,0,0,0,0,0,0,0,0,1,0,0,0,0,0,0,0,0,1,0,0,1,1,0,0,0,0,1,0,0,0,0,0,0,0,0,1,0,0,0,0,1,0,0,0,0,1,0,0,1,0,0,0,0,0,0,0,0,0,1,0,1,0,1,1,0,0,1,0,0,0,0,0,0,0,0,0,1,1,1,1,1,1,1,1,1,0,0,0,1,1,0,0,0,1,1,0,1,0,0,0,1,0,0,1,1,1,0,1,1,1,1,0,0,1,1,0,1,0,1,0,1,0,0,0,0,1,1,0,1,1,0,1,0,0,1,1,1,1,1,1,1,1,1,1,1,1,1,1,1,0
		1016294		CHEMBL643038	Displacement of [3H]DPCPX from human adenosine A1 receptor expressed in CHO cells; range 191-339	B			BAO_0000192	BAO_0000219	cell-based format	COc1ccc(NC(=O)Nc2nc3nn(CCc4cc(Br)c(Br)cc4Br)cc3c3nc(-c4ccco4)nn23)cc1			CHEMBL1133118	J Med Chem	2000	[object Object]	CHEMBL359379		CHEMBL359379	6.59	0	http://www.openphacts.org/units/Nanomolar	279230	=	1	1	=		Ki	nM		CHEMBL226	Homo sapiens	Adenosine A1 receptor	9606			Ki	nM	UO_0000065		255.0	255.0	CHEMBL359379	5.5934598195660445	0,0,0,0,0,0,0,0,0,0,0,0,0,0,0,0,0,0,0,0,0,0,0,0,0,1,0,0,0,0,0,0,0,0,0,0,0,1,1,0,0,0,0,1,0,0,1,0,0,0,0,0,1,0,0,0,0,1,0,0,0,0,1,0,0,1,0,0,0,0,0,0,0,0,0,1,0,1,0,1,1,0,0,1,0,0,0,1,0,0,0,0,0,1,1,1,1,1,1,0,1,1,0,0,0,1,1,1,0,0,1,1,0,1,0,0,0,1,1,0,1,1,1,0,1,1,1,1,0,0,1,1,0,1,1,1,0,1,0,0,0,0,1,1,1,1,1,1,1,0,1,1,1,1,1,1,1,1,1,1,1,1,1,1,1,1,0
		1019045		CHEMBL643043	Tested for inhibitory activity against human adenosine A1 receptor by displacement of [3H]DPCPX expressed in CHO cells; value ranges from 2362-2575	B			BAO_0000192	BAO_0000219	cell-based format	COc1ccc(NC(=O)Nc2nc3nn(CCc4cccc5ccccc45)cc3c3nc(-c4ccco4)nn23)cc1			CHEMBL1133118	J Med Chem	2000	[object Object]	CHEMBL145734		CHEMBL145734	5.61	0	http://www.openphacts.org/units/Nanomolar	279258	=	1	1	=		Ki	nM		CHEMBL226	Homo sapiens	Adenosine A1 receptor	9606			Ki	nM	UO_0000065		2466.0	2466.0	CHEMBL145734	4.608006927740287	0,0,0,0,0,0,0,0,0,0,0,0,0,0,0,0,0,0,0,0,0,0,0,0,0,1,0,0,0,0,0,0,0,0,0,0,0,1,1,0,0,0,0,1,0,0,0,0,0,0,0,0,1,0,0,0,0,1,0,0,0,0,1,0,0,1,0,0,0,0,0,0,0,0,0,1,0,1,0,1,1,0,0,1,0,0,0,0,0,0,0,0,0,1,1,1,1,1,1,0,1,1,0,0,0,1,1,0,0,0,1,1,0,1,0,0,0,1,1,0,1,1,1,0,1,1,1,1,0,0,1,1,0,1,0,1,0,1,0,0,0,0,1,1,0,1,1,1,1,0,0,1,1,1,1,1,1,1,1,1,1,1,1,1,1,1,0
		1021523		CHEMBL643199	Displacement of [3H]DPCPX from human adenosine A1 receptor expressed in CHO cells; range 149-204	B			BAO_0000192	BAO_0000219	cell-based format	COc1ccc(NC(=O)Nc2nc3nn(CCC(C)C)cc3c3nc(-c4ccco4)nn23)cc1			CHEMBL1133118	J Med Chem	2000	[object Object]	CHEMBL358735		CHEMBL358735	6.76	0	http://www.openphacts.org/units/Nanomolar	279242	=	1	1	=		Ki	nM		CHEMBL226	Homo sapiens	Adenosine A1 receptor	9606			Ki	nM	UO_0000065		175.0	175.0	CHEMBL358735	5.756961951313706	0,0,0,0,0,0,0,0,0,0,0,0,0,0,0,0,0,0,0,0,0,0,0,0,0,1,0,0,0,0,0,0,0,0,0,0,0,1,1,0,0,0,0,1,0,0,0,0,0,0,0,0,1,0,0,0,0,1,0,0,0,0,1,0,0,1,0,0,0,0,0,0,0,0,1,1,0,1,0,1,1,0,0,1,0,0,0,0,0,0,0,0,0,1,1,1,1,1,1,0,1,1,0,0,0,1,1,0,0,0,1,1,0,1,0,1,1,1,1,0,1,1,1,0,1,1,1,1,0,0,1,1,0,1,0,1,0,1,0,0,0,1,1,1,0,1,1,1,1,1,0,1,1,1,1,1,1,1,1,1,1,1,1,1,1,1,0
		1021739		CHEMBL640559	Displacement of [3H]DPCPX from Human Adenosine A1 receptor expressed in CHO cells	B			BAO_0000192	BAO_0000219	cell-based format	Cn1cc2c(nc(NC(=O)Nc3ccncc3)n3nc(-c4ccco4)nc23)n1			CHEMBL1135541	J Med Chem	2002	[object Object]	CHEMBL332091		CHEMBL332091	6.60	0	http://www.openphacts.org/units/Nanomolar	226813	=	1	1	=		Ki	nM		CHEMBL226	Homo sapiens	Adenosine A1 receptor	9606			Ki	nM	UO_0000065		250.0	250.0	CHEMBL332091	5.6020599913279625	0,0,0,0,0,0,0,0,0,0,0,0,0,0,0,0,0,0,0,0,0,0,0,0,0,1,0,0,0,0,0,0,0,0,0,0,0,1,1,0,0,0,0,1,0,0,0,0,0,0,0,0,1,0,0,0,0,1,0,0,0,0,1,0,0,1,0,0,0,0,0,0,0,0,0,1,0,1,0,1,1,0,0,1,0,0,0,0,0,0,0,0,0,1,1,1,1,1,1,0,0,1,0,0,0,1,1,0,0,0,1,0,0,0,0,0,0,1,0,0,1,1,1,0,1,1,0,0,0,0,1,1,0,1,0,1,0,1,0,0,0,0,1,0,0,1,0,0,1,0,0,1,1,0,1,0,1,0,1,1,1,1,1,1,1,1,0
		1022662		CHEMBL643045	Displacement of [3H]DPCPX from human adenosine A1 receptor expressed in CHO cells; range 267-453	B			BAO_0000192	BAO_0000219	cell-based format	Nc1nc2nn(CCc3cccc4ccccc34)cc2c2nc(-c3ccco3)nn12			CHEMBL1133118	J Med Chem	2000	[object Object]	CHEMBL146658		CHEMBL146658	6.46	0	http://www.openphacts.org/units/Nanomolar	279259	=	1	1	=		Ki	nM		CHEMBL226	Homo sapiens	Adenosine A1 receptor	9606			Ki	nM	UO_0000065		348.0	348.0	CHEMBL146658	5.458420756053419	0,0,0,0,0,0,0,0,0,0,0,0,0,0,0,0,0,0,0,0,0,0,0,0,0,1,0,0,0,0,0,0,0,0,0,0,0,0,1,0,0,0,0,0,0,0,0,0,0,0,0,0,1,0,0,0,0,1,0,0,0,0,1,0,0,1,0,0,0,0,0,0,0,0,0,1,0,1,0,1,1,0,0,1,1,0,0,0,0,0,0,0,0,0,1,1,1,1,1,0,1,1,0,0,0,1,1,0,0,0,0,1,0,0,0,0,0,0,1,0,1,1,1,0,1,1,0,0,0,0,1,0,0,1,0,1,0,1,0,0,0,0,1,0,0,1,0,1,1,0,0,1,1,1,0,1,1,0,1,0,0,1,1,1,1,1,0
		1025201		CHEMBL643054	Displacement of [3H]DPCPX from human adenosine A1 receptor expressed in CHO cells; range 81-127	B			BAO_0000192	BAO_0000219	cell-based format	Cn1cc2c(nc(N)n3nc(-c4ccco4)nc23)n1			CHEMBL1133118	J Med Chem	2000	[object Object]	CHEMBL342059		CHEMBL342059	7.00	0	http://www.openphacts.org/units/Nanomolar	279262	=	1	1	=		Ki	nM		CHEMBL226	Homo sapiens	Adenosine A1 receptor	9606			Ki	nM	UO_0000065		101.0	101.0	CHEMBL342059	5.995678626217358	0,0,0,0,0,0,0,0,0,0,0,0,0,0,0,0,0,0,0,0,0,0,0,0,0,1,0,0,0,0,0,0,0,0,0,0,0,0,1,0,0,0,0,0,0,0,0,0,0,0,0,0,1,0,0,0,0,1,0,0,0,0,1,0,0,1,0,0,0,0,0,0,0,0,0,1,0,1,0,1,1,0,0,1,1,0,0,0,0,0,0,0,0,1,1,1,1,1,1,0,0,1,0,0,0,1,1,0,0,0,0,0,0,0,0,0,0,0,0,0,1,1,1,0,1,1,0,0,0,0,1,0,0,1,0,1,0,1,0,0,0,0,1,0,0,0,0,0,1,0,0,1,1,0,0,0,1,0,1,0,1,1,1,1,1,1,0
		1033782		CHEMBL642320	Inhibitory activity against human adenosine A1 receptor expressed in CHO cells by displacement of [3H]DPCPX	B			BAO_0000192	BAO_0000219	cell-based format	COc1ccc(CCCn2ncc3c2nc(N)n2nc(-c4ccco4)nc32)cc1			CHEMBL1133517	J Med Chem	2000	[object Object]	CHEMBL136689		CHEMBL136689	5.95	0	http://www.openphacts.org/units/Nanomolar	263705	=	1	1	=		Ki	nM		CHEMBL226	Homo sapiens	Adenosine A1 receptor	9606			Ki	nM	UO_0000065		1111.0	1111.0	CHEMBL136689	4.9542859410591324	0,0,0,0,0,0,0,0,0,0,0,0,0,0,0,0,0,0,0,0,0,0,0,0,0,1,0,0,0,0,0,0,0,0,0,0,0,0,1,0,0,0,0,0,0,0,0,0,0,0,0,0,1,0,0,0,0,1,0,0,0,0,1,0,0,1,0,0,0,0,0,0,0,0,0,1,0,1,0,1,1,0,0,1,1,0,0,0,0,0,0,0,0,1,1,1,1,1,1,0,1,1,0,0,0,1,1,0,0,0,0,1,0,1,0,0,0,0,1,0,1,1,1,0,1,1,1,1,0,0,1,0,0,1,0,1,0,1,0,0,0,0,1,1,0,1,0,1,1,0,0,1,1,1,0,1,1,1,1,1,1,1,1,1,1,1,0
		1076281		CHEMBL644327	Binding affinity for Adenosine A1 receptor	B			BAO_0000192	BAO_0000357	single protein format	OC[C@H]1O[C@@H](n2cnc3c(NN4CCOCC4)nc(Cl)nc32)[C@H](O)[C@@H]1O			CHEMBL1151502	Bioorg Med Chem Lett	1997	[object Object]	CHEMBL313306		CHEMBL313306	8.10	0	http://www.openphacts.org/units/Nanomolar	195960	=	1	1	=		Ki	nM		CHEMBL226	Homo sapiens	Adenosine A1 receptor	9606			Ki	nM	UO_0000065		8.0	8.0	CHEMBL313306	7.096910013008056	0,0,0,0,0,0,0,0,0,0,0,0,0,0,0,0,0,0,0,0,0,0,0,0,0,0,0,0,0,0,0,0,0,0,0,0,0,0,1,0,0,0,0,0,0,0,0,0,0,0,0,0,1,1,1,0,0,1,0,0,0,0,1,0,0,1,0,0,0,1,0,0,1,0,0,1,0,1,0,1,1,0,1,1,0,1,1,1,0,1,1,1,1,0,1,1,1,1,1,0,1,1,0,1,1,1,1,1,0,1,1,1,0,0,0,0,0,1,1,0,1,1,1,0,1,1,0,1,1,1,0,1,1,1,1,1,0,1,1,1,1,0,1,1,0,1,1,1,1,0,1,1,1,1,0,1,1,1,1,1,0,1,1,1,1,1,0
		1105139		CHEMBL643496	Binding affinity against human adenosine A1 receptor expressed in CHO cells using [3H]DPCPX	B			BAO_0000192	BAO_0000219	cell-based format	COc1ccc(-c2c(C#N)c(N)nc(SCc3ncc[nH]3)c2C#N)cc1			CHEMBL1148363	J Med Chem	2004	[object Object]	CHEMBL122396		CHEMBL122396	8.15	0	http://www.openphacts.org/units/Nanomolar	233117	=	1	1	=		Ki	nM		CHEMBL226	Homo sapiens	Adenosine A1 receptor	9606			Ki	nM	UO_0000065		7.0	7.0	CHEMBL122396	7.154901959985743	0,0,0,0,0,0,0,0,0,0,0,0,0,0,0,0,0,0,0,0,0,0,0,0,0,0,0,0,0,0,0,0,0,0,0,0,0,0,1,0,0,1,0,0,0,0,0,1,0,0,0,0,0,0,0,0,0,0,0,1,0,0,1,0,1,1,0,0,0,0,0,0,0,0,0,0,0,1,0,1,1,1,0,1,1,0,0,0,1,0,0,0,0,1,0,0,1,0,1,0,0,0,0,0,1,0,0,0,0,0,0,1,0,1,0,0,0,0,0,0,1,1,0,0,0,1,1,1,0,0,0,1,0,1,0,1,0,1,0,0,0,0,1,1,1,1,0,0,0,0,1,1,1,1,0,1,1,1,1,0,1,1,1,1,1,1,0
		1107430		CHEMBL643492	Binding affinity against human adenosine A1 receptor using [3H]-CCPA (95% confidence)	B			BAO_0000192	BAO_0000357	single protein format	C#CCn1c(=O)c2c(nc(/C=C/c3cccc(OC)c3)n2C)n(CCCO)c1=O			CHEMBL1133582	J Med Chem	2000	[object Object]	CHEMBL413079		CHEMBL413079	5.60	0	http://www.openphacts.org/units/Nanomolar	268797	=	1	1	=		Ki	nM		CHEMBL226	Homo sapiens	Adenosine A1 receptor	9606			Ki	uM	UO_0000065		2.5	2500.0	CHEMBL413079	4.6020599913279625	0,0,0,0,0,0,0,0,0,0,0,0,0,0,0,0,0,1,0,0,0,0,0,0,0,0,0,0,0,0,0,0,0,0,0,0,0,1,1,0,0,0,0,0,0,0,0,0,0,0,0,0,0,0,0,0,0,0,0,0,0,0,0,0,0,1,0,0,0,0,0,0,0,0,0,1,0,1,0,1,1,0,1,1,0,1,0,0,0,1,1,0,1,1,0,1,1,1,1,1,1,1,0,0,1,1,1,0,0,1,1,1,0,1,0,0,0,1,1,0,1,1,1,0,0,1,1,1,1,0,0,0,1,0,0,0,1,1,1,1,1,0,1,1,1,1,1,1,1,1,1,0,1,1,1,1,1,1,1,1,1,1,1,1,1,1,0
		1121758		CHEMBL643496	Binding affinity against human adenosine A1 receptor expressed in CHO cells using [3H]DPCPX	B			BAO_0000192	BAO_0000219	cell-based format	N#Cc1c(N)nc(SCc2ncc[nH]2)c(C#N)c1-c1ccccc1			CHEMBL1148363	J Med Chem	2004	[object Object]	CHEMBL124345		CHEMBL124345	8.62	0	http://www.openphacts.org/units/Nanomolar	233112	=	1	1	=		Ki	nM		CHEMBL226	Homo sapiens	Adenosine A1 receptor	9606			Ki	nM	UO_0000065		2.4	2.4	CHEMBL124345	7.619788758288394	0,0,0,0,0,0,0,0,0,0,0,0,0,0,0,0,0,0,0,0,0,0,0,0,0,0,0,0,0,0,0,0,0,0,0,0,0,0,1,0,0,1,0,0,0,0,0,1,0,0,0,0,0,0,0,0,0,0,0,1,0,0,1,0,1,1,0,0,0,0,0,0,0,0,0,0,0,1,0,1,1,1,0,1,1,0,0,0,1,0,0,0,0,0,0,0,1,0,1,0,0,0,0,0,1,0,0,0,0,0,0,1,0,0,0,0,0,0,0,0,1,1,0,0,0,1,0,0,0,0,0,1,0,1,0,1,0,1,0,0,0,0,1,0,1,1,0,0,0,0,1,1,0,1,0,1,1,0,1,0,0,1,1,1,0,1,0
		1122931		CHEMBL643496	Binding affinity against human adenosine A1 receptor expressed in CHO cells using [3H]DPCPX	B			BAO_0000192	BAO_0000219	cell-based format	COc1cccc(-c2c(C#N)c(N)nc(SCc3ncc[nH]3)c2C#N)c1			CHEMBL1148363	J Med Chem	2004	[object Object]	CHEMBL125979		CHEMBL125979	8.70	0	http://www.openphacts.org/units/Nanomolar	233114	=	1	1	=		Ki	nM		CHEMBL226	Homo sapiens	Adenosine A1 receptor	9606			Ki	nM	UO_0000065		2.0	2.0	CHEMBL125979	7.698970004336019	0,0,0,0,0,0,0,0,0,0,0,0,0,0,0,0,0,0,0,0,0,0,0,0,0,0,0,0,0,0,0,0,0,0,0,0,0,0,1,0,0,1,0,0,0,0,0,1,0,0,0,0,0,0,0,0,0,0,0,1,0,0,1,0,1,1,0,0,0,0,0,0,0,0,0,0,0,1,0,1,1,1,0,1,1,0,0,0,1,0,0,0,0,1,0,0,1,0,1,0,0,0,0,0,1,0,0,0,0,0,0,1,0,1,0,0,0,0,0,0,1,1,0,0,0,1,1,1,0,0,0,1,0,1,0,1,0,1,0,0,0,0,1,1,1,1,0,0,0,0,1,1,1,1,0,1,1,1,1,0,1,1,1,1,1,1,0
		1126608		CHEMBL643496	Binding affinity against human adenosine A1 receptor expressed in CHO cells using [3H]DPCPX	B			BAO_0000192	BAO_0000219	cell-based format	N#Cc1c(N)nc(SCc2ncc[nH]2)c(C#N)c1-c1cccc(O)c1			CHEMBL1148363	J Med Chem	2004	[object Object]	CHEMBL122806		CHEMBL122806	8.36	0	http://www.openphacts.org/units/Nanomolar	233118	=	1	1	=		Ki	nM		CHEMBL226	Homo sapiens	Adenosine A1 receptor	9606			Ki	nM	UO_0000065		4.4	4.4	CHEMBL122806	7.356547323513812	0,0,0,0,0,0,0,0,0,0,0,0,0,0,0,0,0,0,0,0,0,0,0,0,0,0,0,0,0,0,0,0,0,0,0,0,0,0,1,0,0,1,0,0,0,0,0,1,0,0,0,0,0,0,0,0,0,0,0,1,0,0,1,0,1,1,0,0,0,0,0,0,0,0,0,0,0,1,0,1,1,1,0,1,1,0,0,0,1,0,0,0,0,0,0,0,1,0,1,0,0,0,0,0,1,0,0,0,0,0,0,1,0,1,0,0,0,0,0,0,1,1,0,0,0,1,0,1,0,0,0,1,0,1,0,1,0,1,0,1,0,0,1,1,1,1,0,0,0,0,1,1,1,1,0,1,1,1,1,0,0,1,1,1,1,1,0
		1133722		CHEMBL643496	Binding affinity against human adenosine A1 receptor expressed in CHO cells using [3H]DPCPX	B			BAO_0000192	BAO_0000219	cell-based format	N#Cc1c(N)nc(SCc2ncc[nH]2)c(C#N)c1-c1ccc(O)cc1			CHEMBL1148363	J Med Chem	2004	[object Object]	CHEMBL122622		CHEMBL122622	8.59	0	http://www.openphacts.org/units/Nanomolar	233113	=	1	1	=		Ki	nM		CHEMBL226	Homo sapiens	Adenosine A1 receptor	9606			Ki	nM	UO_0000065		2.6	2.6	CHEMBL122622	7.585026652029182	0,0,0,0,0,0,0,0,0,0,0,0,0,0,0,0,0,0,0,0,0,0,0,0,0,0,0,0,0,0,0,0,0,0,0,0,0,0,1,0,0,1,0,0,0,0,0,1,0,0,0,0,0,0,0,0,0,0,0,1,0,0,1,0,1,1,0,0,0,0,0,0,0,0,0,0,0,1,0,1,1,1,0,1,1,0,0,0,1,0,0,0,0,0,0,0,1,0,1,0,0,0,0,0,1,0,0,0,0,0,0,1,0,1,0,0,0,0,0,0,1,1,0,0,0,1,0,1,0,0,0,1,0,1,0,1,0,1,0,1,0,0,1,1,1,1,0,0,0,0,1,1,1,1,0,1,1,1,1,0,0,1,1,1,1,1,0
		1187280		CHEMBL641818	Displacement of [3H]DPCPX from CHO cell membrane expressing human Adenosine A1 receptor	B			BAO_0000192	BAO_0000219	cell-based format	CCn1c(=O)c2c(nc3ccccn32)n(Cc2ccccc2)c1=O			CHEMBL1135743	J Med Chem	2002	[object Object]	CHEMBL113512		CHEMBL113512	6.49	0	http://www.openphacts.org/units/Nanomolar	213316	=	1	1	=		Ki	nM		CHEMBL226	Homo sapiens	Adenosine A1 receptor	9606			Ki	nM	UO_0000065		325.0	325.0	CHEMBL113512	5.488116639021126	0,0,0,0,0,0,0,0,0,0,0,0,0,0,0,0,0,0,0,0,0,0,0,0,0,0,0,0,0,0,0,0,0,0,0,0,0,1,1,0,0,0,0,0,0,0,0,0,0,0,0,0,0,0,0,0,0,0,0,0,0,0,0,0,0,1,0,0,0,0,0,0,0,0,0,1,0,1,0,1,1,0,0,1,0,1,0,0,0,1,0,0,1,0,0,1,1,1,1,0,1,1,0,0,0,1,1,0,0,0,1,0,0,1,1,0,0,1,0,0,1,1,1,0,0,1,0,1,1,0,0,0,0,0,0,0,1,1,1,0,0,0,1,1,1,1,0,0,1,0,1,0,0,1,1,1,1,0,1,1,1,1,1,1,1,1,0
		1195083		CHEMBL641818	Displacement of [3H]DPCPX from CHO cell membrane expressing human Adenosine A1 receptor	B			BAO_0000192	BAO_0000219	cell-based format	C=CCn1c(=O)c2c(nc3ccccn32)n(Cc2ccccc2)c1=O			CHEMBL1135743	J Med Chem	2002	[object Object]	CHEMBL114832		CHEMBL114832	7.38	0	http://www.openphacts.org/units/Nanomolar	213312	=	1	1	=		Ki	nM		CHEMBL226	Homo sapiens	Adenosine A1 receptor	9606			Ki	nM	UO_0000065		42.0	42.0	CHEMBL114832	6.376750709602099	0,0,0,0,0,0,0,0,0,0,0,0,0,0,0,0,0,0,0,0,0,0,0,0,0,0,0,0,0,0,0,0,0,0,1,0,0,1,1,0,0,0,0,0,0,0,0,0,0,0,0,0,0,0,0,0,0,0,0,0,0,0,0,0,0,1,0,0,0,0,0,0,0,0,0,1,0,1,0,1,1,0,0,1,0,1,0,0,0,1,0,0,1,0,0,1,1,1,1,1,1,1,0,0,0,1,1,0,0,0,1,0,0,1,0,0,0,1,0,0,1,1,1,0,0,1,0,1,1,0,0,0,0,0,0,0,1,1,1,0,0,0,1,1,1,1,0,0,1,0,1,0,0,1,1,1,1,0,1,1,0,1,1,1,1,1,0
		1198822		CHEMBL643502	Binding affinity for human adenosine A1 receptor	B			BAO_0000192	BAO_0000357	single protein format	CCNC(=O)[C@H]1O[C@@H](n2cnc3c(N)nc(NCCc4ccc(CCC(=O)O)cc4)nc32)[C@H](O)[C@@H]1O			CHEMBL1132702	J Med Chem	1999	[object Object]	CHEMBL331372	CGS-21680	CHEMBL331372	6.54	0	http://www.openphacts.org/units/Nanomolar	44461	=	1	1	=		Ki	nM		CHEMBL226	Homo sapiens	Adenosine A1 receptor	9606			Ki	nM	UO_0000065		289.0	289.0	CHEMBL331372	5.539102157243452	0,0,0,0,0,0,0,0,0,0,0,0,0,0,0,0,0,0,0,0,0,0,0,0,0,1,0,0,0,0,0,0,0,0,0,0,0,0,1,0,0,0,0,0,0,0,0,0,0,0,0,0,0,1,1,0,0,1,0,0,0,0,1,0,0,1,0,0,0,0,0,0,1,0,0,1,0,1,0,1,1,0,1,1,1,1,0,0,0,1,1,0,1,0,0,1,1,1,1,0,1,1,0,0,1,1,1,0,0,0,1,1,0,0,1,0,0,1,1,0,1,1,1,1,0,1,0,1,0,0,0,1,1,1,0,1,1,1,1,1,1,0,1,1,0,1,1,1,1,0,1,1,1,1,1,1,1,1,1,1,1,1,1,1,1,1,0
		1201571		CHEMBL641818	Displacement of [3H]DPCPX from CHO cell membrane expressing human Adenosine A1 receptor	B			BAO_0000192	BAO_0000219	cell-based format	CCCn1c(=O)c2c(nc3ccccn32)n(Cc2ccc(OC)cc2)c1=O			CHEMBL1135743	J Med Chem	2002	[object Object]	CHEMBL326757		CHEMBL326757	7.08	0	http://www.openphacts.org/units/Nanomolar	213320	=	1	1	=		Ki	nM		CHEMBL226	Homo sapiens	Adenosine A1 receptor	9606			Ki	nM	UO_0000065		83.0	83.0	CHEMBL326757	6.080921907623926	0,0,0,0,0,0,0,0,0,0,0,0,0,0,0,0,0,0,0,0,0,0,0,0,0,0,0,0,0,0,0,0,0,0,0,0,0,1,1,0,0,0,0,0,0,0,0,0,0,0,0,0,0,0,0,0,0,0,0,0,0,0,0,0,0,1,0,0,0,0,0,0,0,0,0,1,0,1,0,1,1,0,0,1,0,1,0,0,0,1,0,0,1,1,0,1,1,1,1,0,1,1,0,0,0,1,1,0,0,0,1,1,0,1,1,1,0,1,1,0,1,1,1,0,0,1,1,1,1,0,0,0,0,0,0,0,1,1,1,0,0,0,1,1,1,1,1,1,1,1,1,0,1,1,1,1,1,1,1,1,1,1,1,1,1,1,0
		1201615		CHEMBL641818	Displacement of [3H]DPCPX from CHO cell membrane expressing human Adenosine A1 receptor	B			BAO_0000192	BAO_0000219	cell-based format	CCCn1c(=O)c2c(nc3ccccn32)n(C)c1=O			CHEMBL1135743	J Med Chem	2002	[object Object]	CHEMBL112194		CHEMBL112194	5.68	0	http://www.openphacts.org/units/Nanomolar	213317	=	1	1	=		Ki	nM		CHEMBL226	Homo sapiens	Adenosine A1 receptor	9606			Ki	nM	UO_0000065		2100.0	2100.0	CHEMBL112194	4.6777807052660805	0,0,0,0,0,0,0,0,0,0,0,0,0,0,0,0,0,0,0,0,0,0,0,0,0,0,0,0,0,0,0,0,0,0,0,0,0,1,1,0,0,0,0,0,0,0,0,0,0,0,0,0,0,0,0,0,0,0,0,0,0,0,0,0,0,1,0,0,0,0,0,0,0,0,0,1,0,1,0,1,1,0,0,1,0,1,0,0,0,1,0,0,1,1,0,1,1,1,1,0,1,1,0,0,0,1,1,0,1,0,1,1,0,1,1,1,0,1,1,0,1,1,1,0,0,1,0,1,0,0,0,0,0,0,0,0,1,1,0,0,0,0,1,1,1,1,0,1,1,1,1,0,0,1,1,1,1,0,1,1,1,1,1,1,1,1,0
		1204407		CHEMBL641818	Displacement of [3H]DPCPX from CHO cell membrane expressing human Adenosine A1 receptor	B			BAO_0000192	BAO_0000219	cell-based format	CCCn1c(=O)c2c(nc3ccccn32)n(Cc2ccccc2)c1=O			CHEMBL1135743	J Med Chem	2002	[object Object]	CHEMBL322250		CHEMBL322250	7.30	0	http://www.openphacts.org/units/Nanomolar	213322	=	1	1	=		Ki	nM		CHEMBL226	Homo sapiens	Adenosine A1 receptor	9606			Ki	nM	UO_0000065		50.0	50.0	CHEMBL322250	6.301029995663981	0,0,0,0,0,0,0,0,0,0,0,0,0,0,0,0,0,0,0,0,0,0,0,0,0,0,0,0,0,0,0,0,0,0,0,0,0,1,1,0,0,0,0,0,0,0,0,0,0,0,0,0,0,0,0,0,0,0,0,0,0,0,0,0,0,1,0,0,0,0,0,0,0,0,0,1,0,1,0,1,1,0,0,1,0,1,0,0,0,1,0,0,1,0,0,1,1,1,1,0,1,1,0,0,0,1,1,0,0,0,1,1,0,1,1,1,0,1,1,0,1,1,1,0,0,1,0,1,1,0,0,0,0,0,0,0,1,1,1,0,0,0,1,1,1,1,0,1,1,0,1,0,0,1,1,1,1,0,1,1,1,1,1,1,1,1,0
		1210935		CHEMBL641818	Displacement of [3H]DPCPX from CHO cell membrane expressing human Adenosine A1 receptor	B			BAO_0000192	BAO_0000219	cell-based format	CC(C)Cn1c(=O)c2c(nc3ccccn32)n(Cc2ccccc2)c1=O			CHEMBL1135743	J Med Chem	2002	[object Object]	CHEMBL323717		CHEMBL323717	7.55	0	http://www.openphacts.org/units/Nanomolar	213314	=	1	1	=		Ki	nM		CHEMBL226	Homo sapiens	Adenosine A1 receptor	9606			Ki	nM	UO_0000065		28.0	28.0	CHEMBL323717	6.552841968657781	0,0,0,0,0,0,0,0,0,0,0,0,0,0,0,0,0,0,0,0,0,0,0,0,0,0,0,0,0,0,0,0,0,0,0,0,0,1,1,0,0,0,0,0,0,0,0,0,0,0,0,0,0,0,0,0,0,0,0,0,0,0,0,0,0,1,0,0,0,0,0,0,0,0,1,1,0,1,0,1,1,0,0,1,0,1,0,0,0,1,0,0,1,0,0,1,1,1,1,0,1,1,0,0,0,1,1,0,0,0,1,0,0,1,0,1,0,1,0,0,1,1,1,0,0,1,0,1,1,0,0,0,0,0,0,0,1,1,1,0,0,0,1,1,1,1,0,0,1,1,1,0,0,1,1,1,1,0,1,1,1,1,1,1,1,1,0
		1217420		CHEMBL641818	Displacement of [3H]DPCPX from CHO cell membrane expressing human Adenosine A1 receptor	B			BAO_0000192	BAO_0000219	cell-based format	CCCn1c(=O)c2c(nc3cc(C(C)(C)C)ccn32)n(Cc2ccccc2)c1=O			CHEMBL1135743	J Med Chem	2002	[object Object]	CHEMBL112098		CHEMBL112098	5.84	0	http://www.openphacts.org/units/Nanomolar	213321	=	1	1	=		Ki	nM		CHEMBL226	Homo sapiens	Adenosine A1 receptor	9606			Ki	nM	UO_0000065		1460.0	1460.0	CHEMBL112098	4.835647144215563	0,0,0,0,0,0,0,0,0,0,0,0,0,0,0,0,0,0,0,0,0,0,0,0,0,0,0,0,0,0,0,0,0,0,0,0,0,1,1,0,0,0,0,0,0,0,0,0,0,0,0,0,0,0,0,0,0,0,0,0,0,0,0,0,0,1,1,0,0,0,0,0,0,0,1,1,0,1,0,1,1,0,0,1,0,1,0,0,0,1,0,0,1,0,0,1,1,1,1,0,1,1,0,0,0,1,1,0,0,0,1,1,1,1,1,1,0,1,1,0,1,1,1,0,0,1,0,1,1,0,0,0,0,0,0,0,1,1,1,0,0,1,1,1,1,1,0,1,1,1,1,0,0,1,1,1,1,0,1,1,1,1,1,1,1,1,0
		1220163		CHEMBL641818	Displacement of [3H]DPCPX from CHO cell membrane expressing human Adenosine A1 receptor	B			BAO_0000192	BAO_0000219	cell-based format	CCCn1c(=O)c2c(nc3cc(OC)ccn32)n(Cc2ccccc2)c1=O			CHEMBL1135743	J Med Chem	2002	[object Object]	CHEMBL113634		CHEMBL113634	6.75	0	http://www.openphacts.org/units/Nanomolar	213306	=	1	1	=		Ki	nM		CHEMBL226	Homo sapiens	Adenosine A1 receptor	9606			Ki	nM	UO_0000065		179.0	179.0	CHEMBL113634	5.747146969020107	0,0,0,0,0,0,0,0,0,0,0,0,0,0,0,0,0,0,0,0,0,0,0,0,0,0,0,0,0,0,0,0,0,0,0,0,0,1,1,0,0,0,0,0,0,0,0,0,0,0,0,0,0,0,0,0,0,0,0,0,0,0,0,0,0,1,0,0,0,0,0,0,0,0,0,1,0,1,0,1,1,0,0,1,0,1,0,0,0,1,0,0,1,1,0,1,1,1,1,0,1,1,0,0,0,1,1,0,0,0,1,1,0,1,1,1,0,1,1,0,1,1,1,0,0,1,1,1,1,0,0,0,0,0,0,0,1,1,1,0,0,0,1,1,1,1,1,1,1,1,1,0,1,1,1,1,1,1,1,1,1,1,1,1,1,1,0
		1224060		CHEMBL641818	Displacement of [3H]DPCPX from CHO cell membrane expressing human Adenosine A1 receptor	B			BAO_0000192	BAO_0000219	cell-based format	C#CCn1c(=O)c2c(nc3ccccn32)n(Cc2ccccc2)c1=O			CHEMBL1135743	J Med Chem	2002	[object Object]	CHEMBL326319		CHEMBL326319	6.91	0	http://www.openphacts.org/units/Nanomolar	213311	=	1	1	=		Ki	nM		CHEMBL226	Homo sapiens	Adenosine A1 receptor	9606			Ki	nM	UO_0000065		124.0	124.0	CHEMBL326319	5.906578314837765	0,0,0,0,0,0,0,0,0,0,0,0,0,0,0,0,0,1,0,0,0,0,0,0,0,0,0,0,0,0,0,0,0,0,0,0,0,1,1,0,0,0,0,0,0,0,0,0,0,0,0,0,0,0,0,0,0,0,0,0,0,0,0,0,0,1,0,0,0,0,0,0,0,0,0,1,0,1,0,1,1,0,0,1,0,1,0,0,0,1,0,0,1,0,0,1,1,1,1,0,1,1,0,0,0,1,1,0,0,0,1,0,0,1,0,0,0,1,0,0,1,1,1,0,0,1,0,1,1,0,0,0,0,0,0,0,1,1,1,0,0,0,1,1,1,1,0,0,1,0,1,0,0,1,1,1,1,0,1,1,0,1,1,1,1,1,0
		1268533		CHEMBL642154	Inhibition of [3H]DPCPX binding to human Adenosine A1 receptor expressed in CHO cells at 10000 nM	B			BAO_0000192	BAO_0000219	cell-based format	CCCCc1nc2[nH]cnc2c2nc(-c3ccc(C(F)(F)F)cc3)nn12			CHEMBL1135548	J Med Chem	2002	[object Object]	CHEMBL123705		CHEMBL123705	8.40	0	http://www.openphacts.org/units/Nanomolar	233029	=	1	1	=		Ki	nM		CHEMBL226	Homo sapiens	Adenosine A1 receptor	9606			Ki	nM	UO_0000065		4.0	4.0	CHEMBL123705	7.3979400086720375	0,0,0,0,0,0,0,0,0,0,0,0,0,0,0,0,0,0,0,0,0,0,0,0,0,0,0,0,0,0,0,0,0,0,0,0,0,0,1,0,0,0,1,0,0,0,0,0,0,0,0,0,1,0,0,0,0,0,0,0,0,0,1,0,0,1,0,0,0,0,0,0,0,0,0,0,0,1,0,1,1,0,0,1,0,0,0,0,0,0,0,1,0,0,1,0,1,0,1,0,0,1,0,0,0,1,1,1,0,0,0,1,1,0,1,1,1,0,1,0,1,1,1,0,1,1,0,0,0,0,0,0,0,0,1,0,0,1,0,0,0,0,1,0,0,1,0,1,1,0,0,1,0,0,0,1,1,0,0,0,1,1,1,1,0,1,0
		1268556		CHEMBL644322	Displacement of specific [3H]DPCPX binding at human Adenosine A1 receptor expressed in CHO cells.	B			BAO_0000192	BAO_0000219	cell-based format	Nc1nc2c(cnn2CCCc2ccc(N(CCO)CCO)cc2)c2nc(-c3ccco3)nn12			CHEMBL1135389	J Med Chem	2002	[object Object]	CHEMBL278812		CHEMBL278812	6.25	0	http://www.openphacts.org/units/Nanomolar	30412	=	1	1	=		Ki	nM		CHEMBL226	Homo sapiens	Adenosine A1 receptor	9606			Ki	nM	UO_0000065		558.0	558.0	CHEMBL278812	5.253365801062421	0,0,0,0,0,0,0,0,0,0,0,0,0,0,0,0,0,0,0,0,0,0,0,0,0,1,0,0,0,0,0,0,0,0,0,0,0,0,1,0,0,0,0,0,0,0,0,0,0,0,0,0,1,0,0,0,0,1,0,0,0,0,1,0,0,1,0,0,0,0,0,0,0,0,0,1,0,1,0,1,1,0,1,1,1,1,1,0,0,0,0,1,0,0,1,1,1,1,1,0,1,1,0,0,1,1,1,0,0,1,0,1,0,0,0,0,0,0,1,0,1,1,1,0,1,1,0,0,1,1,1,1,1,1,0,1,0,1,1,1,0,0,1,0,0,1,1,1,1,0,0,1,1,1,0,1,1,1,1,1,0,1,1,1,1,1,0
		1269736		CHEMBL637242	Binding Affinity towards Adenosine A1 receptor expressed in CHO-K1 cells versus [3H]CCPA	B			BAO_0000192	BAO_0000219	cell-based format	Cn1c(-c2cccc(C#N)c2)nc2c(N)nc(C#CC3(O)CCCCC3)nc21			CHEMBL1134604	J Med Chem	2001	[object Object]	CHEMBL49925		CHEMBL49925	6.89	0	http://www.openphacts.org/units/Nanomolar	85311	=	1	1	=		Ki	nM		CHEMBL226	Homo sapiens	Adenosine A1 receptor	9606			Ki	uM	UO_0000065		0.13	130.0	CHEMBL49925	5.886056647693163	0,0,0,0,0,0,0,0,0,0,0,0,0,0,0,0,0,1,0,0,0,0,0,0,0,0,0,0,0,0,0,0,0,0,0,0,0,0,1,0,0,1,0,0,0,0,0,0,0,0,0,0,0,0,0,0,0,0,0,0,0,0,1,0,0,1,1,0,0,0,0,0,0,0,0,1,0,1,0,1,1,0,0,1,1,1,0,0,0,0,1,1,0,1,0,0,1,0,1,0,0,1,0,0,1,1,0,0,0,0,0,0,1,0,0,0,0,0,1,0,1,1,1,0,0,1,0,1,1,1,0,1,1,1,0,1,0,1,0,1,0,0,1,1,1,1,0,1,1,0,1,1,1,0,0,0,1,1,1,0,1,1,1,1,1,1,0
		1269932		CHEMBL644324	Displacement of [3H]-DPCPX binding at human Adenosine A1 receptor expressed in CHO cells; ranges from 9257-9817	B			BAO_0000192	BAO_0000219	cell-based format	Nc1nc2c(cnn2CCCc2ccc3c(c2)OC(C(=O)[O-])(C(=O)[O-])O3)c2nc(-c3ccco3)nn12.[Na+].[Na+]			CHEMBL1135389	J Med Chem	2002	[object Object]	CHEMBL281626		CHEMBL278996	5.02	0	http://www.openphacts.org/units/Nanomolar	30416	=	1	1	=		Ki	nM		CHEMBL226	Homo sapiens	Adenosine A1 receptor	9606			Ki	nM	UO_0000065		9533.0	9533.0	CHEMBL281626	4.020770406977845	0,0,0,0,0,0,0,0,0,0,0,0,0,0,0,0,0,0,0,0,0,0,0,0,0,1,0,0,0,0,0,0,0,0,0,1,0,0,1,0,0,0,0,0,1,0,0,0,0,1,0,0,1,0,0,0,0,1,0,0,0,0,1,0,0,1,0,0,0,0,0,0,1,0,0,1,0,1,0,1,1,0,0,1,1,0,0,0,0,1,0,0,0,0,1,1,1,1,1,0,1,1,0,0,0,1,1,0,0,0,0,1,1,1,0,0,0,0,1,0,1,1,1,1,1,1,0,0,0,0,1,0,0,1,0,1,1,1,0,0,1,0,1,0,1,1,1,1,1,0,0,1,1,1,1,1,1,1,1,1,0,1,1,1,1,1,1
		1269943		CHEMBL644322	Displacement of specific [3H]DPCPX binding at human Adenosine A1 receptor expressed in CHO cells.	B			BAO_0000192	BAO_0000219	cell-based format	N/C(=N\O)c1ccc(CCn2ncc3c2nc(N)n2nc(-c4ccco4)nc32)cc1			CHEMBL1135389	J Med Chem	2002	[object Object]	CHEMBL2112948		CHEMBL2112948	6.75	0	http://www.openphacts.org/units/Nanomolar	30406	=	1	1	=		Ki	nM		CHEMBL226	Homo sapiens	Adenosine A1 receptor	9606			Ki	nM	UO_0000065		179.0	179.0	CHEMBL2112948	5.747146969020107	0,0,0,0,0,0,0,0,0,0,0,0,0,0,0,0,0,0,0,0,0,0,0,0,1,1,0,0,0,0,0,0,0,0,0,0,0,0,1,0,0,0,0,0,0,0,0,0,0,0,0,0,1,0,1,0,0,1,0,0,0,0,1,0,0,1,0,0,0,1,0,1,0,0,0,1,0,1,1,1,1,0,0,1,1,0,0,0,0,0,0,0,0,0,1,1,1,1,1,0,1,1,1,0,0,1,1,0,0,0,0,1,0,0,0,0,0,0,1,1,1,1,1,0,1,1,0,0,0,0,1,1,0,1,0,1,0,1,0,1,0,0,1,0,0,1,0,1,1,0,0,1,1,1,0,1,1,0,1,1,0,1,1,1,1,1,0
		1269950		CHEMBL644322	Displacement of specific [3H]DPCPX binding at human Adenosine A1 receptor expressed in CHO cells.	B			BAO_0000192	BAO_0000219	cell-based format	NCc1ccc(CCCn2ncc3c2nc(N)n2nc(-c4ccco4)nc32)cc1			CHEMBL1135389	J Med Chem	2002	[object Object]	CHEMBL22320		CHEMBL22320	6.24	0	http://www.openphacts.org/units/Nanomolar	30404	=	1	1	=		Ki	nM		CHEMBL226	Homo sapiens	Adenosine A1 receptor	9606			Ki	nM	UO_0000065		576.0	576.0	CHEMBL22320	5.239577516576788	0,0,0,0,0,0,0,0,0,0,0,0,0,0,0,0,0,0,0,0,0,0,0,0,0,1,0,0,0,0,0,0,0,0,0,0,0,0,1,0,0,0,0,0,0,0,0,0,0,0,0,0,1,0,0,0,0,1,0,0,0,0,1,0,0,1,0,0,0,0,0,0,0,0,0,1,0,1,0,1,1,0,1,1,1,0,0,0,0,0,0,0,0,0,1,1,1,1,1,0,1,1,0,0,0,1,1,0,0,0,0,1,0,0,0,0,0,0,1,0,1,1,1,0,1,1,0,0,0,0,1,1,0,1,0,1,0,1,1,0,0,0,1,0,0,1,0,1,1,0,0,1,1,1,0,1,1,0,1,0,0,1,1,1,1,1,0
		1272490		CHEMBL644322	Displacement of specific [3H]DPCPX binding at human Adenosine A1 receptor expressed in CHO cells.	B			BAO_0000192	BAO_0000219	cell-based format	CCOC(=O)COc1ccc(CCn2ncc3c2nc(N)n2nc(-c4ccco4)nc32)cc1			CHEMBL1135389	J Med Chem	2002	[object Object]	CHEMBL22200		CHEMBL22200	5.38	0	http://www.openphacts.org/units/Nanomolar	30408	=	1	1	=		Ki	nM		CHEMBL226	Homo sapiens	Adenosine A1 receptor	9606			Ki	nM	UO_0000065		4197.0	4197.0	CHEMBL22200	4.37706103078851	0,0,0,0,0,0,0,0,0,0,0,0,0,0,0,0,0,0,0,0,0,0,0,0,0,1,0,0,0,0,0,0,0,0,0,0,0,0,1,0,0,0,0,0,0,0,0,0,0,0,0,0,1,0,0,0,0,1,0,0,0,0,1,0,0,1,0,0,0,0,0,0,1,0,0,1,0,1,0,1,1,0,0,1,1,0,0,0,0,0,0,0,0,0,1,1,1,1,1,0,1,1,0,0,0,1,1,0,1,1,0,1,0,1,1,0,0,0,1,0,1,1,1,1,1,1,1,1,0,1,1,0,1,1,0,1,0,1,1,0,1,0,1,1,0,1,1,1,1,0,0,1,1,1,1,1,1,1,1,1,1,1,1,1,1,1,0
		1272497		CHEMBL644317	Displacement of [3H]-DPCPX from human Adenosine A1 receptor expressed in CHO cells; ranges from 107-181	B			BAO_0000192	BAO_0000219	cell-based format	Nc1nc2c(cnn2CCCc2ccc(S(=O)(=O)O)cc2)c2nc(-c3ccco3)nn12			CHEMBL1135389	J Med Chem	2002	[object Object]	CHEMBL278605		CHEMBL278605	6.86	0	http://www.openphacts.org/units/Nanomolar	30396	=	1	1	=		Ki	nM		CHEMBL226	Homo sapiens	Adenosine A1 receptor	9606			Ki	nM	UO_0000065		139.0	139.0	CHEMBL278605	5.856985199745905	0,0,0,0,0,0,0,0,0,0,0,0,0,0,0,0,0,0,0,0,0,0,0,0,0,1,0,0,0,0,0,0,0,0,0,0,0,0,1,1,1,0,0,0,0,0,0,0,1,0,0,1,1,0,0,1,0,1,1,1,1,1,1,0,1,1,0,1,0,1,0,0,0,1,0,1,0,1,0,1,1,1,0,1,1,0,0,0,1,0,0,0,0,0,1,1,1,1,1,0,1,1,1,0,0,1,1,0,0,0,0,1,1,0,0,0,0,0,1,0,1,1,1,0,1,1,0,0,0,0,1,1,0,1,0,1,1,1,0,1,1,0,1,0,0,1,1,1,1,0,0,1,1,1,0,1,1,0,1,1,0,1,1,1,1,1,0
		1273527		CHEMBL637242	Binding Affinity towards Adenosine A1 receptor expressed in CHO-K1 cells versus [3H]CCPA	B			BAO_0000192	BAO_0000219	cell-based format	Cn1c(-c2cccc(F)c2)nc2c(N)nc(C#CC3(O)CCCCCC3)nc21			CHEMBL1134604	J Med Chem	2001	[object Object]	CHEMBL296389		CHEMBL296389	7.57	0	http://www.openphacts.org/units/Nanomolar	85301	=	1	1	=		Ki	nM		CHEMBL226	Homo sapiens	Adenosine A1 receptor	9606			Ki	uM	UO_0000065		0.027	27.0	CHEMBL296389	6.568636235841013	0,0,0,0,0,0,0,0,0,0,0,0,0,0,0,0,0,1,0,1,0,0,0,0,0,0,0,0,0,0,0,0,0,0,0,0,0,0,1,0,0,0,1,0,0,0,0,0,0,0,0,0,0,0,0,0,0,0,0,0,0,0,1,0,0,1,1,0,0,0,0,0,0,0,0,1,0,1,0,1,1,0,0,1,1,1,0,1,0,0,1,1,0,1,0,0,1,0,1,0,0,1,0,0,1,1,0,1,0,0,0,0,1,0,0,0,0,0,1,0,1,1,1,0,0,1,0,1,1,1,0,1,1,1,1,1,0,1,0,1,0,0,1,1,1,1,0,1,1,0,1,1,1,0,0,0,1,1,1,0,1,1,1,1,1,1,0
		1273707		CHEMBL644322	Displacement of specific [3H]DPCPX binding at human Adenosine A1 receptor expressed in CHO cells.	B			BAO_0000192	BAO_0000219	cell-based format	Nc1nc2c(cnn2CCc2ccc(S(=O)(=O)O)cc2)c2nc(-c3ccco3)nn12			CHEMBL1135389	J Med Chem	2002	[object Object]	CHEMBL22968		CHEMBL22968	6.72	0	http://www.openphacts.org/units/Nanomolar	30400	=	1	1	=		Ki	nM		CHEMBL226	Homo sapiens	Adenosine A1 receptor	9606			Ki	nM	UO_0000065		190.0	190.0	CHEMBL22968	5.721246399047171	0,0,0,0,0,0,0,0,0,0,0,0,0,0,0,0,0,0,0,0,0,0,0,0,0,1,0,0,0,0,0,0,0,0,0,0,0,0,1,1,1,0,0,0,0,0,0,0,1,0,0,1,1,0,0,1,0,1,1,1,1,1,1,0,1,1,0,1,0,1,0,0,0,1,0,1,0,1,0,1,1,1,0,1,1,0,0,0,1,0,0,0,0,0,1,1,1,1,1,0,1,1,1,0,0,1,1,0,0,0,0,1,1,0,0,0,0,0,1,0,1,1,1,0,1,1,0,0,0,0,1,1,0,1,0,1,1,1,0,1,1,0,1,0,0,1,1,1,1,0,0,1,1,1,0,1,1,0,1,1,0,1,1,1,1,1,0
		1275098		CHEMBL642157	Inhibition of [3H]DPCPX binding to human Adenosine A1 receptor expressed in CHO cells; Range 335-509	B			BAO_0000192	BAO_0000219	cell-based format	CCCCc1nc2[nH]cnc2c2nc(-c3ccc(OCC)cc3)nn12			CHEMBL1135548	J Med Chem	2002	[object Object]	CHEMBL122819		CHEMBL122819	6.38	0	http://www.openphacts.org/units/Nanomolar	233054	=	1	1	=		Ki	nM		CHEMBL226	Homo sapiens	Adenosine A1 receptor	9606			Ki	nM	UO_0000065		413.0	413.0	CHEMBL122819	5.384049948343599	0,0,0,0,0,0,0,0,0,0,0,0,0,0,0,0,0,0,0,0,0,0,0,0,0,0,0,0,0,0,0,0,0,0,0,0,0,0,1,0,0,0,0,0,0,0,0,0,0,0,0,0,1,0,0,0,0,0,0,0,0,0,1,0,0,1,0,0,0,0,0,0,0,0,0,0,0,1,0,1,1,0,0,1,0,0,0,0,0,0,0,1,0,0,1,0,1,0,1,0,0,1,0,0,0,1,0,0,0,1,0,1,0,1,1,1,1,0,1,0,1,1,1,0,1,1,1,1,0,0,0,0,0,0,0,0,0,1,0,0,0,0,1,1,0,1,0,1,1,1,0,1,1,1,0,1,1,1,0,0,1,1,1,1,1,1,0
		1276203		CHEMBL637242	Binding Affinity towards Adenosine A1 receptor expressed in CHO-K1 cells versus [3H]CCPA	B			BAO_0000192	BAO_0000219	cell-based format	Cn1c(-c2ccco2)nc2c(N)nc(C#CC3(O)CCCCC3)nc21			CHEMBL1134604	J Med Chem	2001	[object Object]	CHEMBL50051		CHEMBL50051	7.60	0	http://www.openphacts.org/units/Nanomolar	85305	=	1	1	=		Ki	nM		CHEMBL226	Homo sapiens	Adenosine A1 receptor	9606			Ki	uM	UO_0000065		0.025	25.0	CHEMBL50051	6.6020599913279625	0,0,0,0,0,0,0,0,0,0,0,0,0,0,0,0,0,1,0,0,0,0,0,0,0,0,0,0,0,0,0,0,0,0,0,0,0,0,1,0,0,0,0,0,0,0,0,0,0,0,0,0,0,0,0,0,0,1,0,0,0,0,1,0,0,1,1,0,0,0,0,0,0,0,0,1,0,1,0,1,1,0,0,1,1,1,0,0,0,0,1,1,0,1,0,1,1,0,1,0,0,1,0,0,1,1,0,0,0,0,0,0,1,0,0,0,0,0,1,0,1,1,1,0,0,1,0,1,1,1,0,1,1,1,0,1,0,1,0,1,0,0,1,1,1,1,0,1,1,0,1,1,1,0,0,0,1,1,1,1,1,1,1,1,1,1,0
		1277720		CHEMBL637242	Binding Affinity towards Adenosine A1 receptor expressed in CHO-K1 cells versus [3H]CCPA	B			BAO_0000192	BAO_0000219	cell-based format	O=C(/C=C/c1c(-c2ccccc2)nn2ccccc12)N1CCCC[C@@H]1CCO			CHEMBL1134604	J Med Chem	2001	[object Object]	CHEMBL440115	FK453	CHEMBL440115	7.75	0	http://www.openphacts.org/units/Nanomolar	85296	=	1	1	=		Ki	nM		CHEMBL226	Homo sapiens	Adenosine A1 receptor	9606			Ki	uM	UO_0000065		0.018	18.0	CHEMBL440115	6.7447274948966935	0,0,0,0,0,0,0,0,0,0,0,0,0,0,0,0,0,0,0,0,0,0,0,0,0,0,0,0,0,0,0,0,0,0,0,0,0,0,0,0,0,0,0,0,0,0,0,0,0,0,0,0,1,0,0,0,0,0,0,0,0,0,1,0,0,1,0,0,0,0,0,0,0,0,0,1,0,0,0,0,1,0,1,1,0,1,0,0,0,0,0,1,1,0,1,0,1,1,1,1,1,1,0,0,1,1,0,0,0,1,1,1,0,0,0,0,0,1,1,0,1,1,1,0,1,1,0,0,1,1,0,0,1,0,0,0,0,1,1,1,0,0,1,0,1,1,0,1,1,0,1,0,0,1,1,1,1,1,1,1,0,1,1,1,1,1,0
		1277894		CHEMBL644322	Displacement of specific [3H]DPCPX binding at human Adenosine A1 receptor expressed in CHO cells.	B			BAO_0000192	BAO_0000219	cell-based format	Nc1nc2c(cnn2CCc2ccc(S(=O)(=O)N(CCCl)CCCl)cc2)c2nc(-c3ccco3)nn12			CHEMBL1135389	J Med Chem	2002	[object Object]	CHEMBL278805		CHEMBL278805	5.28	0	http://www.openphacts.org/units/Nanomolar	30397	=	1	1	=		Ki	nM		CHEMBL226	Homo sapiens	Adenosine A1 receptor	9606			Ki	nM	UO_0000065		5297.0	5297.0	CHEMBL278805	4.275970027064402	0,0,0,0,0,0,0,0,0,0,0,0,0,0,0,0,0,0,0,0,0,0,0,0,0,1,0,0,0,0,0,0,1,1,0,0,0,0,1,0,0,0,0,0,0,0,0,0,0,0,0,1,1,0,0,1,0,1,1,1,1,1,1,0,1,1,0,1,0,0,0,0,0,1,0,1,0,1,0,1,1,1,0,1,1,0,1,0,1,0,0,0,0,0,1,1,1,1,1,0,1,1,1,1,0,1,1,0,0,0,0,1,1,0,0,0,0,1,1,0,1,1,1,0,1,1,0,0,1,1,1,0,0,1,1,1,1,1,1,0,0,0,1,0,0,1,1,1,1,0,0,1,1,1,0,1,1,0,1,1,0,1,1,1,1,1,0
		1279012		CHEMBL644322	Displacement of specific [3H]DPCPX binding at human Adenosine A1 receptor expressed in CHO cells.	B			BAO_0000192	BAO_0000219	cell-based format	Nc1nc2c(cnn2CCc2ccc(S(N)(=O)=O)cc2)c2nc(-c3ccco3)nn12			CHEMBL1135389	J Med Chem	2002	[object Object]	CHEMBL23745		CHEMBL23745	5.58	0	http://www.openphacts.org/units/Nanomolar	30399	=	1	1	=		Ki	nM		CHEMBL226	Homo sapiens	Adenosine A1 receptor	9606			Ki	nM	UO_0000065		2630.0	2630.0	CHEMBL23745	4.580044251510242	0,0,0,0,0,0,0,0,0,0,0,0,0,0,0,0,0,0,0,0,0,0,0,0,0,1,0,0,0,0,0,0,1,1,0,0,0,0,1,0,0,0,0,0,0,0,0,0,0,0,0,1,1,0,0,1,0,1,1,1,1,1,1,0,1,1,0,1,0,1,0,0,0,1,0,1,0,1,0,1,1,1,0,1,1,0,0,0,1,0,0,0,0,0,1,1,1,1,1,0,1,1,1,0,0,1,1,0,0,0,0,1,1,0,0,0,0,1,1,0,1,1,1,0,1,1,0,0,0,0,1,1,0,1,0,1,1,1,0,0,0,0,1,0,0,1,1,1,1,0,0,1,1,1,0,1,1,0,1,1,0,1,1,1,1,1,0
		1280335		CHEMBL639526	Displacement of [3H]-DPCPX from human Adenosine A1 receptor expressed in CHO cells; ranges from 2153-2891	B			BAO_0000192	BAO_0000219	cell-based format	Nc1nc2c(cnn2CCc2ccc(S(=O)(=O)N(CCO)CCO)cc2)c2nc(-c3ccco3)nn12			CHEMBL1135389	J Med Chem	2002	[object Object]	CHEMBL22717		CHEMBL22717	5.60	0	http://www.openphacts.org/units/Nanomolar	30398	=	1	1	=		Ki	nM		CHEMBL226	Homo sapiens	Adenosine A1 receptor	9606			Ki	nM	UO_0000065		2495.0	2495.0	CHEMBL22717	4.602929450040591	0,0,0,0,0,0,0,0,0,0,0,0,0,0,0,0,0,0,0,0,0,0,0,0,0,1,0,0,0,0,0,0,1,1,0,0,0,0,1,0,0,0,0,0,0,0,0,0,0,0,0,1,1,0,0,1,0,1,1,1,1,1,1,0,1,1,0,1,0,0,0,0,0,1,0,1,0,1,0,1,1,1,1,1,1,0,1,0,1,0,0,1,0,0,1,1,1,1,1,0,1,1,1,0,1,1,1,0,0,1,0,1,1,0,0,0,0,1,1,0,1,1,1,0,1,1,0,0,1,1,1,1,1,1,0,1,1,1,1,1,1,0,1,0,0,1,1,1,1,0,0,1,1,1,0,1,1,1,1,1,0,1,1,1,1,1,0
		1281482		CHEMBL644321	Displacement of [3H]DPCPX binding at human Adenosine A1 receptor expressed in CHO cells; ranges from 8783-9911	B			BAO_0000192	BAO_0000219	cell-based format	Nc1nc2c(cnn2CCc2ccc(S(=O)(=O)NCC(=O)O)cc2)c2nc(-c3ccco3)nn12			CHEMBL1135389	J Med Chem	2002	[object Object]	CHEMBL22881		CHEMBL22881	5.03	0	http://www.openphacts.org/units/Nanomolar	30417	=	1	1	=		Ki	nM		CHEMBL226	Homo sapiens	Adenosine A1 receptor	9606			Ki	nM	UO_0000065		9330.0	9330.0	CHEMBL22881	4.0301183562535	0,0,0,0,0,0,0,0,0,0,0,0,0,0,0,0,0,0,0,0,0,0,0,0,0,1,0,0,0,0,0,0,1,1,0,0,0,0,1,0,0,0,0,0,0,0,0,0,0,0,0,1,1,0,1,1,0,1,1,1,1,1,1,0,1,1,0,1,0,1,0,0,0,1,0,1,0,1,0,1,1,1,1,1,1,0,0,0,1,0,0,0,0,0,1,1,1,1,1,0,1,1,1,0,1,1,1,0,0,0,0,1,1,0,0,0,0,1,1,0,1,1,1,1,1,1,0,0,0,0,1,1,1,1,0,1,1,1,1,1,1,0,1,0,0,1,1,1,1,0,0,1,1,1,1,1,1,1,1,1,0,1,1,1,1,1,0
		1281502		CHEMBL644322	Displacement of specific [3H]DPCPX binding at human Adenosine A1 receptor expressed in CHO cells.	B			BAO_0000192	BAO_0000219	cell-based format	Nc1nc2c(cnn2CCCc2ccc([N+](=O)[O-])cc2)c2nc(-c3ccco3)nn12			CHEMBL1135389	J Med Chem	2002	[object Object]	CHEMBL22241		CHEMBL22241	5.99	0	http://www.openphacts.org/units/Nanomolar	30414	=	1	1	=		Ki	nM		CHEMBL226	Homo sapiens	Adenosine A1 receptor	9606			Ki	nM	UO_0000065		1026.0	1026.0	CHEMBL22241	4.988852639224203	0,0,0,0,0,0,0,0,0,0,0,0,0,0,0,0,0,0,0,0,0,0,0,0,1,1,0,0,0,0,0,0,0,0,0,0,0,0,1,0,0,0,0,0,0,0,0,0,0,1,0,0,1,0,0,0,1,1,0,0,0,0,1,1,0,1,0,0,0,0,1,1,0,0,0,1,0,1,0,1,1,0,0,1,1,0,0,0,0,0,0,0,0,0,1,1,1,1,1,0,1,1,1,0,0,1,1,0,0,0,0,1,0,0,0,0,0,0,1,1,1,1,1,0,1,1,0,0,0,0,1,0,0,1,0,1,0,1,0,0,0,0,1,0,0,1,1,1,1,0,0,1,1,1,0,1,1,0,1,1,0,1,1,1,1,1,0
		1281509		CHEMBL644322	Displacement of specific [3H]DPCPX binding at human Adenosine A1 receptor expressed in CHO cells.	B			BAO_0000192	BAO_0000219	cell-based format	N=C(N)c1ccc(CCCn2ncc3c2nc(N)n2nc(-c4ccco4)nc32)cc1			CHEMBL1135389	J Med Chem	2002	[object Object]	CHEMBL281601		CHEMBL281601	5.30	0	http://www.openphacts.org/units/Nanomolar	30402	=	1	1	=		Ki	nM		CHEMBL226	Homo sapiens	Adenosine A1 receptor	9606			Ki	nM	UO_0000065		4965.0	4965.0	CHEMBL281601	4.3040807471686	0,0,0,0,0,0,0,0,0,0,0,0,0,0,0,0,0,0,0,0,0,0,0,0,0,1,0,0,0,0,0,0,0,0,0,0,0,0,1,0,0,0,0,1,0,0,0,0,0,0,0,0,1,0,0,0,0,1,0,0,0,0,1,0,0,1,0,0,0,0,0,0,0,0,0,1,0,1,1,1,1,0,0,1,1,0,0,0,0,0,0,0,0,0,1,1,1,1,1,0,1,1,0,0,0,1,1,0,0,0,0,1,0,0,0,0,0,0,1,1,1,1,1,0,1,1,0,0,0,0,1,1,0,1,0,1,0,1,0,0,0,0,1,0,0,1,0,1,1,0,0,1,1,1,0,1,1,0,1,0,0,1,1,1,1,1,0
		1282689		CHEMBL644322	Displacement of specific [3H]DPCPX binding at human Adenosine A1 receptor expressed in CHO cells.	B			BAO_0000192	BAO_0000219	cell-based format	CCOC(=O)c1ccc(CCCn2ncc3c2nc(N)n2nc(-c4ccco4)nc32)cc1			CHEMBL1135389	J Med Chem	2002	[object Object]	CHEMBL442338		CHEMBL442338	5.35	0	http://www.openphacts.org/units/Nanomolar	30409	=	1	1	=		Ki	nM		CHEMBL226	Homo sapiens	Adenosine A1 receptor	9606			Ki	nM	UO_0000065		4494.0	4494.0	CHEMBL442338	4.3473669319168895	0,0,0,0,0,0,0,0,0,0,0,0,0,0,0,0,0,0,0,0,0,0,0,0,0,1,0,0,0,0,0,0,0,0,0,0,0,0,1,0,0,0,0,0,0,0,0,0,0,0,0,0,1,0,0,0,0,1,0,0,0,0,1,0,0,1,0,0,0,0,0,0,0,0,0,1,0,1,0,1,1,0,0,1,1,0,0,0,0,0,0,0,0,0,1,1,1,1,1,0,1,1,0,0,0,1,1,0,0,1,0,1,0,0,1,0,0,0,1,0,1,1,1,1,1,1,1,0,0,0,1,0,0,1,0,1,0,1,1,0,0,0,1,0,0,1,1,1,1,0,0,1,1,1,1,1,1,1,1,1,1,1,1,1,1,1,0
		1286402		CHEMBL644318	Displacement of [3H]DPCPX from human Adenosine A1 receptor expressed in CHO cells; ranges from 324-420	B			BAO_0000192	BAO_0000219	cell-based format	CN1CCN(S(=O)(=O)c2ccc(CCn3ncc4c3nc(N)n3nc(-c5ccco5)nc43)cc2)CC1			CHEMBL1135389	J Med Chem	2002	[object Object]	CHEMBL418564		CHEMBL418564	6.43	0	http://www.openphacts.org/units/Nanomolar	30393	=	1	1	=		Ki	nM		CHEMBL226	Homo sapiens	Adenosine A1 receptor	9606			Ki	nM	UO_0000065		369.0	369.0	CHEMBL418564	5.432973633840939	0,0,0,0,0,0,0,0,0,0,0,0,0,0,0,0,0,0,0,0,0,0,0,0,0,1,0,0,0,0,0,0,1,1,0,0,0,0,1,0,0,0,0,0,0,0,0,0,0,0,0,1,1,0,0,1,0,1,1,1,1,1,1,0,1,1,0,1,0,0,0,0,0,1,0,1,0,1,0,1,1,1,0,1,1,1,1,0,1,0,0,0,0,1,1,1,1,1,1,0,1,1,1,0,0,1,1,0,0,0,0,1,1,0,0,1,1,1,1,0,1,1,1,0,1,1,0,0,1,1,1,0,0,1,0,1,1,1,1,0,0,0,1,0,0,1,1,1,1,0,0,1,1,1,0,1,1,0,1,1,1,1,1,1,1,1,0
		1287679		CHEMBL644316	Displacement of [3H]DPCPX from human Adenosine A1 receptor expressed in CHO cells; ranges from 9038-9773	B			BAO_0000192	BAO_0000219	cell-based format	Nc1nc2c(cnn2CCCc2ccc3c(c2)OC(C(=O)O)(C(=O)O)O3)c2nc(-c3ccco3)nn12			CHEMBL1135389	J Med Chem	2002	[object Object]	CHEMBL278996		CHEMBL278996	5.03	0	http://www.openphacts.org/units/Nanomolar	30419	=	1	1	=		Ki	nM		CHEMBL226	Homo sapiens	Adenosine A1 receptor	9606			Ki	nM	UO_0000065		9399.0	9399.0	CHEMBL278996	4.026918350398632	0,0,0,0,0,0,0,0,0,0,0,0,0,0,0,0,0,0,0,0,0,0,0,0,0,1,0,0,0,0,0,0,0,0,0,0,0,0,1,0,0,0,0,0,0,0,0,0,0,0,0,0,1,1,0,0,0,1,0,0,0,0,1,0,0,1,0,0,0,0,0,0,1,0,0,1,0,1,0,1,1,0,0,1,1,0,0,0,0,1,0,0,0,0,1,1,1,1,1,0,1,1,0,0,0,1,1,0,0,0,0,1,1,1,0,0,0,0,1,0,1,1,1,1,1,1,0,0,0,0,1,1,0,1,0,1,1,1,0,1,1,0,1,0,1,1,1,1,1,0,0,1,1,1,1,1,1,1,1,1,0,1,1,1,1,1,0
		1287696		CHEMBL642156	Inhibition of [3H]DPCPX binding to human Adenosine A1 receptor expressed in CHO cells; Range 256-620	B			BAO_0000192	BAO_0000219	cell-based format	CCCCc1nc2[nH]cnc2c2nc(-c3ccc(OC)cc3)nn12			CHEMBL1135548	J Med Chem	2002	[object Object]	CHEMBL331111		CHEMBL331111	6.40	0	http://www.openphacts.org/units/Nanomolar	233055	=	1	1	=		Ki	nM		CHEMBL226	Homo sapiens	Adenosine A1 receptor	9606			Ki	nM	UO_0000065		398.0	398.0	CHEMBL331111	5.400116927926312	0,0,0,0,0,0,0,0,0,0,0,0,0,0,0,0,0,0,0,0,0,0,0,0,0,0,0,0,0,0,0,0,0,0,0,0,0,0,1,0,0,0,0,0,0,0,0,0,0,0,0,0,1,0,0,0,0,0,0,0,0,0,1,0,0,1,0,0,0,0,0,0,0,0,0,0,0,1,0,1,1,0,0,1,0,0,0,0,0,0,0,1,0,1,1,0,1,0,1,0,0,1,0,0,0,1,0,0,0,0,0,1,0,1,1,1,1,0,1,0,1,1,1,0,1,1,1,1,0,0,0,0,0,0,0,0,0,1,0,0,0,0,1,1,0,1,0,1,1,1,0,1,1,0,0,1,1,1,0,0,1,1,1,1,1,1,0
		1290460		CHEMBL644322	Displacement of specific [3H]DPCPX binding at human Adenosine A1 receptor expressed in CHO cells.	B			BAO_0000192	BAO_0000219	cell-based format	Nc1nc2c(cnn2CCCc2ccccc2)c2nc(-c3ccco3)nn12			CHEMBL1135389	J Med Chem	2002	[object Object]	CHEMBL17121	SCH-63390	CHEMBL17121	6.46	0	http://www.openphacts.org/units/Nanomolar	30415	=	1	1	=		Ki	nM		CHEMBL226	Homo sapiens	Adenosine A1 receptor	9606			Ki	nM	UO_0000065		350.0	350.0	CHEMBL17121	5.455931955649724	0,0,0,0,0,0,0,0,0,0,0,0,0,0,0,0,0,0,0,0,0,0,0,0,0,1,0,0,0,0,0,0,0,0,0,0,0,0,1,0,0,0,0,0,0,0,0,0,0,0,0,0,1,0,0,0,0,1,0,0,0,0,1,0,0,1,0,0,0,0,0,0,0,0,0,1,0,1,0,1,1,0,0,1,1,0,0,0,0,0,0,0,0,0,1,1,1,1,1,0,1,1,0,0,0,1,1,0,0,0,0,1,0,0,0,0,0,0,1,0,1,1,1,0,1,1,0,0,0,0,1,0,0,1,0,1,0,1,0,0,0,0,1,0,0,1,0,1,1,0,0,1,1,1,0,1,1,0,1,0,0,1,1,1,1,1,0
		1291618		CHEMBL637242	Binding Affinity towards Adenosine A1 receptor expressed in CHO-K1 cells versus [3H]CCPA	B			BAO_0000192	BAO_0000219	cell-based format	Cn1c(-c2ccccc2F)nc2c(N)nc(C#CC3(O)CCCCC3)nc21			CHEMBL1134604	J Med Chem	2001	[object Object]	CHEMBL301512		CHEMBL301512	7.72	0	http://www.openphacts.org/units/Nanomolar	85314	=	1	1	=		Ki	nM		CHEMBL226	Homo sapiens	Adenosine A1 receptor	9606			Ki	uM	UO_0000065		0.019	19.0	CHEMBL301512	6.721246399047171	0,0,0,0,0,0,0,0,0,0,0,0,0,0,0,0,0,1,0,0,0,0,0,0,0,0,0,0,0,0,0,0,0,0,0,0,0,0,1,0,0,0,1,0,0,0,0,0,0,0,0,0,0,0,0,0,0,0,0,0,0,0,1,0,0,1,1,0,0,0,0,0,0,0,0,1,0,1,0,1,1,0,0,1,1,1,0,1,0,0,1,1,0,1,0,0,1,0,1,0,0,1,0,0,1,1,0,1,0,0,0,0,1,0,0,0,0,0,1,0,1,1,1,0,0,1,0,1,1,1,0,1,1,1,1,1,0,1,0,1,0,0,1,1,1,1,0,1,1,0,1,1,1,0,0,0,1,1,1,0,1,1,1,1,1,1,0
		1291805		CHEMBL644322	Displacement of specific [3H]DPCPX binding at human Adenosine A1 receptor expressed in CHO cells.	B			BAO_0000192	BAO_0000219	cell-based format	Nc1ccc(CCn2ncc3c2nc(N)n2nc(-c4ccco4)nc32)cc1			CHEMBL1135389	J Med Chem	2002	[object Object]	CHEMBL22316		CHEMBL22316	7.12	0	http://www.openphacts.org/units/Nanomolar	30403	=	1	1	=		Ki	nM		CHEMBL226	Homo sapiens	Adenosine A1 receptor	9606			Ki	nM	UO_0000065		75.0	75.0	CHEMBL22316	6.1249387366083	0,0,0,0,0,0,0,0,0,0,0,0,0,0,0,0,0,0,0,0,0,0,0,0,0,1,0,0,0,0,0,0,0,0,0,0,0,0,1,0,0,0,0,0,0,0,0,0,0,0,0,0,1,0,0,0,0,1,0,0,0,0,1,0,0,1,0,0,0,0,0,0,0,0,0,1,0,1,0,1,1,0,0,1,1,0,0,0,0,0,0,0,0,0,1,1,1,1,1,0,1,1,0,0,0,1,1,0,0,0,0,1,0,0,0,0,0,0,1,0,1,1,1,0,1,1,0,0,0,0,1,1,0,1,0,1,0,1,0,0,0,0,1,0,0,1,0,1,1,0,0,1,1,1,0,1,1,0,1,0,0,1,1,1,1,1,0
		1292875		CHEMBL637242	Binding Affinity towards Adenosine A1 receptor expressed in CHO-K1 cells versus [3H]CCPA	B			BAO_0000192	BAO_0000219	cell-based format	CCC(O)(C#Cc1nc(N)c2nc(-c3cccc(F)c3)n(C)c2n1)CC			CHEMBL1134604	J Med Chem	2001	[object Object]	CHEMBL51192		CHEMBL51192	7.54	0	http://www.openphacts.org/units/Nanomolar	85299	=	1	1	=		Ki	nM		CHEMBL226	Homo sapiens	Adenosine A1 receptor	9606			Ki	uM	UO_0000065		0.029	29.0	CHEMBL51192	6.5376020021010435	0,0,0,0,0,0,0,0,0,0,0,0,0,0,0,0,0,1,0,0,0,0,0,0,0,0,0,0,0,0,0,0,0,0,0,0,0,0,1,0,0,0,1,0,0,0,0,0,0,0,0,0,0,0,0,0,0,0,0,0,0,0,1,0,0,1,1,0,0,0,0,0,0,0,0,1,0,1,0,1,1,0,0,1,1,1,0,1,0,0,0,0,0,1,0,0,1,0,1,0,0,1,0,0,1,1,0,1,0,0,0,0,1,0,1,0,1,0,0,0,1,1,1,0,0,1,0,0,0,0,0,1,1,1,1,1,0,1,0,1,0,1,1,0,1,1,0,0,1,1,1,1,1,0,0,1,1,1,1,0,1,1,1,1,1,1,0
		1293023		CHEMBL644320	Displacement of [3H]DPCPX binding at human Adenosine A1 receptor expressed in CHO cells; ranges from 363-514	B			BAO_0000192	BAO_0000219	cell-based format	Nc1nc2c(cnn2CCCc2ccc3c(c2)OC(CO)(CO)O3)c2nc(-c3ccco3)nn12			CHEMBL1135389	J Med Chem	2002	[object Object]	CHEMBL282888		CHEMBL282888	6.37	0	http://www.openphacts.org/units/Nanomolar	30418	=	1	1	=		Ki	nM		CHEMBL226	Homo sapiens	Adenosine A1 receptor	9606			Ki	nM	UO_0000065		432.0	432.0	CHEMBL282888	5.364516253185088	0,0,0,0,0,0,0,0,0,0,0,0,0,0,0,0,0,0,0,0,0,0,0,0,0,1,0,0,0,0,0,0,0,0,0,0,0,0,1,0,0,0,0,0,0,0,0,0,0,0,0,0,1,1,0,0,0,1,0,0,0,0,1,0,0,1,0,0,0,0,0,0,1,0,0,1,0,1,0,1,1,0,1,1,1,0,0,0,0,1,1,0,0,0,1,1,1,1,1,0,1,1,0,0,0,1,1,0,0,1,0,1,1,1,0,0,0,0,1,0,1,1,1,1,1,1,0,0,0,0,1,1,1,1,0,1,0,1,1,1,1,0,1,0,1,1,1,1,1,0,0,1,1,1,0,1,1,1,1,1,0,1,1,1,1,1,0
		1293040		CHEMBL644322	Displacement of specific [3H]DPCPX binding at human Adenosine A1 receptor expressed in CHO cells.	B			BAO_0000192	BAO_0000219	cell-based format	Nc1ccc(CCCn2ncc3c2nc(N)n2nc(-c4ccco4)nc32)cc1			CHEMBL1135389	J Med Chem	2002	[object Object]	CHEMBL281805		CHEMBL281805	5.67	0	http://www.openphacts.org/units/Nanomolar	30407	=	1	1	=		Ki	nM		CHEMBL226	Homo sapiens	Adenosine A1 receptor	9606			Ki	nM	UO_0000065		2160.0	2160.0	CHEMBL281805	4.665546248849069	0,0,0,0,0,0,0,0,0,0,0,0,0,0,0,0,0,0,0,0,0,0,0,0,0,1,0,0,0,0,0,0,0,0,0,0,0,0,1,0,0,0,0,0,0,0,0,0,0,0,0,0,1,0,0,0,0,1,0,0,0,0,1,0,0,1,0,0,0,0,0,0,0,0,0,1,0,1,0,1,1,0,0,1,1,0,0,0,0,0,0,0,0,0,1,1,1,1,1,0,1,1,0,0,0,1,1,0,0,0,0,1,0,0,0,0,0,0,1,0,1,1,1,0,1,1,0,0,0,0,1,1,0,1,0,1,0,1,0,0,0,0,1,0,0,1,0,1,1,0,0,1,1,1,0,1,1,0,1,0,0,1,1,1,1,1,0
		1294482		CHEMBL644322	Displacement of specific [3H]DPCPX binding at human Adenosine A1 receptor expressed in CHO cells.	B			BAO_0000192	BAO_0000219	cell-based format	Nc1nc2c(cnn2CCCc2ccc(C(=O)O)cc2)c2nc(-c3ccco3)nn12			CHEMBL1135389	J Med Chem	2002	[object Object]	CHEMBL279254		CHEMBL279254	5.31	0	http://www.openphacts.org/units/Nanomolar	30401	=	1	1	=		Ki	nM		CHEMBL226	Homo sapiens	Adenosine A1 receptor	9606			Ki	nM	UO_0000065		4927.0	4927.0	CHEMBL279254	4.307417437725091	0,0,0,0,0,0,0,0,0,0,0,0,0,0,0,0,0,0,0,0,0,0,0,0,0,1,0,0,0,0,0,0,0,0,0,0,0,0,1,0,0,0,0,0,0,0,0,0,0,0,0,0,1,0,0,0,0,1,0,0,0,0,1,0,0,1,0,0,0,0,0,0,0,0,0,1,0,1,0,1,1,0,0,1,1,0,0,0,0,0,0,0,0,0,1,1,1,1,1,0,1,1,0,0,0,1,1,0,0,0,0,1,0,0,0,0,0,0,1,0,1,1,1,1,1,1,0,0,0,0,1,1,0,1,0,1,0,1,0,1,0,0,1,0,0,1,1,1,1,0,0,1,1,1,1,1,1,1,1,1,0,1,1,1,1,1,0
		1295658		CHEMBL637242	Binding Affinity towards Adenosine A1 receptor expressed in CHO-K1 cells versus [3H]CCPA	B			BAO_0000192	BAO_0000219	cell-based format	Cn1c(-c2cccc(F)c2)nc2c(N)nc(C#CC3(O)CCCCC3)nc21			CHEMBL1134604	J Med Chem	2001	[object Object]	CHEMBL48153		CHEMBL48153	7.85	0	http://www.openphacts.org/units/Nanomolar	85316	=	1	1	=		Ki	nM		CHEMBL226	Homo sapiens	Adenosine A1 receptor	9606			Ki	uM	UO_0000065		0.014	14.0	CHEMBL48153	6.853871964321762	0,0,0,0,0,0,0,0,0,0,0,0,0,0,0,0,0,1,0,0,0,0,0,0,0,0,0,0,0,0,0,0,0,0,0,0,0,0,1,0,0,0,1,0,0,0,0,0,0,0,0,0,0,0,0,0,0,0,0,0,0,0,1,0,0,1,1,0,0,0,0,0,0,0,0,1,0,1,0,1,1,0,0,1,1,1,0,1,0,0,1,1,0,1,0,0,1,0,1,0,0,1,0,0,1,1,0,1,0,0,0,0,1,0,0,0,0,0,1,0,1,1,1,0,0,1,0,1,1,1,0,1,1,1,1,1,0,1,0,1,0,0,1,1,1,1,0,1,1,0,1,1,1,0,0,0,1,1,1,0,1,1,1,1,1,1,0
		1295942		CHEMBL642153	Inhibition of [3H]DPCPX binding to human Adenosine A1 receptor expressed in CHO cells at 10000 nM	B			BAO_0000192	BAO_0000219	cell-based format	CCCCc1nc2[nH]cnc2c2nc(-c3ccc(OCCC)cc3)nn12			CHEMBL1135548	J Med Chem	2002	[object Object]	CHEMBL333860		CHEMBL333860	7.50	0	http://www.openphacts.org/units/Nanomolar	233053	=	1	1	=		Ki	nM		CHEMBL226	Homo sapiens	Adenosine A1 receptor	9606			Ki	nM	UO_0000065		32.0	32.0	CHEMBL333860	6.494850021680094	0,0,0,0,0,0,0,0,0,0,0,0,0,0,0,0,0,0,0,0,0,0,0,0,0,0,0,0,0,0,0,0,0,0,0,0,0,0,1,0,0,0,0,0,0,0,0,0,0,0,0,0,1,0,0,0,0,0,0,0,0,0,1,0,0,1,0,0,0,0,0,0,0,0,0,0,0,1,0,1,1,0,0,1,0,0,0,0,0,0,0,1,0,0,1,0,1,0,1,0,0,1,0,0,0,1,0,0,0,1,0,1,0,1,1,1,1,0,1,0,1,1,1,0,1,1,1,1,0,0,0,0,1,0,0,0,0,1,0,0,0,0,1,1,0,1,0,1,1,1,0,1,1,1,0,1,1,1,0,0,1,1,1,1,1,1,0
		1298597		CHEMBL637242	Binding Affinity towards Adenosine A1 receptor expressed in CHO-K1 cells versus [3H]CCPA	B			BAO_0000192	BAO_0000219	cell-based format	Cn1c(-c2cccc(F)c2)nc2c(N)nc(C#CC(C)(C)O)nc21			CHEMBL1134604	J Med Chem	2001	[object Object]	CHEMBL300624		CHEMBL300624	7.52	0	http://www.openphacts.org/units/Nanomolar	85300	=	1	1	=		Ki	nM		CHEMBL226	Homo sapiens	Adenosine A1 receptor	9606			Ki	uM	UO_0000065		0.03	30.0	CHEMBL300624	6.522878745280337	0,0,0,0,0,0,0,0,0,0,0,0,0,0,0,0,0,1,0,0,0,0,0,0,0,0,0,0,0,0,0,0,0,0,0,0,0,0,1,0,0,0,1,0,0,0,0,0,0,0,0,0,0,0,0,0,0,0,0,0,0,0,1,0,0,1,1,0,0,0,0,0,0,0,1,1,0,1,0,1,1,0,0,1,1,1,0,1,0,0,0,0,0,1,0,0,1,0,1,0,0,1,0,0,0,1,0,1,0,0,0,0,1,0,0,0,0,0,0,0,1,1,1,0,0,1,0,0,0,0,0,1,0,1,1,1,0,1,0,1,0,1,1,0,1,1,0,0,1,1,1,1,1,0,0,0,1,1,1,0,1,1,1,1,1,1,0
		1298826		CHEMBL644322	Displacement of specific [3H]DPCPX binding at human Adenosine A1 receptor expressed in CHO cells.	B			BAO_0000192	BAO_0000219	cell-based format	CC(=O)Nc1ccc(CCn2ncc3c2nc(N)n2nc(-c4ccco4)nc32)cc1			CHEMBL1135389	J Med Chem	2002	[object Object]	CHEMBL22500		CHEMBL22500	6.38	0	http://www.openphacts.org/units/Nanomolar	30413	=	1	1	=		Ki	nM		CHEMBL226	Homo sapiens	Adenosine A1 receptor	9606			Ki	nM	UO_0000065		419.0	419.0	CHEMBL22500	5.377785977033705	0,0,0,0,0,0,0,0,0,0,0,0,0,0,0,0,0,0,0,0,0,0,0,0,0,1,0,0,0,0,0,0,0,0,0,0,0,0,1,0,0,0,0,0,0,0,0,0,0,0,0,0,1,0,0,0,0,1,0,0,0,0,1,0,0,1,0,0,0,0,0,0,0,0,0,1,0,1,0,1,1,0,0,1,1,0,0,0,0,0,0,0,1,0,1,1,1,1,1,0,1,1,0,0,0,1,1,0,0,0,1,1,0,0,0,0,0,1,1,0,1,1,1,0,1,1,0,0,0,0,1,1,0,1,0,1,0,1,0,0,0,0,1,0,0,1,0,1,1,0,0,1,1,1,1,1,1,0,1,1,1,1,1,1,1,1,0
		1298833		CHEMBL644322	Displacement of specific [3H]DPCPX binding at human Adenosine A1 receptor expressed in CHO cells.	B			BAO_0000192	BAO_0000219	cell-based format	N/C(=N/O)c1ccc(CCCn2ncc3c2nc(N)n2nc(-c4ccco4)nc32)cc1			CHEMBL1135389	J Med Chem	2002	[object Object]	CHEMBL22822		CHEMBL22822	7.22	0	http://www.openphacts.org/units/Nanomolar	30405	=	1	1	=		Ki	nM		CHEMBL226	Homo sapiens	Adenosine A1 receptor	9606			Ki	nM	UO_0000065		60.0	60.0	CHEMBL22822	6.221848749616356	0,0,0,0,0,0,0,0,0,0,0,0,0,0,0,0,0,0,0,0,0,0,0,0,1,1,0,0,0,0,0,0,0,0,0,0,0,0,1,0,0,0,0,0,0,0,0,0,0,0,0,0,1,0,1,0,0,1,0,0,0,0,1,0,0,1,0,0,0,1,0,1,0,0,0,1,0,1,1,1,1,0,0,1,1,0,0,0,0,0,0,0,0,0,1,1,1,1,1,0,1,1,1,0,0,1,1,0,0,0,0,1,0,0,0,0,0,0,1,1,1,1,1,0,1,1,0,0,0,0,1,1,0,1,0,1,0,1,0,1,0,0,1,0,0,1,0,1,1,0,0,1,1,1,0,1,1,0,1,1,0,1,1,1,1,1,0
		1298840		CHEMBL644323	Displacement of [3H]DPCPX binding at human Adenosine A1 receptor expressed in CHO cells; ranges from 5697-7171	B			BAO_0000192	BAO_0000219	cell-based format	Nc1nc2c(cnn2CCCc2cc3c(cc2S(=O)(=O)O)OCO3)c2nc(-c3ccco3)nn12			CHEMBL1135389	J Med Chem	2002	[object Object]	CHEMBL22974		CHEMBL22974	5.19	0	http://www.openphacts.org/units/Nanomolar	30395	=	1	1	=		Ki	nM		CHEMBL226	Homo sapiens	Adenosine A1 receptor	9606			Ki	nM	UO_0000065		6392.0	6392.0	CHEMBL22974	4.194363233694065	0,0,0,0,0,0,0,0,0,0,0,0,0,0,0,0,0,0,0,0,0,0,0,0,0,1,0,0,1,0,0,0,0,0,0,0,0,0,1,1,1,0,0,0,0,0,0,0,1,0,0,1,1,0,0,1,0,1,1,1,1,1,1,0,1,1,0,1,0,1,0,0,1,1,0,1,0,1,0,1,1,1,0,1,1,0,0,0,1,0,0,1,0,0,1,1,1,1,1,0,1,1,1,0,0,1,1,0,0,1,0,1,1,1,0,0,0,0,1,0,1,1,1,1,1,1,0,0,0,0,1,1,0,1,0,1,1,1,1,1,1,0,1,0,1,1,1,1,1,0,1,1,1,1,0,1,1,1,1,1,0,1,1,1,1,1,0
		1300056		CHEMBL644322	Displacement of specific [3H]DPCPX binding at human Adenosine A1 receptor expressed in CHO cells.	B			BAO_0000192	BAO_0000219	cell-based format	Nc1nc2c(cnn2CCc2ccc(N(CCO)CCO)cc2)c2nc(-c3ccco3)nn12			CHEMBL1135389	J Med Chem	2002	[object Object]	CHEMBL22202		CHEMBL22202	6.91	0	http://www.openphacts.org/units/Nanomolar	30411	=	1	1	=		Ki	nM		CHEMBL226	Homo sapiens	Adenosine A1 receptor	9606			Ki	nM	UO_0000065		123.0	123.0	CHEMBL22202	5.910094888560602	0,0,0,0,0,0,0,0,0,0,0,0,0,0,0,0,0,0,0,0,0,0,0,0,0,1,0,0,0,0,0,0,0,0,0,0,0,0,1,0,0,0,0,0,0,0,0,0,0,0,0,0,1,0,0,0,0,1,0,0,0,0,1,0,0,1,0,0,0,0,0,0,0,0,0,1,0,1,0,1,1,0,1,1,1,1,1,0,0,0,0,1,0,0,1,1,1,1,1,0,1,1,0,0,1,1,1,0,0,1,0,1,0,0,0,0,0,0,1,0,1,1,1,0,1,1,0,0,1,1,1,1,1,1,0,1,0,1,1,1,0,0,1,0,0,1,1,1,1,0,0,1,1,1,0,1,1,1,1,1,0,1,1,1,1,1,0
		1301229		CHEMBL637242	Binding Affinity towards Adenosine A1 receptor expressed in CHO-K1 cells versus [3H]CCPA	B			BAO_0000192	BAO_0000219	cell-based format	Cn1c(-c2cccc(F)c2)nc2c(N)nc(C#CC3(O)CCCC3)nc21			CHEMBL1134604	J Med Chem	2001	[object Object]	CHEMBL297685		CHEMBL297685	7.70	0	http://www.openphacts.org/units/Nanomolar	85306	=	1	1	=		Ki	nM		CHEMBL226	Homo sapiens	Adenosine A1 receptor	9606			Ki	uM	UO_0000065		0.02	20.0	CHEMBL297685	6.698970004336019	0,0,0,0,0,0,0,0,0,0,0,0,0,0,0,0,0,1,0,0,0,0,0,0,0,0,0,0,0,0,0,0,0,0,0,0,0,0,1,0,0,0,1,0,0,0,0,0,0,0,0,0,0,0,0,0,0,0,0,0,0,0,1,0,0,1,1,0,0,0,0,0,0,0,0,1,0,1,0,1,1,0,0,1,1,1,0,1,0,0,1,1,0,1,0,0,1,0,1,0,0,1,0,0,1,1,0,1,0,0,0,0,1,0,0,0,0,0,1,0,1,1,1,0,0,1,0,1,0,1,0,1,1,1,1,1,0,1,0,1,0,0,1,1,1,1,0,1,1,0,1,1,1,0,0,0,1,1,1,0,1,1,1,1,1,1,0
		1302676		CHEMBL644322	Displacement of specific [3H]DPCPX binding at human Adenosine A1 receptor expressed in CHO cells.	B			BAO_0000192	BAO_0000219	cell-based format	N#Cc1ccc(CCCn2ncc3c2nc(N)n2nc(-c4ccco4)nc32)cc1			CHEMBL1135389	J Med Chem	2002	[object Object]	CHEMBL22191		CHEMBL22191	5.19	0	http://www.openphacts.org/units/Nanomolar	30410	=	1	1	=		Ki	nM		CHEMBL226	Homo sapiens	Adenosine A1 receptor	9606			Ki	nM	UO_0000065		6496.0	6496.0	CHEMBL22191	4.187353983766881	0,0,0,0,0,0,0,0,0,0,0,0,0,0,0,0,0,0,0,0,0,0,0,0,0,1,0,0,0,0,0,0,0,0,0,0,0,0,1,0,0,1,0,0,0,0,0,0,0,0,0,0,1,0,0,0,0,1,0,0,0,0,1,0,0,1,0,0,0,0,0,0,0,0,0,1,0,1,0,1,1,0,0,1,1,0,0,0,0,0,0,0,0,0,1,1,1,1,1,0,1,1,0,0,0,1,1,0,0,0,0,1,0,0,0,0,0,0,1,0,1,1,1,0,1,1,0,0,0,0,1,0,0,1,0,1,0,1,0,0,0,0,1,0,0,1,0,1,1,0,0,1,1,1,0,1,1,0,1,0,0,1,1,1,1,1,0
		1304213		CHEMBL644319	Displacement of [3H]DPCPX from human Adenosine A1 receptor expressed in CHO cells; ranges from 3420-3788	B			BAO_0000192	BAO_0000219	cell-based format	Nc1nc2c(cnn2CCCc2ccc3c(c2)O[C@H](C(=O)O)O3)c2nc(-c3ccco3)nn12			CHEMBL1135389	J Med Chem	2002	[object Object]	CHEMBL22355		CHEMBL22355	5.44	0	http://www.openphacts.org/units/Nanomolar	30420	=	1	1	=		Ki	nM		CHEMBL226	Homo sapiens	Adenosine A1 receptor	9606			Ki	nM	UO_0000065		3599.0	3599.0	CHEMBL22355	4.443818153347089	0,0,0,0,0,0,0,0,0,0,0,0,0,0,0,0,0,0,0,0,0,0,0,0,0,1,0,0,0,0,0,0,0,0,0,0,0,0,1,0,0,0,0,0,0,0,0,0,0,0,0,0,1,0,0,0,0,1,0,0,0,0,1,0,0,1,0,0,0,0,0,0,1,0,0,1,0,1,0,1,1,0,0,1,1,0,0,0,0,0,0,0,0,0,1,1,1,1,1,0,1,1,0,0,0,1,1,0,0,0,0,1,0,1,0,0,0,0,1,0,1,1,1,1,1,1,0,0,0,0,1,1,0,1,0,1,0,1,0,1,1,0,1,0,1,1,1,1,1,0,0,1,1,1,1,1,1,1,1,1,0,1,1,1,1,1,0
		1304227		CHEMBL642158	Inhibition of [3H]DPCPX binding to human Adenosine A1 receptor expressed in CHO cells;Range 983-1730	B			BAO_0000192	BAO_0000219	cell-based format	CCCCc1nc2[nH]cnc2c2nc(-c3ccc(N(C)C)cc3)nn12			CHEMBL1135548	J Med Chem	2002	[object Object]	CHEMBL123462		CHEMBL123462	5.88	0	http://www.openphacts.org/units/Nanomolar	233051	=	1	1	=		Ki	nM		CHEMBL226	Homo sapiens	Adenosine A1 receptor	9606			Ki	nM	UO_0000065		1310.0	1310.0	CHEMBL123462	4.882728704344236	0,0,0,0,0,0,0,0,0,0,0,0,0,0,0,0,0,0,0,0,0,0,0,0,0,0,0,0,0,0,0,0,0,0,0,0,0,0,1,0,0,0,0,0,0,0,0,0,0,0,0,0,1,0,0,0,0,0,0,0,0,0,1,0,0,1,0,0,0,0,0,0,0,0,1,0,0,1,0,1,1,0,0,1,0,1,1,0,0,0,0,1,0,1,1,0,1,0,1,0,0,1,0,0,0,1,0,0,0,0,0,1,0,0,1,1,1,0,1,0,1,1,1,0,1,1,0,0,0,0,0,0,0,1,0,1,0,1,0,0,0,1,1,0,0,1,0,1,1,1,0,1,0,0,0,1,1,0,1,0,1,1,1,1,0,1,0
		1308466		CHEMBL644315	Displacement of [3H]DPCPX from human Adenosine A1 receptor expressed in CHO cells; ranges from 1460-2201	B			BAO_0000192	BAO_0000219	cell-based format	CCOC(=O)[C@@H]1Oc2ccc(CCCn3ncc4c3nc(N)n3nc(-c5ccco5)nc43)cc2O1			CHEMBL1135389	J Med Chem	2002	[object Object]	CHEMBL279062		CHEMBL279062	5.75	0	http://www.openphacts.org/units/Nanomolar	30421	=	1	1	=		Ki	nM		CHEMBL226	Homo sapiens	Adenosine A1 receptor	9606			Ki	nM	UO_0000065		1793.0	1793.0	CHEMBL279062	4.746419710437817	0,0,0,0,0,0,0,0,0,0,0,0,0,0,0,0,0,0,0,0,0,0,0,0,0,1,0,0,0,0,0,0,0,0,0,0,0,0,1,0,0,0,0,0,0,0,0,0,0,0,0,0,1,0,0,0,0,1,0,0,0,0,1,0,0,1,0,0,0,0,0,0,1,0,0,1,0,1,0,1,1,0,0,1,1,0,0,0,0,0,0,0,0,0,1,1,1,1,1,0,1,1,0,0,0,1,1,0,0,1,0,1,0,1,1,0,0,0,1,0,1,1,1,1,1,1,1,0,0,0,1,0,0,1,0,1,0,1,1,0,1,0,1,0,1,1,1,1,1,0,0,1,1,1,1,1,1,1,1,1,1,1,1,1,1,1,0
		1400015		CHEMBL829615	Inhibition of [3H]R-PIA binding to human Adenosine A1 receptor expressed in CHO cells	B			BAO_0000192	BAO_0000219	cell-based format	CNC(=O)[C@@]12C[C@@H]1[C@@H](n1cnc3c(NCc4cccc(Cl)c4)nc(Cl)nc31)[C@H](O)[C@@H]2O			CHEMBL1142719	J Med Chem	2005	[object Object]	CHEMBL175543		CHEMBL175543	6.58	0	http://www.openphacts.org/units/Nanomolar	360005	=	1	1	=		Ki	nM		CHEMBL226	Homo sapiens	Adenosine A1 receptor	9606			Ki	nM	UO_0000065		260.0	260.0	CHEMBL175543	5.585026652029182	0,0,0,0,0,0,0,0,0,0,0,0,0,0,0,0,0,0,0,0,0,0,1,0,0,0,0,0,0,0,0,0,0,0,0,0,0,0,1,0,0,0,0,0,0,0,0,0,0,0,0,0,0,1,1,0,0,0,0,0,0,0,1,0,0,1,1,0,0,0,0,0,1,0,0,1,0,1,0,1,1,0,1,1,0,1,0,1,0,1,1,1,1,1,0,1,1,1,1,0,1,1,0,1,0,1,1,1,1,0,1,0,1,0,0,0,0,1,0,0,1,1,1,0,0,1,0,1,0,0,0,1,0,1,1,1,0,1,0,1,0,0,1,1,0,1,1,0,1,0,1,1,1,1,1,1,1,1,1,1,1,1,1,1,1,1,0
		1400021		CHEMBL829615	Inhibition of [3H]R-PIA binding to human Adenosine A1 receptor expressed in CHO cells	B			BAO_0000192	BAO_0000219	cell-based format	CNC(=O)[C@]12C[C@@H]1[C@@H](n1cnc3c(NCc4cccc(F)c4)nc(Cl)nc31)[C@H](O)[C@@H]2O			CHEMBL1142719	J Med Chem	2005	[object Object]	CHEMBL2112155		CHEMBL2112155	6.19	0	http://www.openphacts.org/units/Nanomolar	360003	=	1	1	=		Ki	nM		CHEMBL226	Homo sapiens	Adenosine A1 receptor	9606			Ki	nM	UO_0000065		640.0	640.0	CHEMBL2112155	5.1938200260161125	0,0,0,0,0,0,0,0,0,0,0,0,0,0,0,0,0,0,0,0,0,0,1,0,0,0,0,0,0,0,0,0,0,0,0,0,0,0,1,0,0,0,1,0,0,0,0,0,0,0,0,0,0,1,1,0,0,0,0,0,0,0,1,0,0,1,1,0,0,0,0,0,1,0,0,1,0,1,0,1,1,0,1,1,0,1,0,1,0,1,1,1,1,1,0,1,1,1,1,0,1,1,0,1,0,1,1,1,1,0,1,0,1,0,0,0,0,1,0,0,1,1,1,0,0,1,0,1,0,0,0,1,0,1,1,1,0,1,0,1,0,0,1,1,0,1,1,0,1,0,1,1,1,1,1,1,1,1,1,1,1,1,1,1,1,1,0
		1400027		CHEMBL829615	Inhibition of [3H]R-PIA binding to human Adenosine A1 receptor expressed in CHO cells	B			BAO_0000192	BAO_0000219	cell-based format	CNC(=O)[C@]12C[C@@H]1[C@@H](n1cnc3c(NCc4cc(Cl)ccc4Cl)nc(Cl)nc31)[C@H](O)[C@@H]2O			CHEMBL1142719	J Med Chem	2005	[object Object]	CHEMBL2112156		CHEMBL2112156	6.27	0	http://www.openphacts.org/units/Nanomolar	360004	=	1	1	=		Ki	nM		CHEMBL226	Homo sapiens	Adenosine A1 receptor	9606			Ki	nM	UO_0000065		540.0	540.0	CHEMBL2112156	5.267606240177032	0,0,0,0,0,0,0,0,0,0,0,0,0,0,0,0,0,0,0,0,0,0,1,0,0,0,0,0,0,0,0,0,0,0,0,0,0,0,1,0,0,0,0,0,0,0,0,0,0,0,0,0,0,1,1,0,0,0,0,0,0,0,1,0,0,1,1,0,0,0,0,0,1,0,0,1,0,1,0,1,1,0,1,1,0,1,0,1,0,1,1,1,1,1,0,1,1,1,1,0,1,1,0,1,0,1,1,1,1,0,1,0,1,0,0,0,0,1,0,0,1,1,1,0,0,1,0,1,0,0,0,1,0,1,1,1,0,1,0,1,0,0,1,1,1,1,1,0,1,0,1,1,1,1,1,1,1,1,1,1,1,1,1,1,1,1,0
		1400033		CHEMBL829615	Inhibition of [3H]R-PIA binding to human Adenosine A1 receptor expressed in CHO cells	B			BAO_0000192	BAO_0000219	cell-based format	CNC(=O)[C@]12C[C@@H]1[C@@H](n1cnc3c(NCc4cc(I)ccc4Cl)nc(Cl)nc31)[C@H](O)[C@@H]2O			CHEMBL1142719	J Med Chem	2005	[object Object]	CHEMBL2368363		CHEMBL2368363	6.47	0	http://www.openphacts.org/units/Nanomolar	360010	=	1	1	=		Ki	nM		CHEMBL226	Homo sapiens	Adenosine A1 receptor	9606			Ki	nM	UO_0000065		340.0	340.0	CHEMBL2368363	5.468521082957745	0,0,0,0,0,0,0,0,0,0,0,0,0,0,0,0,0,0,0,0,0,0,1,0,0,0,0,1,0,0,0,0,0,0,0,0,0,0,1,0,0,0,0,0,0,0,0,0,0,0,0,0,0,1,1,0,0,0,0,0,0,0,1,0,0,1,1,0,0,0,0,0,1,0,0,1,0,1,0,1,1,0,1,1,0,1,0,1,0,1,1,1,1,1,0,1,1,1,1,0,1,1,0,1,0,1,1,1,1,0,1,0,1,0,0,0,0,1,0,0,1,1,1,0,0,1,0,1,0,0,0,1,0,1,1,1,0,1,0,1,0,0,1,1,1,1,1,0,1,0,1,1,1,1,1,1,1,1,1,1,1,1,1,1,1,1,0
		1400039		CHEMBL829615	Inhibition of [3H]R-PIA binding to human Adenosine A1 receptor expressed in CHO cells	B			BAO_0000192	BAO_0000219	cell-based format	CNC(=O)[C@@]12C[C@@H]1[C@@H](n1cnc3c(NCc4cc(Cl)ccc4OC)nc(Cl)nc31)[C@H](O)[C@@H]2O			CHEMBL1142719	J Med Chem	2005	[object Object]	CHEMBL353319		CHEMBL353319	6.62	0	http://www.openphacts.org/units/Nanomolar	360011	=	1	1	=		Ki	nM		CHEMBL226	Homo sapiens	Adenosine A1 receptor	9606			Ki	nM	UO_0000065		240.0	240.0	CHEMBL353319	5.619788758288394	0,0,0,0,0,0,0,0,0,0,0,0,0,0,0,0,0,0,0,0,0,0,1,0,0,0,0,0,0,0,0,0,0,0,0,0,0,0,1,0,0,0,0,0,0,0,0,0,0,0,0,0,0,1,1,0,0,0,0,0,0,0,1,0,0,1,1,0,0,0,0,0,1,0,0,1,0,1,0,1,1,0,1,1,0,1,0,1,0,1,1,1,1,1,0,1,1,1,1,0,1,1,0,1,0,1,1,1,1,0,1,0,1,1,0,0,0,1,0,0,1,1,1,0,0,1,1,1,0,0,0,1,0,1,1,1,0,1,0,1,1,0,1,1,1,1,1,0,1,1,1,1,1,1,1,1,1,1,1,1,1,1,1,1,1,1,0
		1400045		CHEMBL829615	Inhibition of [3H]R-PIA binding to human Adenosine A1 receptor expressed in CHO cells	B			BAO_0000192	BAO_0000219	cell-based format	CNC(=O)[C@]12C[C@@H]1[C@@H](n1cnc3c(NCc4cc(Cl)ccc4OCC(N)=O)nc(Cl)nc31)[C@H](O)[C@@H]2O			CHEMBL1142719	J Med Chem	2005	[object Object]	CHEMBL2368368		CHEMBL2368368	7.09	0	http://www.openphacts.org/units/Nanomolar	360012	=	1	1	=		Ki	nM		CHEMBL226	Homo sapiens	Adenosine A1 receptor	9606			Ki	nM	UO_0000065		81.0	81.0	CHEMBL2368368	6.0915149811213505	0,0,0,0,0,0,0,0,0,0,0,0,0,0,0,0,0,0,0,0,0,0,1,0,0,0,0,0,0,0,0,0,0,0,0,0,0,0,1,0,0,0,0,0,0,0,0,0,0,0,0,0,0,1,1,0,0,0,0,0,0,0,1,0,0,1,1,0,0,0,0,0,1,0,0,1,0,1,0,1,1,0,1,1,1,1,0,1,0,1,1,1,1,1,0,1,1,1,1,0,1,1,0,1,1,1,1,1,1,1,1,1,1,1,0,0,0,1,0,0,1,1,1,0,0,1,1,1,1,0,0,1,1,1,1,1,1,1,1,1,1,0,1,1,1,1,1,0,1,0,1,1,1,1,1,1,1,1,1,1,1,1,1,1,1,1,0
		1400051		CHEMBL829615	Inhibition of [3H]R-PIA binding to human Adenosine A1 receptor expressed in CHO cells	B			BAO_0000192	BAO_0000219	cell-based format	CNC(=O)[C@]12C[C@@H]1[C@@H](n1cnc3c(NCc4cc(Cl)ccc4OCc4ccccc4)nc(Cl)nc31)[C@H](O)[C@@H]2O			CHEMBL1142719	J Med Chem	2005	[object Object]	CHEMBL2368369		CHEMBL2368369	5.92	0	http://www.openphacts.org/units/Nanomolar	360013	=	1	1	=		Ki	nM		CHEMBL226	Homo sapiens	Adenosine A1 receptor	9606			Ki	nM	UO_0000065		1200.0	1200.0	CHEMBL2368369	4.920818753952375	0,0,0,0,0,0,0,0,0,0,0,0,0,0,0,0,0,0,0,0,0,0,1,0,0,0,0,0,0,0,0,0,0,0,0,0,0,0,1,0,0,0,0,0,0,0,0,0,0,0,0,0,0,1,1,0,0,0,0,0,0,0,1,0,0,1,1,0,0,0,0,0,1,0,0,1,0,1,0,1,1,0,1,1,0,1,0,1,0,1,1,1,1,1,0,1,1,1,1,0,1,1,0,1,0,1,1,1,1,1,1,0,1,1,0,0,0,1,0,0,1,1,1,0,0,1,1,1,1,0,0,1,0,1,1,1,0,1,1,1,1,0,1,1,1,1,1,0,1,0,1,1,1,1,1,1,1,1,1,1,1,1,1,1,1,1,0
		1400057		CHEMBL829615	Inhibition of [3H]R-PIA binding to human Adenosine A1 receptor expressed in CHO cells	B			BAO_0000192	BAO_0000219	cell-based format	CNC(=O)[C@]12C[C@@H]1[C@@H](n1cnc3c(NCc4cc(I)ccc4OC)nc(Cl)nc31)[C@H](O)[C@@H]2O			CHEMBL1142719	J Med Chem	2005	[object Object]	CHEMBL2368364		CHEMBL2368364	6.70	0	http://www.openphacts.org/units/Nanomolar	360006	=	1	1	=		Ki	nM		CHEMBL226	Homo sapiens	Adenosine A1 receptor	9606			Ki	nM	UO_0000065		200.0	200.0	CHEMBL2368364	5.698970004336019	0,0,0,0,0,0,0,0,0,0,0,0,0,0,0,0,0,0,0,0,0,0,1,0,0,0,0,1,0,0,0,0,0,0,0,0,0,0,1,0,0,0,0,0,0,0,0,0,0,0,0,0,0,1,1,0,0,0,0,0,0,0,1,0,0,1,1,0,0,0,0,0,1,0,0,1,0,1,0,1,1,0,1,1,0,1,0,1,0,1,1,1,1,1,0,1,1,1,1,0,1,1,0,1,0,1,1,1,1,0,1,0,1,1,0,0,0,1,0,0,1,1,1,0,0,1,1,1,0,0,0,1,0,1,1,1,0,1,0,1,1,0,1,1,1,1,1,0,1,1,1,1,1,1,1,1,1,1,1,1,1,1,1,1,1,1,0
		1400063		CHEMBL829615	Inhibition of [3H]R-PIA binding to human Adenosine A1 receptor expressed in CHO cells	B			BAO_0000192	BAO_0000219	cell-based format	CNC(=O)[C@]12C[C@@H]1[C@@H](n1cnc3c(NCc4cc(OC)ccc4OC)nc(Cl)nc31)[C@H](O)[C@@H]2O			CHEMBL1142719	J Med Chem	2005	[object Object]	CHEMBL2112157		CHEMBL2112157	5.80	0	http://www.openphacts.org/units/Nanomolar	360007	=	1	1	=		Ki	nM		CHEMBL226	Homo sapiens	Adenosine A1 receptor	9606			Ki	nM	UO_0000065		1600.0	1600.0	CHEMBL2112157	4.795880017344075	0,0,0,0,0,0,0,0,0,0,0,0,0,0,0,0,0,0,0,0,0,0,1,0,0,0,0,0,0,0,0,0,0,0,0,0,0,0,1,0,0,0,0,0,0,0,0,0,0,0,0,0,0,1,1,0,0,0,0,0,0,0,1,0,0,1,1,0,0,0,0,0,1,0,0,1,0,1,0,1,1,0,1,1,0,1,0,1,0,1,1,1,1,1,0,1,1,1,1,0,1,1,0,1,0,1,1,1,1,0,1,0,1,1,0,0,0,1,0,0,1,1,1,0,0,1,1,1,0,0,0,1,0,1,1,1,0,1,0,1,1,1,1,1,1,1,1,0,1,1,1,1,1,1,1,1,1,1,1,1,1,1,1,1,1,1,0
		1400069		CHEMBL829615	Inhibition of [3H]R-PIA binding to human Adenosine A1 receptor expressed in CHO cells	B			BAO_0000192	BAO_0000219	cell-based format	CNC(=O)[C@]12C[C@@H]1[C@@H](n1cnc3c(NCc4ccc(N)c(I)c4)nc(Cl)nc31)[C@H](O)[C@@H]2O			CHEMBL1142719	J Med Chem	2005	[object Object]	CHEMBL2368365		CHEMBL2368365	7.32	0	http://www.openphacts.org/units/Nanomolar	360018	=	1	1	=		Ki	nM		CHEMBL226	Homo sapiens	Adenosine A1 receptor	9606			Ki	nM	UO_0000065		48.0	48.0	CHEMBL2368365	6.318758762624412	0,0,0,0,0,0,0,0,0,0,0,0,0,0,0,0,0,0,0,0,0,0,1,0,0,0,0,1,0,0,0,0,0,0,0,0,0,0,1,0,0,0,0,0,0,0,0,0,0,0,0,0,0,1,1,0,0,0,0,0,0,0,1,0,0,1,1,0,0,0,0,0,1,0,0,1,0,1,0,1,1,0,1,1,1,1,0,1,0,1,1,1,1,1,0,1,1,1,1,0,1,1,0,1,0,1,1,1,1,0,1,0,1,0,0,0,0,1,0,0,1,1,1,0,0,1,0,1,0,0,0,1,0,1,1,1,0,1,0,1,0,0,1,1,1,1,1,0,1,0,1,1,1,1,1,1,1,1,1,1,1,1,1,1,1,1,0
		1400075		CHEMBL829615	Inhibition of [3H]R-PIA binding to human Adenosine A1 receptor expressed in CHO cells	B			BAO_0000192	BAO_0000219	cell-based format	CNC(=O)[C@]12C[C@@H]1[C@@H](n1cnc3c(NCc4cccnc4)nc(Cl)nc31)[C@H](O)[C@@H]2O			CHEMBL1142719	J Med Chem	2005	[object Object]	CHEMBL2112159		CHEMBL2112159	5.58	0	http://www.openphacts.org/units/Nanomolar	360019	=	1	1	=		Ki	nM		CHEMBL226	Homo sapiens	Adenosine A1 receptor	9606			Ki	nM	UO_0000065		2600.0	2600.0	CHEMBL2112159	4.585026652029182	0,0,0,0,0,0,0,0,0,0,0,0,0,0,0,0,0,0,0,0,0,0,1,0,0,0,0,0,0,0,0,0,0,0,0,0,0,0,1,0,0,0,0,0,0,0,0,0,0,0,0,0,0,1,1,0,0,0,0,0,0,0,1,0,0,1,1,0,0,0,0,0,1,0,0,1,0,1,0,1,1,0,1,1,0,1,0,1,0,1,1,1,1,1,0,1,1,1,1,0,1,1,0,1,0,1,1,1,1,0,1,0,1,0,0,0,0,1,0,0,1,1,1,0,0,1,0,1,0,0,0,1,0,1,1,1,0,1,0,1,0,0,1,1,0,1,1,0,1,0,1,1,1,1,1,1,1,1,1,1,1,1,1,1,1,1,0
		1400081		CHEMBL829615	Inhibition of [3H]R-PIA binding to human Adenosine A1 receptor expressed in CHO cells	B			BAO_0000192	BAO_0000219	cell-based format	CNC(=O)[C@]12C[C@@H]1[C@@H](n1cnc3c(NC4CC4c4ccccc4)nc(Cl)nc31)[C@H](O)[C@@H]2O			CHEMBL1142719	J Med Chem	2005	[object Object]	CHEMBL2112163		CHEMBL2112163	6.11	0	http://www.openphacts.org/units/Nanomolar	360016	=	1	1	=		Ki	nM		CHEMBL226	Homo sapiens	Adenosine A1 receptor	9606			Ki	nM	UO_0000065		770.0	770.0	CHEMBL2112163	5.113509274827518	0,0,0,0,0,0,0,0,0,0,0,0,0,0,0,0,0,0,0,0,0,0,1,0,0,0,0,0,0,0,0,0,0,0,0,0,0,0,1,0,0,0,0,0,0,0,0,0,0,0,0,0,0,1,1,0,0,0,0,0,0,0,1,0,0,1,1,0,0,0,0,0,1,0,0,1,0,1,0,1,1,0,0,1,0,1,0,1,0,1,1,1,1,1,0,1,1,1,1,0,0,1,0,1,1,1,1,1,1,0,1,1,1,0,0,0,0,1,0,0,1,1,1,0,0,1,0,1,0,0,0,1,0,1,1,1,0,1,0,1,0,0,1,1,0,1,1,0,1,0,1,1,1,0,1,0,1,1,1,1,1,1,1,1,1,1,0
		1400087		CHEMBL829615	Inhibition of [3H]R-PIA binding to human Adenosine A1 receptor expressed in CHO cells	B			BAO_0000192	BAO_0000219	cell-based format	CNC(=O)[C@]12C[C@@H]1[C@@H](n1cnc3c(NCC(c4ccccc4)c4ccccc4)nc(Cl)nc31)[C@H](O)[C@@H]2O			CHEMBL1142719	J Med Chem	2005	[object Object]	CHEMBL2368366		CHEMBL2368366	5.89	0	http://www.openphacts.org/units/Nanomolar	360021	=	1	1	=		Ki	nM		CHEMBL226	Homo sapiens	Adenosine A1 receptor	9606			Ki	nM	UO_0000065		1300.0	1300.0	CHEMBL2368366	4.886056647693163	0,0,0,0,0,0,0,0,0,0,0,0,0,0,0,0,0,0,0,0,0,0,1,0,0,0,0,0,0,0,0,0,0,0,0,0,0,0,1,0,0,0,0,0,0,0,0,0,0,0,0,0,0,1,1,0,0,0,0,0,0,0,1,0,0,1,1,0,0,0,0,0,1,0,0,1,0,1,0,1,1,0,1,1,0,1,0,1,0,1,1,1,1,1,0,1,1,1,1,0,1,1,0,1,0,1,1,1,1,0,1,0,1,0,0,0,0,1,0,0,1,1,1,0,0,1,0,1,0,0,0,1,0,1,1,1,0,1,0,1,0,0,1,1,0,1,1,0,1,0,1,1,1,1,1,1,1,1,1,1,1,1,1,1,1,1,0
		1400093		CHEMBL829615	Inhibition of [3H]R-PIA binding to human Adenosine A1 receptor expressed in CHO cells	B			BAO_0000192	BAO_0000219	cell-based format	CNC(=O)[C@]12C[C@@H]1[C@@H](n1cnc3c(NCc4cccc(Cl)c4)nc(I)nc31)[C@H](O)[C@@H]2O			CHEMBL1142719	J Med Chem	2005	[object Object]	CHEMBL2368367		CHEMBL2368367	5.66	0	http://www.openphacts.org/units/Nanomolar	360022	=	1	1	=		Ki	nM		CHEMBL226	Homo sapiens	Adenosine A1 receptor	9606			Ki	nM	UO_0000065		2200.0	2200.0	CHEMBL2368367	4.657577319177793	0,0,0,0,0,0,0,0,0,0,0,0,0,0,0,0,0,0,0,0,0,0,1,0,0,0,0,1,0,0,0,0,0,0,0,0,0,0,1,0,0,0,0,0,0,0,0,0,0,0,0,0,0,1,1,0,0,0,0,0,0,0,1,0,0,1,1,0,0,0,0,0,1,0,0,1,0,1,0,1,1,0,1,1,0,1,0,1,0,1,1,1,1,1,0,1,1,1,1,0,1,1,0,1,0,1,1,1,1,0,1,0,1,0,0,0,0,1,0,0,1,1,1,0,0,1,0,1,0,0,0,1,0,1,1,1,0,1,0,1,0,0,1,1,0,1,1,0,1,0,1,1,1,1,1,1,1,1,1,1,1,1,1,1,1,1,0
		1400099		CHEMBL829615	Inhibition of [3H]R-PIA binding to human Adenosine A1 receptor expressed in CHO cells	B			BAO_0000192	BAO_0000219	cell-based format	CNC(=O)[C@]12C[C@@H]1[C@@H](n1cnc3c(NCc4cccc(Cl)c4)nc(SC)nc31)[C@H](O)[C@@H]2O			CHEMBL1142719	J Med Chem	2005	[object Object]	CHEMBL2112161		CHEMBL2112161	6.21	0	http://www.openphacts.org/units/Nanomolar	360023	=	1	1	=		Ki	nM		CHEMBL226	Homo sapiens	Adenosine A1 receptor	9606			Ki	nM	UO_0000065		610.0	610.0	CHEMBL2112161	5.214670164989233	0,0,0,0,0,0,0,0,0,0,0,0,0,0,0,0,0,0,0,0,0,0,1,0,0,0,0,0,0,0,0,0,0,0,0,0,0,0,1,0,0,0,0,0,0,0,0,1,0,0,0,0,0,1,1,0,0,0,0,1,0,0,1,0,1,1,1,0,0,0,0,0,1,0,0,1,0,1,0,1,1,1,1,1,0,1,0,1,1,1,1,1,1,1,0,1,1,1,1,0,1,1,0,1,0,1,1,1,1,0,1,0,1,0,0,0,0,1,0,0,1,1,1,0,0,1,0,1,0,0,0,1,0,1,1,1,0,1,0,1,0,0,1,1,0,1,1,0,1,1,1,1,1,1,1,1,1,1,1,1,1,1,1,1,1,1,0
		1400136		CHEMBL829615	Inhibition of [3H]R-PIA binding to human Adenosine A1 receptor expressed in CHO cells	B			BAO_0000192	BAO_0000219	cell-based format	CNC(=O)[C@]12C[C@@H]1[C@@H](n1cnc3c(NCc4ccccc4C)nc(Cl)nc31)[C@H](O)[C@@H]2O			CHEMBL1142719	J Med Chem	2005	[object Object]	CHEMBL2112158		CHEMBL2112158	6.15	0	http://www.openphacts.org/units/Nanomolar	360008	=	1	1	=		Ki	nM		CHEMBL226	Homo sapiens	Adenosine A1 receptor	9606			Ki	nM	UO_0000065		710.0	710.0	CHEMBL2112158	5.1487416512809245	0,0,0,0,0,0,0,0,0,0,0,0,0,0,0,0,0,0,0,0,0,0,1,0,0,0,0,0,0,0,0,0,0,0,0,0,0,0,1,0,0,0,0,0,0,0,0,0,0,0,0,0,0,1,1,0,0,0,0,0,0,0,1,0,0,1,1,0,0,0,0,0,1,0,0,1,0,1,0,1,1,0,1,1,0,1,0,1,0,1,1,1,1,1,0,1,1,1,1,0,1,1,0,1,0,1,1,1,1,0,1,0,1,0,0,0,1,1,0,0,1,1,1,0,0,1,0,1,0,0,0,1,0,1,1,1,0,1,0,1,0,0,1,1,1,1,1,0,1,1,1,1,1,1,1,1,1,1,1,1,1,1,1,1,1,1,0
		1400144		CHEMBL829615	Inhibition of [3H]R-PIA binding to human Adenosine A1 receptor expressed in CHO cells	B			BAO_0000192	BAO_0000219	cell-based format	CNC(=O)[C@]12C[C@@H]1[C@@H](n1cnc3c(NCc4cccc(C)c4)nc(Cl)nc31)[C@H](O)[C@@H]2O			CHEMBL1142719	J Med Chem	2005	[object Object]	CHEMBL2112160		CHEMBL2112160	6.35	0	http://www.openphacts.org/units/Nanomolar	360020	=	1	1	=		Ki	nM		CHEMBL226	Homo sapiens	Adenosine A1 receptor	9606			Ki	nM	UO_0000065		450.0	450.0	CHEMBL2112160	5.346787486224656	0,0,0,0,0,0,0,0,0,0,0,0,0,0,0,0,0,0,0,0,0,0,1,0,0,0,0,0,0,0,0,0,0,0,0,0,0,0,1,0,0,0,0,0,0,0,0,0,0,0,0,0,0,1,1,0,0,0,0,0,0,0,1,0,0,1,1,0,0,0,0,0,1,0,0,1,0,1,0,1,1,0,1,1,0,1,0,1,0,1,1,1,1,1,0,1,1,1,1,0,1,1,0,1,0,1,1,1,1,0,1,0,1,0,0,0,0,1,0,0,1,1,1,0,0,1,0,1,0,0,0,1,0,1,1,1,0,1,0,1,0,0,1,1,0,1,1,0,1,1,1,1,1,1,1,1,1,1,1,1,1,1,1,1,1,1,0
		1400150		CHEMBL829615	Inhibition of [3H]R-PIA binding to human Adenosine A1 receptor expressed in CHO cells	B			BAO_0000192	BAO_0000219	cell-based format	CNC(=O)[C@]12C[C@@H]1[C@@H](n1cnc3c(NCc4cccc(C#CCO)c4)nc(Cl)nc31)[C@H](O)[C@@H]2O			CHEMBL1142719	J Med Chem	2005	[object Object]	CHEMBL2112162		CHEMBL2112162	5.58	0	http://www.openphacts.org/units/Nanomolar	360014	=	1	1	=		Ki	nM		CHEMBL226	Homo sapiens	Adenosine A1 receptor	9606			Ki	nM	UO_0000065		2600.0	2600.0	CHEMBL2112162	4.585026652029182	0,0,0,0,0,0,0,0,0,0,0,0,0,0,0,0,0,1,0,0,0,0,1,0,0,0,0,0,0,0,0,0,0,0,0,0,0,0,1,0,0,0,0,0,0,0,0,0,0,0,0,0,0,1,1,0,0,0,0,0,0,0,1,0,0,1,1,0,0,0,0,0,1,0,0,1,0,1,0,1,1,0,1,1,0,1,0,1,0,1,1,1,1,1,0,1,1,1,1,0,1,1,0,1,0,1,1,1,1,1,1,0,1,0,0,0,0,1,0,0,1,1,1,0,0,1,0,1,0,0,0,1,0,1,1,1,0,1,1,1,1,0,1,1,0,1,1,0,1,0,1,1,1,1,1,1,1,1,1,1,1,1,1,1,1,1,0
		1400156		CHEMBL829615	Inhibition of [3H]R-PIA binding to human Adenosine A1 receptor expressed in CHO cells	B			BAO_0000192	BAO_0000219	cell-based format	CNC(=O)[C@]12C[C@@H]1[C@@H](n1cnc3c(NCc4cc(C#CCO)ccc4Cl)nc(Cl)nc31)[C@H](O)[C@@H]2O			CHEMBL1142719	J Med Chem	2005		CHEMBL2368370		CHEMBL2368370		0	http://qudt.org/vocab/unit#Percent	360015	=	1	0	=		Ki	%		CHEMBL226	Homo sapiens	Adenosine A1 receptor	9606			Ki	%	UO_0000187		14.0	14.0	CHEMBL2368370	6.853871964321762	0,0,0,0,0,0,0,0,0,0,0,0,0,0,0,0,0,1,0,0,0,0,1,0,0,0,0,0,0,0,0,0,0,0,0,0,0,0,1,0,0,0,0,0,0,0,0,0,0,0,0,0,0,1,1,0,0,0,0,0,0,0,1,0,0,1,1,0,0,0,0,0,1,0,0,1,0,1,0,1,1,0,1,1,0,1,0,1,0,1,1,1,1,1,0,1,1,1,1,0,1,1,0,1,0,1,1,1,1,1,1,0,1,0,0,0,0,1,0,0,1,1,1,0,0,1,0,1,0,0,0,1,0,1,1,1,0,1,1,1,1,0,1,1,1,1,1,0,1,0,1,1,1,1,1,1,1,1,1,1,1,1,1,1,1,1,0
		1400162		CHEMBL829615	Inhibition of [3H]R-PIA binding to human Adenosine A1 receptor expressed in CHO cells	B			BAO_0000192	BAO_0000219	cell-based format	CNC(=O)[C@]12C[C@@H]1[C@@H](n1cnc3c(NCc4ccc(N)cc4)nc(Cl)nc31)[C@H](O)[C@@H]2O			CHEMBL1142719	J Med Chem	2005	[object Object]	CHEMBL2112164		CHEMBL2112164	5.39	0	http://www.openphacts.org/units/Nanomolar	360017	=	1	1	=		Ki	nM		CHEMBL226	Homo sapiens	Adenosine A1 receptor	9606			Ki	nM	UO_0000065		4100.0	4100.0	CHEMBL2112164	4.3872161432802645	0,0,0,0,0,0,0,0,0,0,0,0,0,0,0,0,0,0,0,0,0,0,1,0,0,0,0,0,0,0,0,0,0,0,0,0,0,0,1,0,0,0,0,0,0,0,0,0,0,0,0,0,0,1,1,0,0,0,0,0,0,0,1,0,0,1,1,0,0,0,0,0,1,0,0,1,0,1,0,1,1,0,1,1,1,1,0,1,0,1,1,1,1,1,0,1,1,1,1,0,1,1,0,1,0,1,1,1,1,0,1,0,1,0,0,0,0,1,0,0,1,1,1,0,0,1,0,1,0,0,0,1,0,1,1,1,0,1,0,1,0,0,1,1,0,1,1,0,1,0,1,1,1,1,1,1,1,1,1,1,1,1,1,1,1,1,0
		1404097		CHEMBL841776	Displacement of [3H]DPCPX binding to human adenosine A1 receptor expressed in CHO cells	B			BAO_0000192	BAO_0000219	cell-based format	OC[C@H]1O[C@@H](n2cnc3c(NC4CCCC4)ncnc32)[C@H](O)[C@@H]1O			CHEMBL1145202	J Med Chem	2005	[object Object]	CHEMBL68738	N6-CYCLOPENTYLADENOSINE	CHEMBL68738	8.00	0	http://www.openphacts.org/units/Nanomolar	361254	=	1	1	=		Ki	nM		CHEMBL226	Homo sapiens	Adenosine A1 receptor	9606			Ki	nM	UO_0000065		10.0	10.0	CHEMBL68738	7	0,0,0,0,0,0,0,0,0,0,0,0,0,0,0,0,0,0,0,0,0,0,0,0,0,0,0,0,0,0,0,0,0,0,0,0,0,0,1,0,0,0,0,0,0,0,0,0,0,0,0,0,0,1,1,0,0,1,0,0,0,0,1,0,0,1,0,0,0,0,0,0,1,0,0,1,0,1,0,1,1,0,1,1,0,1,0,0,0,1,1,1,1,0,0,1,1,1,1,0,0,1,0,0,1,1,0,0,0,1,1,1,0,0,0,0,0,1,1,0,1,1,1,0,0,1,0,1,0,1,0,1,1,1,0,1,0,1,0,1,1,0,1,1,0,0,1,1,1,0,1,1,1,1,0,1,1,1,1,1,0,1,1,1,1,1,0
		1404109		CHEMBL841776	Displacement of [3H]DPCPX binding to human adenosine A1 receptor expressed in CHO cells	B			BAO_0000192	BAO_0000219	cell-based format	N#Cc1c(N)nc(SCCO)c(C#N)c1-c1ccccc1			CHEMBL1145202	J Med Chem	2005	[object Object]	CHEMBL361531		CHEMBL361531	7.82	0	http://www.openphacts.org/units/Nanomolar	361261	=	1	1	=		Ki	nM		CHEMBL226	Homo sapiens	Adenosine A1 receptor	9606			Ki	nM	UO_0000065		15.0	15.0	CHEMBL361531	6.823908740944319	0,0,0,0,0,0,0,0,0,0,0,0,0,0,0,0,0,0,0,0,0,0,0,0,0,0,0,0,0,0,0,0,0,0,0,0,0,0,1,0,0,1,0,0,0,0,0,1,0,0,0,0,0,0,0,0,0,0,0,1,0,0,1,0,1,1,0,0,0,0,0,0,0,0,0,0,0,1,0,0,1,1,1,0,1,0,0,0,1,0,0,0,0,0,0,0,0,0,1,0,0,0,0,0,1,0,0,0,0,1,0,0,0,0,0,0,0,0,1,0,0,1,0,0,0,1,0,0,0,0,0,1,1,1,0,1,0,1,1,1,0,0,1,0,1,1,0,1,0,0,1,1,0,1,0,1,1,1,1,0,0,1,1,1,1,1,0
		1404225		CHEMBL841776	Displacement of [3H]DPCPX binding to human adenosine A1 receptor expressed in CHO cells	B			BAO_0000192	BAO_0000219	cell-based format	N#Cc1c(N)nc(SCCO)c(C#N)c1-c1cccc(F)c1			CHEMBL1145202	J Med Chem	2005	[object Object]	CHEMBL179198		CHEMBL179198	7.40	0	http://www.openphacts.org/units/Nanomolar	361160	=	1	1	=		Ki	nM		CHEMBL226	Homo sapiens	Adenosine A1 receptor	9606			Ki	nM	UO_0000065		40.0	40.0	CHEMBL179198	6.3979400086720375	0,0,0,0,0,0,0,0,0,0,0,0,0,0,0,0,0,0,0,0,0,0,0,0,0,0,0,0,0,0,0,0,0,0,0,0,0,0,1,0,0,1,1,0,0,0,0,1,0,0,0,0,0,0,0,0,0,0,0,1,0,0,1,0,1,1,0,0,0,0,0,0,0,0,0,0,0,1,0,0,1,1,1,0,1,0,0,1,1,0,0,0,0,0,0,0,0,0,1,0,0,0,0,0,1,0,0,1,0,1,0,0,0,0,0,0,0,0,1,0,0,1,0,0,0,1,0,0,0,0,0,1,1,1,1,1,0,1,1,1,0,0,1,0,1,1,0,1,0,0,1,1,0,1,0,1,1,1,1,0,0,1,1,1,1,1,0
		1404229		CHEMBL841776	Displacement of [3H]DPCPX binding to human adenosine A1 receptor expressed in CHO cells	B			BAO_0000192	BAO_0000219	cell-based format	N#Cc1c(N)nc(SCCO)c(C#N)c1-c1ccc(F)cc1			CHEMBL1145202	J Med Chem	2005	[object Object]	CHEMBL178932		CHEMBL178932	7.09	0	http://www.openphacts.org/units/Nanomolar	361161	=	1	1	=		Ki	nM		CHEMBL226	Homo sapiens	Adenosine A1 receptor	9606			Ki	nM	UO_0000065		81.0	81.0	CHEMBL178932	6.0915149811213505	0,0,0,0,0,0,0,0,0,0,0,0,0,0,0,0,0,0,0,0,0,0,0,0,0,0,0,0,0,0,0,0,0,0,0,0,0,0,1,0,0,1,1,0,0,0,0,1,0,0,0,0,0,0,0,0,0,0,0,1,0,0,1,0,1,1,0,0,0,0,0,0,0,0,0,0,0,1,0,0,1,1,1,0,1,0,0,1,1,0,0,0,0,0,0,0,0,0,1,0,0,0,0,0,1,0,0,1,0,1,0,0,0,0,0,0,0,0,1,0,0,1,0,0,0,1,0,0,0,0,0,1,1,1,1,1,0,1,1,1,0,0,1,0,1,1,0,1,0,0,1,1,0,1,0,1,1,1,1,0,0,1,1,1,1,1,0
		1404238		CHEMBL841776	Displacement of [3H]DPCPX binding to human adenosine A1 receptor expressed in CHO cells	B			BAO_0000192	BAO_0000219	cell-based format	N#Cc1c(N)nc(SCCO)c(C#N)c1-c1cccc(C(F)(F)F)c1			CHEMBL1145202	J Med Chem	2005	[object Object]	CHEMBL359833		CHEMBL359833	7.85	0	http://www.openphacts.org/units/Nanomolar	361176	=	1	1	=		Ki	nM		CHEMBL226	Homo sapiens	Adenosine A1 receptor	9606			Ki	nM	UO_0000065		14.0	14.0	CHEMBL359833	6.853871964321762	0,0,0,0,0,0,0,0,0,0,0,0,0,0,0,0,0,0,0,0,0,0,0,0,0,0,0,0,0,0,0,0,0,0,0,0,0,0,1,0,0,1,1,0,0,0,0,1,0,0,0,0,0,0,0,0,0,0,0,1,0,0,1,0,1,1,0,0,0,0,0,0,0,0,0,0,0,1,0,0,1,1,1,0,1,0,0,0,1,0,0,0,0,0,0,0,0,0,1,0,0,0,0,0,1,0,1,1,0,1,0,0,1,0,0,0,0,0,1,0,0,1,0,0,0,1,0,0,0,0,0,1,1,1,1,1,0,1,1,1,0,0,1,0,1,1,0,1,0,0,1,1,0,1,0,1,1,1,1,0,0,1,1,1,1,1,0
		1404242		CHEMBL841776	Displacement of [3H]DPCPX binding to human adenosine A1 receptor expressed in CHO cells	B			BAO_0000192	BAO_0000219	cell-based format	N#Cc1c(N)nc(SCCO)c(C#N)c1-c1ccc(C(F)(F)F)cc1			CHEMBL1145202	J Med Chem	2005	[object Object]	CHEMBL177571		CHEMBL177571	6.82	0	http://www.openphacts.org/units/Nanomolar	361177	=	1	1	=		Ki	nM		CHEMBL226	Homo sapiens	Adenosine A1 receptor	9606			Ki	nM	UO_0000065		150.0	150.0	CHEMBL177571	5.823908740944319	0,0,0,0,0,0,0,0,0,0,0,0,0,0,0,0,0,0,0,0,0,0,0,0,0,0,0,0,0,0,0,0,0,0,0,0,0,0,1,0,0,1,1,0,0,0,0,1,0,0,0,0,0,0,0,0,0,0,0,1,0,0,1,0,1,1,0,0,0,0,0,0,0,0,0,0,0,1,0,0,1,1,1,0,1,0,0,0,1,0,0,0,0,0,0,0,0,0,1,0,0,0,0,0,1,0,1,1,0,1,0,0,1,0,0,0,0,0,1,0,0,1,0,0,0,1,0,0,0,0,0,1,1,1,1,1,0,1,1,1,0,0,1,0,1,1,0,1,0,0,1,1,0,1,0,1,1,1,1,0,0,1,1,1,1,1,0
		1404246		CHEMBL841776	Displacement of [3H]DPCPX binding to human adenosine A1 receptor expressed in CHO cells	B			BAO_0000192	BAO_0000219	cell-based format	Cc1cccc(-c2c(C#N)c(N)nc(SCCO)c2C#N)c1			CHEMBL1145202	J Med Chem	2005	[object Object]	CHEMBL179300		CHEMBL179300	7.09	0	http://www.openphacts.org/units/Nanomolar	361183	=	1	1	=		Ki	nM		CHEMBL226	Homo sapiens	Adenosine A1 receptor	9606			Ki	nM	UO_0000065		81.0	81.0	CHEMBL179300	6.0915149811213505	0,0,0,0,0,0,0,0,0,0,0,0,0,0,0,0,0,0,0,0,0,0,0,0,0,0,0,0,0,0,0,0,0,0,0,0,0,0,1,0,0,1,0,0,0,0,0,1,0,0,0,0,0,0,0,0,0,0,0,1,0,0,1,0,1,1,0,0,0,0,0,0,0,0,0,0,0,1,0,0,1,1,1,0,1,0,0,0,1,0,0,0,0,0,0,0,0,0,1,0,0,0,0,0,1,0,0,0,0,1,0,0,0,0,0,0,0,0,1,0,0,1,0,0,0,1,0,0,0,0,0,1,1,1,0,1,0,1,1,1,0,0,1,0,1,1,0,1,0,0,1,1,0,1,0,1,1,1,1,0,1,1,1,1,1,1,0
		1404250		CHEMBL841776	Displacement of [3H]DPCPX binding to human adenosine A1 receptor expressed in CHO cells	B			BAO_0000192	BAO_0000219	cell-based format	Cc1ccc(-c2c(C#N)c(N)nc(SCCO)c2C#N)cc1			CHEMBL1145202	J Med Chem	2005	[object Object]	CHEMBL447487		CHEMBL447487	7.31	0	http://www.openphacts.org/units/Nanomolar	361184	=	1	1	=		Ki	nM		CHEMBL226	Homo sapiens	Adenosine A1 receptor	9606			Ki	nM	UO_0000065		49.0	49.0	CHEMBL447487	6.309803919971486	0,0,0,0,0,0,0,0,0,0,0,0,0,0,0,0,0,0,0,0,0,0,0,0,0,0,0,0,0,0,0,0,0,0,0,0,0,0,1,0,0,1,0,0,0,0,0,1,0,0,0,0,0,0,0,0,0,0,0,1,0,0,1,0,1,1,0,0,0,0,0,0,0,0,0,0,0,1,0,0,1,1,1,0,1,0,0,0,1,0,0,0,0,0,0,0,0,0,1,0,0,0,0,0,1,0,0,0,0,1,0,0,0,0,0,0,0,0,1,0,0,1,0,0,0,1,0,0,0,0,0,1,1,1,0,1,0,1,1,1,0,0,1,0,1,1,0,1,0,0,1,1,0,1,0,1,1,1,1,0,1,1,1,1,1,1,0
		1404254		CHEMBL841776	Displacement of [3H]DPCPX binding to human adenosine A1 receptor expressed in CHO cells	B			BAO_0000192	BAO_0000219	cell-based format	N#Cc1c(N)nc(SCCO)c(C#N)c1-c1cccc(O)c1			CHEMBL1145202	J Med Chem	2005	[object Object]	CHEMBL175787		CHEMBL175787	7.92	0	http://www.openphacts.org/units/Nanomolar	361192	=	1	1	=		Ki	nM		CHEMBL226	Homo sapiens	Adenosine A1 receptor	9606			Ki	nM	UO_0000065		12.0	12.0	CHEMBL175787	6.920818753952375	0,0,0,0,0,0,0,0,0,0,0,0,0,0,0,0,0,0,0,0,0,0,0,0,0,0,0,0,0,0,0,0,0,0,0,0,0,0,1,0,0,1,0,0,0,0,0,1,0,0,0,0,0,0,0,0,0,0,0,1,0,0,1,0,1,1,0,0,0,0,0,0,0,0,0,0,0,1,0,0,1,1,1,0,1,0,0,0,1,0,0,0,0,0,0,0,0,0,1,0,0,0,0,0,1,0,0,0,0,1,0,0,0,1,0,0,0,0,1,0,0,1,0,0,0,1,0,1,0,0,0,1,1,1,0,1,0,1,1,1,0,0,1,1,1,1,0,1,0,0,1,1,1,1,0,1,1,1,1,1,0,1,1,1,1,1,0
		1404366		CHEMBL841776	Displacement of [3H]DPCPX binding to human adenosine A1 receptor expressed in CHO cells	B			BAO_0000192	BAO_0000219	cell-based format	N#Cc1c(N)nc(SCCO)c(C#N)c1-c1ccc(O)cc1			CHEMBL1145202	J Med Chem	2005	[object Object]	CHEMBL175788		CHEMBL175788	7.64	0	http://www.openphacts.org/units/Nanomolar	361193	=	1	1	=		Ki	nM		CHEMBL226	Homo sapiens	Adenosine A1 receptor	9606			Ki	nM	UO_0000065		23.0	23.0	CHEMBL175788	6.638272163982407	0,0,0,0,0,0,0,0,0,0,0,0,0,0,0,0,0,0,0,0,0,0,0,0,0,0,0,0,0,0,0,0,0,0,0,0,0,0,1,0,0,1,0,0,0,0,0,1,0,0,0,0,0,0,0,0,0,0,0,1,0,0,1,0,1,1,0,0,0,0,0,0,0,0,0,0,0,1,0,0,1,1,1,0,1,0,0,0,1,0,0,0,0,0,0,0,0,0,1,0,0,0,0,0,1,0,0,0,0,1,0,0,0,1,0,0,0,0,1,0,0,1,0,0,0,1,0,1,0,0,0,1,1,1,0,1,0,1,1,1,0,0,1,1,1,1,0,1,0,0,1,1,1,1,0,1,1,1,1,1,0,1,1,1,1,1,0
		1404370		CHEMBL841776	Displacement of [3H]DPCPX binding to human adenosine A1 receptor expressed in CHO cells	B			BAO_0000192	BAO_0000219	cell-based format	N#Cc1c(N)nc(SCCO)c(C#N)c1-c1cccc(OC(F)F)c1			CHEMBL1145202	J Med Chem	2005	[object Object]	CHEMBL368237		CHEMBL368237	7.40	0	http://www.openphacts.org/units/Nanomolar	361199	=	1	1	=		Ki	nM		CHEMBL226	Homo sapiens	Adenosine A1 receptor	9606			Ki	nM	UO_0000065		40.0	40.0	CHEMBL368237	6.3979400086720375	0,0,0,0,0,0,0,0,0,0,0,0,0,0,0,0,0,0,0,0,0,0,0,0,0,0,0,0,0,0,0,0,0,0,0,0,0,0,1,0,0,1,1,0,0,0,0,1,0,0,0,0,0,0,0,0,0,0,0,1,0,0,1,0,1,1,0,0,0,0,0,0,0,0,0,0,0,1,0,0,1,1,1,0,1,0,0,0,1,0,0,0,0,0,0,0,0,0,1,0,0,0,0,0,1,0,1,1,0,1,0,0,0,1,0,0,0,0,1,0,0,1,0,0,0,1,1,1,0,0,0,1,1,1,1,1,0,1,1,1,0,0,1,1,1,1,0,1,0,0,1,1,1,1,0,1,1,1,1,1,0,1,1,1,1,1,0
		1404374		CHEMBL841776	Displacement of [3H]DPCPX binding to human adenosine A1 receptor expressed in CHO cells	B			BAO_0000192	BAO_0000219	cell-based format	N#Cc1c(N)nc(SCCO)c(C#N)c1-c1ccc(OC(F)F)cc1			CHEMBL1145202	J Med Chem	2005	[object Object]	CHEMBL179299		CHEMBL179299	7.47	0	http://www.openphacts.org/units/Nanomolar	361200	=	1	1	=		Ki	nM		CHEMBL226	Homo sapiens	Adenosine A1 receptor	9606			Ki	nM	UO_0000065		34.0	34.0	CHEMBL179299	6.468521082957745	0,0,0,0,0,0,0,0,0,0,0,0,0,0,0,0,0,0,0,0,0,0,0,0,0,0,0,0,0,0,0,0,0,0,0,0,0,0,1,0,0,1,1,0,0,0,0,1,0,0,0,0,0,0,0,0,0,0,0,1,0,0,1,0,1,1,0,0,0,0,0,0,0,0,0,0,0,1,0,0,1,1,1,0,1,0,0,0,1,0,0,0,0,0,0,0,0,0,1,0,0,0,0,0,1,0,1,1,0,1,0,0,0,1,0,0,0,0,1,0,0,1,0,0,0,1,1,1,0,0,0,1,1,1,1,1,0,1,1,1,0,0,1,1,1,1,0,1,0,0,1,1,1,1,0,1,1,1,1,1,0,1,1,1,1,1,0
		1404378		CHEMBL841776	Displacement of [3H]DPCPX binding to human adenosine A1 receptor expressed in CHO cells	B			BAO_0000192	BAO_0000219	cell-based format	N#Cc1c(N)nc(SCCO)c(C#N)c1-c1cccc(OC(F)(F)F)c1			CHEMBL1145202	J Med Chem	2005	[object Object]	CHEMBL179358		CHEMBL179358	7.52	0	http://www.openphacts.org/units/Nanomolar	361205	=	1	1	=		Ki	nM		CHEMBL226	Homo sapiens	Adenosine A1 receptor	9606			Ki	nM	UO_0000065		30.0	30.0	CHEMBL179358	6.522878745280337	0,0,0,0,0,0,0,0,0,0,0,0,0,0,0,0,0,0,0,0,0,0,0,0,0,0,0,0,0,0,0,0,0,0,0,0,0,0,1,0,0,1,1,0,0,0,0,1,0,0,0,0,0,0,0,0,0,0,0,1,0,0,1,0,1,1,0,0,0,0,0,0,0,0,0,0,0,1,0,0,1,1,1,0,1,0,0,0,1,0,0,0,0,0,0,0,0,0,1,0,0,0,0,0,1,0,1,1,0,1,0,0,1,1,0,0,0,0,1,0,0,1,0,0,0,1,1,1,0,0,0,1,1,1,1,1,0,1,1,1,0,0,1,1,1,1,0,1,0,0,1,1,1,1,0,1,1,1,1,1,0,1,1,1,1,1,0
		1404382		CHEMBL841776	Displacement of [3H]DPCPX binding to human adenosine A1 receptor expressed in CHO cells	B			BAO_0000192	BAO_0000219	cell-based format	N#Cc1c(N)nc(SCCO)c(C#N)c1-c1ccc(OC(F)(F)F)cc1			CHEMBL1145202	J Med Chem	2005	[object Object]	CHEMBL179684		CHEMBL179684	6.81	0	http://www.openphacts.org/units/Nanomolar	361206	=	1	1	=		Ki	nM		CHEMBL226	Homo sapiens	Adenosine A1 receptor	9606			Ki	nM	UO_0000065		156.0	156.0	CHEMBL179684	5.806875401645538	0,0,0,0,0,0,0,0,0,0,0,0,0,0,0,0,0,0,0,0,0,0,0,0,0,0,0,0,0,0,0,0,0,0,0,0,0,0,1,0,0,1,1,0,0,0,0,1,0,0,0,0,0,0,0,0,0,0,0,1,0,0,1,0,1,1,0,0,0,0,0,0,0,0,0,0,0,1,0,0,1,1,1,0,1,0,0,0,1,0,0,0,0,0,0,0,0,0,1,0,0,0,0,0,1,0,1,1,0,1,0,0,1,1,0,0,0,0,1,0,0,1,0,0,0,1,1,1,0,0,0,1,1,1,1,1,0,1,1,1,0,0,1,1,1,1,0,1,0,0,1,1,1,1,0,1,1,1,1,1,0,1,1,1,1,1,0
		1404391		CHEMBL841776	Displacement of [3H]DPCPX binding to human adenosine A1 receptor expressed in CHO cells	B			BAO_0000192	BAO_0000219	cell-based format	COc1cccc(-c2c(C#N)c(N)nc(SCCO)c2C#N)c1			CHEMBL1145202	J Med Chem	2005	[object Object]	CHEMBL176254		CHEMBL176254	8.37	0	http://www.openphacts.org/units/Nanomolar	361217	=	1	1	=		Ki	nM		CHEMBL226	Homo sapiens	Adenosine A1 receptor	9606			Ki	nM	UO_0000065		4.3	4.3	CHEMBL176254	7.366531544420414	0,0,0,0,0,0,0,0,0,0,0,0,0,0,0,0,0,0,0,0,0,0,0,0,0,0,0,0,0,0,0,0,0,0,0,0,0,0,1,0,0,1,0,0,0,0,0,1,0,0,0,0,0,0,0,0,0,0,0,1,0,0,1,0,1,1,0,0,0,0,0,0,0,0,0,0,0,1,0,0,1,1,1,0,1,0,0,0,1,0,0,0,0,1,0,0,0,0,1,0,0,0,0,0,1,0,0,0,0,1,0,0,0,1,0,0,0,0,1,0,0,1,0,0,0,1,1,1,0,0,0,1,1,1,0,1,0,1,1,1,0,0,1,1,1,1,0,1,0,0,1,1,1,1,0,1,1,1,1,1,1,1,1,1,1,1,0
		1404504		CHEMBL841776	Displacement of [3H]DPCPX binding to human adenosine A1 receptor expressed in CHO cells	B			BAO_0000192	BAO_0000219	cell-based format	COc1ccc(-c2c(C#N)c(N)nc(SCCO)c2C#N)cc1			CHEMBL1145202	J Med Chem	2005	[object Object]	CHEMBL176060		CHEMBL176060	7.39	0	http://www.openphacts.org/units/Nanomolar	361218	=	1	1	=		Ki	nM		CHEMBL226	Homo sapiens	Adenosine A1 receptor	9606			Ki	nM	UO_0000065		41.0	41.0	CHEMBL176060	6.3872161432802645	0,0,0,0,0,0,0,0,0,0,0,0,0,0,0,0,0,0,0,0,0,0,0,0,0,0,0,0,0,0,0,0,0,0,0,0,0,0,1,0,0,1,0,0,0,0,0,1,0,0,0,0,0,0,0,0,0,0,0,1,0,0,1,0,1,1,0,0,0,0,0,0,0,0,0,0,0,1,0,0,1,1,1,0,1,0,0,0,1,0,0,0,0,1,0,0,0,0,1,0,0,0,0,0,1,0,0,0,0,1,0,0,0,1,0,0,0,0,1,0,0,1,0,0,0,1,1,1,0,0,0,1,1,1,0,1,0,1,1,1,0,0,1,1,1,1,0,1,0,0,1,1,1,1,0,1,1,1,1,1,1,1,1,1,1,1,0
		1404508		CHEMBL841776	Displacement of [3H]DPCPX binding to human adenosine A1 receptor expressed in CHO cells	B			BAO_0000192	BAO_0000219	cell-based format	N#Cc1c(N)nc(SCCO)c(C#N)c1-c1ccc2c(c1)OCO2			CHEMBL1145202	J Med Chem	2005	[object Object]	CHEMBL176295		CHEMBL176295	7.96	0	http://www.openphacts.org/units/Nanomolar	361224	=	1	1	=		Ki	nM		CHEMBL226	Homo sapiens	Adenosine A1 receptor	9606			Ki	nM	UO_0000065		11.0	11.0	CHEMBL176295	6.958607314841775	0,0,0,0,0,0,0,0,0,0,0,0,0,0,0,0,0,0,0,0,0,0,0,0,0,0,0,0,1,0,0,0,0,0,0,0,0,0,1,0,0,1,0,0,0,0,0,1,0,0,0,0,0,0,0,0,0,1,0,1,0,0,1,0,1,1,0,0,0,0,0,0,1,0,0,0,0,1,0,0,1,1,1,1,1,0,0,0,1,0,0,0,0,0,0,0,1,0,1,0,0,1,0,0,1,1,0,0,0,1,0,0,0,1,0,0,0,0,1,0,1,1,0,1,0,1,0,0,0,0,0,1,1,1,0,1,0,1,1,1,0,0,1,0,1,1,1,1,0,0,1,1,1,1,0,1,1,1,1,1,0,1,1,1,1,1,0
		1404515		CHEMBL841776	Displacement of [3H]DPCPX binding to human adenosine A1 receptor expressed in CHO cells	B			BAO_0000192	BAO_0000219	cell-based format	CN(C)c1ccc(-c2c(C#N)c(N)nc(SCCO)c2C#N)cc1			CHEMBL1145202	J Med Chem	2005	[object Object]	CHEMBL175990		CHEMBL175990	6.61	0	http://www.openphacts.org/units/Nanomolar	361231	=	1	1	=		Ki	nM		CHEMBL226	Homo sapiens	Adenosine A1 receptor	9606			Ki	nM	UO_0000065		245.0	245.0	CHEMBL175990	5.610833915635467	0,0,0,0,0,0,0,0,0,0,0,0,0,0,0,0,0,0,0,0,0,0,0,0,0,0,0,0,0,0,0,0,0,0,0,0,0,0,1,0,0,1,0,0,0,0,0,1,0,0,0,0,0,0,0,0,0,0,0,1,0,0,1,0,1,1,0,0,0,0,0,0,0,0,1,0,0,1,0,0,1,1,1,0,1,1,1,0,1,0,0,0,0,1,0,0,0,0,1,0,0,0,0,0,1,0,0,0,0,1,0,0,0,0,0,0,0,0,1,0,0,1,1,0,0,1,0,0,0,0,0,1,1,1,0,1,0,1,1,1,0,0,1,0,1,1,0,1,1,1,1,1,0,1,0,1,1,1,1,0,1,1,1,1,1,1,0
		1426875		CHEMBL829739	Binding affinity for adenosine A1 receptor by using as [3H]CPX (0.5 nM) radioligand in membranes from Chinese hamster ovary cells	B			BAO_0000192	BAO_0000219	cell-based format	CCCn1c(=O)c2nc(-c3ccc(OCc4noc(-c5ccc(C(F)(F)F)cc5)n4)cc3)[nH]c2n(CCC)c1=O			CHEMBL1140281	Bioorg Med Chem Lett	2005	[object Object]	CHEMBL178662		CHEMBL178662	5.29	0	http://www.openphacts.org/units/Nanomolar	367992	=	1	1	=		Ki	nM		CHEMBL226	Homo sapiens	Adenosine A1 receptor	9606			Ki	nM	UO_0000065		5180.0	5180.0	CHEMBL178662	4.285670240254767	0,0,0,0,0,0,0,0,0,0,0,0,0,0,0,0,0,0,0,0,0,0,0,0,0,0,0,0,0,0,0,0,0,0,0,0,0,1,1,0,0,0,1,0,0,0,0,0,0,0,0,0,0,0,0,0,0,1,0,0,0,0,1,0,0,1,0,0,0,0,0,1,0,0,0,1,0,1,0,1,1,0,0,1,0,1,0,0,0,1,1,1,1,0,1,1,1,1,1,0,1,1,1,0,0,1,1,1,0,1,1,1,1,1,1,1,0,1,1,0,1,1,1,0,1,1,1,1,1,0,0,0,0,0,1,0,1,1,1,0,1,0,1,1,1,1,1,1,1,1,1,1,1,1,1,1,1,1,1,1,1,1,1,1,1,1,0
		1426878		CHEMBL829739	Binding affinity for adenosine A1 receptor by using as [3H]CPX (0.5 nM) radioligand in membranes from Chinese hamster ovary cells	B			BAO_0000192	BAO_0000219	cell-based format	CCCn1c(=O)c2nc(-c3ccc(OCc4noc(-c5ccc(C#N)cc5)n4)cc3)[nH]c2n(CCC)c1=O			CHEMBL1140281	Bioorg Med Chem Lett	2005	[object Object]	CHEMBL181925		CHEMBL181925	6.54	0	http://www.openphacts.org/units/Nanomolar	367999	=	1	1	=		Ki	nM		CHEMBL226	Homo sapiens	Adenosine A1 receptor	9606			Ki	nM	UO_0000065		288.0	288.0	CHEMBL181925	5.540607512240769	0,0,0,0,0,0,0,0,0,0,0,0,0,0,0,0,0,0,0,0,0,0,0,0,0,0,0,0,0,0,0,0,0,0,0,0,0,1,1,0,0,1,0,0,0,0,0,0,0,0,0,0,0,0,0,0,0,1,0,0,0,0,1,0,0,1,0,0,0,0,0,1,0,0,0,1,0,1,0,1,1,0,0,1,0,1,0,0,0,1,1,1,1,0,1,1,1,1,1,0,1,1,1,0,0,1,1,0,0,1,1,1,0,1,1,1,0,1,1,0,1,1,1,0,1,1,1,1,1,0,0,0,0,0,0,0,1,1,1,0,1,0,1,1,1,1,1,1,1,1,1,1,1,1,1,1,1,1,1,1,1,1,1,1,1,1,0
		1427239		CHEMBL829739	Binding affinity for adenosine A1 receptor by using as [3H]CPX (0.5 nM) radioligand in membranes from Chinese hamster ovary cells	B			BAO_0000192	BAO_0000219	cell-based format	CCCn1c(=O)c2nc(-c3ccc(OCc4nc(-c5ccc(C)cc5)no4)cc3)[nH]c2n(CCC)c1=O			CHEMBL1140281	Bioorg Med Chem Lett	2005	[object Object]	CHEMBL180559		CHEMBL180559	6.19	0	http://www.openphacts.org/units/Nanomolar	367884	=	1	1	=		Ki	nM		CHEMBL226	Homo sapiens	Adenosine A1 receptor	9606			Ki	nM	UO_0000065		643.0	643.0	CHEMBL180559	5.191789027075778	0,0,0,0,0,0,0,0,0,0,0,0,0,0,0,0,0,0,0,0,0,0,0,0,0,0,0,0,0,0,0,0,0,0,0,0,0,1,1,0,0,0,0,0,0,0,0,0,0,0,0,0,0,0,0,0,0,1,0,0,0,0,1,0,0,1,0,0,0,0,0,1,1,0,0,1,0,1,0,1,1,0,0,1,0,1,0,0,0,1,1,1,1,0,1,1,1,1,1,0,1,1,1,0,0,1,1,0,0,1,1,1,0,1,1,1,0,1,1,0,1,1,1,0,1,1,1,1,1,0,0,0,1,0,0,0,1,1,1,0,1,1,1,1,1,1,1,1,1,1,1,1,1,1,1,1,1,1,1,1,1,1,1,1,1,1,0
		1429853		CHEMBL829739	Binding affinity for adenosine A1 receptor by using as [3H]CPX (0.5 nM) radioligand in membranes from Chinese hamster ovary cells	B			BAO_0000192	BAO_0000219	cell-based format	CCCn1c(=O)c2nc(-c3ccc(OCc4nc(-c5cccc(Cl)c5)no4)cc3)[nH]c2n(CCC)c1=O			CHEMBL1140281	Bioorg Med Chem Lett	2005	[object Object]	CHEMBL368442		CHEMBL368442	8.19	0	http://www.openphacts.org/units/Nanomolar	367833	=	1	1	=		Ki	nM		CHEMBL226	Homo sapiens	Adenosine A1 receptor	9606			Ki	nM	UO_0000065		6.4	6.4	CHEMBL368442	7.1938200260161125	0,0,0,0,0,0,0,0,0,0,0,0,0,0,0,0,0,0,0,0,0,0,0,0,0,0,0,0,0,0,0,0,0,0,0,0,0,1,1,0,0,0,0,0,0,0,0,0,0,0,0,0,0,0,0,0,0,1,0,0,0,0,1,0,0,1,0,0,0,0,0,1,1,0,0,1,0,1,0,1,1,0,0,1,0,1,0,1,0,1,1,1,1,0,1,1,1,1,1,0,1,1,1,1,0,1,1,1,0,1,1,1,0,1,1,1,0,1,1,0,1,1,1,0,1,1,1,1,1,0,0,0,1,0,1,0,1,1,1,0,1,0,1,1,1,1,1,1,1,1,1,1,1,1,1,1,1,1,1,1,1,1,1,1,1,1,0
		1429860		CHEMBL829739	Binding affinity for adenosine A1 receptor by using as [3H]CPX (0.5 nM) radioligand in membranes from Chinese hamster ovary cells	B			BAO_0000192	BAO_0000219	cell-based format	CCCn1c(=O)c2nc(-c3ccc(OCc4nc(-c5cccc(F)c5)no4)cc3)[nH]c2n(CCC)c1=O			CHEMBL1140281	Bioorg Med Chem Lett	2005	[object Object]	CHEMBL181468		CHEMBL181468	5.70	0	http://www.openphacts.org/units/Nanomolar	367848	=	1	1	=		Ki	nM		CHEMBL226	Homo sapiens	Adenosine A1 receptor	9606			Ki	nM	UO_0000065		2010.0	2010.0	CHEMBL181468	4.696803942579511	0,0,0,0,0,0,0,0,0,0,0,0,0,0,0,0,0,0,0,0,0,0,0,0,0,0,0,0,0,0,0,0,0,0,0,0,0,1,1,0,0,0,1,0,0,0,0,0,0,0,0,0,0,0,0,0,0,1,0,0,0,0,1,0,0,1,0,0,0,0,0,1,1,0,0,1,0,1,0,1,1,0,0,1,0,1,0,1,0,1,1,1,1,0,1,1,1,1,1,0,1,1,1,0,0,1,1,1,0,1,1,1,0,1,1,1,0,1,1,0,1,1,1,0,1,1,1,1,1,0,0,0,1,0,1,0,1,1,1,0,1,0,1,1,1,1,1,1,1,1,1,1,1,1,1,1,1,1,1,1,1,1,1,1,1,1,0
		1429976		CHEMBL829739	Binding affinity for adenosine A1 receptor by using as [3H]CPX (0.5 nM) radioligand in membranes from Chinese hamster ovary cells	B			BAO_0000192	BAO_0000219	cell-based format	CCCn1c(=O)c2nc(-c3ccc(OCc4nc(-c5ccc(F)cc5)no4)cc3)[nH]c2n(CCC)c1=O			CHEMBL1140281	Bioorg Med Chem Lett	2005	[object Object]	CHEMBL178172		CHEMBL178172	5.74	0	http://www.openphacts.org/units/Nanomolar	367856	=	1	1	=		Ki	nM		CHEMBL226	Homo sapiens	Adenosine A1 receptor	9606			Ki	nM	UO_0000065		1830.0	1830.0	CHEMBL178172	4.73754891026957	0,0,0,0,0,0,0,0,0,0,0,0,0,0,0,0,0,0,0,0,0,0,0,0,0,0,0,0,0,0,0,0,0,0,0,0,0,1,1,0,0,0,1,0,0,0,0,0,0,0,0,0,0,0,0,0,0,1,0,0,0,0,1,0,0,1,0,0,0,0,0,1,1,0,0,1,0,1,0,1,1,0,0,1,0,1,0,1,0,1,1,1,1,0,1,1,1,1,1,0,1,1,1,0,0,1,1,1,0,1,1,1,0,1,1,1,0,1,1,0,1,1,1,0,1,1,1,1,1,0,0,0,1,0,1,0,1,1,1,0,1,0,1,1,1,1,1,1,1,1,1,1,1,1,1,1,1,1,1,1,1,1,1,1,1,1,0
		1429982		CHEMBL829739	Binding affinity for adenosine A1 receptor by using as [3H]CPX (0.5 nM) radioligand in membranes from Chinese hamster ovary cells	B			BAO_0000192	BAO_0000219	cell-based format	CCCn1c(=O)c2nc(-c3ccc(OCc4nc(-c5ccccc5C(F)(F)F)no4)cc3)[nH]c2n(CCC)c1=O			CHEMBL1140281	Bioorg Med Chem Lett	2005	[object Object]	CHEMBL183183		CHEMBL183183	6.33	0	http://www.openphacts.org/units/Nanomolar	367862	=	1	1	=		Ki	nM		CHEMBL226	Homo sapiens	Adenosine A1 receptor	9606			Ki	nM	UO_0000065		473.0	473.0	CHEMBL183183	5.325138859262188	0,0,0,0,0,0,0,0,0,0,0,0,0,0,0,0,0,0,0,0,0,0,0,0,0,0,0,0,0,0,0,0,0,0,0,0,0,1,1,0,0,0,1,0,0,0,0,0,0,0,0,0,0,0,0,0,0,1,0,0,0,0,1,0,0,1,0,0,0,0,0,1,1,0,0,1,0,1,0,1,1,0,0,1,0,1,0,0,0,1,1,1,1,0,1,1,1,1,1,0,1,1,1,0,0,1,1,1,0,1,1,1,1,1,1,1,0,1,1,0,1,1,1,0,1,1,1,1,1,0,0,0,1,0,1,0,1,1,1,0,1,0,1,1,1,1,1,1,1,1,1,1,1,1,1,1,1,1,1,1,1,1,1,1,1,1,0
		1429989		CHEMBL829739	Binding affinity for adenosine A1 receptor by using as [3H]CPX (0.5 nM) radioligand in membranes from Chinese hamster ovary cells	B			BAO_0000192	BAO_0000219	cell-based format	CCCn1c(=O)c2nc(-c3ccc(OCc4nc(-c5ccc(C(F)(F)F)cc5)no4)cc3)[nH]c2n(CCC)c1=O			CHEMBL1140281	Bioorg Med Chem Lett	2005	[object Object]	CHEMBL360280		CHEMBL360280	5.93	0	http://www.openphacts.org/units/Nanomolar	367877	=	1	1	=		Ki	nM		CHEMBL226	Homo sapiens	Adenosine A1 receptor	9606			Ki	nM	UO_0000065		1170.0	1170.0	CHEMBL360280	4.931814138253839	0,0,0,0,0,0,0,0,0,0,0,0,0,0,0,0,0,0,0,0,0,0,0,0,0,0,0,0,0,0,0,0,0,0,0,0,0,1,1,0,0,0,1,0,0,0,0,0,0,0,0,0,0,0,0,0,0,1,0,0,0,0,1,0,0,1,0,0,0,0,0,1,1,0,0,1,0,1,0,1,1,0,0,1,0,1,0,0,0,1,1,1,1,0,1,1,1,1,1,0,1,1,1,0,0,1,1,1,0,1,1,1,1,1,1,1,0,1,1,0,1,1,1,0,1,1,1,1,1,0,0,0,1,0,1,0,1,1,1,0,1,0,1,1,1,1,1,1,1,1,1,1,1,1,1,1,1,1,1,1,1,1,1,1,1,1,0
		1430422		CHEMBL829739	Binding affinity for adenosine A1 receptor by using as [3H]CPX (0.5 nM) radioligand in membranes from Chinese hamster ovary cells	B			BAO_0000192	BAO_0000219	cell-based format	CCCn1c(=O)c2nc(-c3ccc(OCc4noc(-c5ccc(C)cc5)n4)cc3)[nH]c2n(CCC)c1=O			CHEMBL1140281	Bioorg Med Chem Lett	2005	[object Object]	CHEMBL180236		CHEMBL180236	6.95	0	http://www.openphacts.org/units/Nanomolar	367895	=	1	1	=		Ki	nM		CHEMBL226	Homo sapiens	Adenosine A1 receptor	9606			Ki	nM	UO_0000065		113.0	113.0	CHEMBL180236	5.94692155651658	0,0,0,0,0,0,0,0,0,0,0,0,0,0,0,0,0,0,0,0,0,0,0,0,0,0,0,0,0,0,0,0,0,0,0,0,0,1,1,0,0,0,0,0,0,0,0,0,0,0,0,0,0,0,0,0,0,1,0,0,0,0,1,0,0,1,0,0,0,0,0,1,0,0,0,1,0,1,0,1,1,0,0,1,0,1,0,0,0,1,1,1,1,0,1,1,1,1,1,0,1,1,1,0,0,1,1,0,0,1,1,1,0,1,1,1,0,1,1,0,1,1,1,0,1,1,1,1,1,0,0,0,0,0,0,0,1,1,1,0,1,1,1,1,1,1,1,1,1,1,1,1,1,1,1,1,1,1,1,1,1,1,1,1,1,1,0
		1430537		CHEMBL829739	Binding affinity for adenosine A1 receptor by using as [3H]CPX (0.5 nM) radioligand in membranes from Chinese hamster ovary cells	B			BAO_0000192	BAO_0000219	cell-based format	CCCn1c(=O)c2nc(-c3ccc(OCc4noc(-c5ccccc5OC)n4)cc3)[nH]c2n(CCC)c1=O			CHEMBL1140281	Bioorg Med Chem Lett	2005	[object Object]	CHEMBL361826		CHEMBL361826	5.94	0	http://www.openphacts.org/units/Nanomolar	367899	=	1	1	=		Ki	nM		CHEMBL226	Homo sapiens	Adenosine A1 receptor	9606			Ki	nM	UO_0000065		1160.0	1160.0	CHEMBL361826	4.935542010773082	0,0,0,0,0,0,0,0,0,0,0,0,0,0,0,0,0,0,0,0,0,0,0,0,0,0,0,0,0,0,0,0,0,0,0,0,0,1,1,0,0,0,0,0,0,0,0,0,0,0,0,0,0,0,0,0,0,1,0,0,0,0,1,0,0,1,0,0,0,0,0,1,0,0,0,1,0,1,0,1,1,0,0,1,0,1,0,0,0,1,1,1,1,1,1,1,1,1,1,0,1,1,1,0,0,1,1,0,0,1,1,1,0,1,1,1,0,1,1,0,1,1,1,0,1,1,1,1,1,0,0,0,0,0,0,0,1,1,1,0,1,1,1,1,1,1,1,1,1,1,1,1,1,1,1,1,1,1,1,1,1,1,1,1,1,1,0
		1430549		CHEMBL829739	Binding affinity for adenosine A1 receptor by using as [3H]CPX (0.5 nM) radioligand in membranes from Chinese hamster ovary cells	B			BAO_0000192	BAO_0000219	cell-based format	CCCn1c(=O)c2nc(-c3ccc(OCc4noc(-c5ccc(OC)cc5)n4)cc3)[nH]c2n(CCC)c1=O			CHEMBL1140281	Bioorg Med Chem Lett	2005	[object Object]	CHEMBL183915		CHEMBL183915	5.66	0	http://www.openphacts.org/units/Nanomolar	367829	=	1	1	=		Ki	nM		CHEMBL226	Homo sapiens	Adenosine A1 receptor	9606			Ki	nM	UO_0000065		2190.0	2190.0	CHEMBL183915	4.6595558851598815	0,0,0,0,0,0,0,0,0,0,0,0,0,0,0,0,0,0,0,0,0,0,0,0,0,0,0,0,0,0,0,0,0,0,0,0,0,1,1,0,0,0,0,0,0,0,0,0,0,0,0,0,0,0,0,0,0,1,0,0,0,0,1,0,0,1,0,0,0,0,0,1,0,0,0,1,0,1,0,1,1,0,0,1,0,1,0,0,0,1,1,1,1,1,1,1,1,1,1,0,1,1,1,0,0,1,1,0,0,1,1,1,0,1,1,1,0,1,1,0,1,1,1,0,1,1,1,1,1,0,0,0,0,0,0,0,1,1,1,0,1,1,1,1,1,1,1,1,1,1,1,1,1,1,1,1,1,1,1,1,1,1,1,1,1,1,0
		1461660		CHEMBL839687	Inhibition of [3H]DPCPX binding to human adenosine A1 receptor expressed in CHO cells	B			BAO_0000192	BAO_0000219	cell-based format	CCn1nnc([C@H]2O[C@@H](n3cnc4c(N)nc(N[C@H](CO)Cc5ccccc5)nc43)[C@H](O)[C@@H]2O)n1			CHEMBL1137202	J Med Chem	2004	[object Object]	CHEMBL186113	GW-328267	CHEMBL186113	6.43	0	http://www.openphacts.org/units/Nanomolar	378497	=	1	1	=		Ki	nM		CHEMBL226	Homo sapiens	Adenosine A1 receptor	9606			Ki	nM	UO_0000065		369.0	369.0	CHEMBL186113	5.432973633840939	0,0,0,0,0,0,0,0,0,0,0,0,0,0,0,0,0,0,0,0,0,0,0,0,0,1,0,0,0,0,0,0,0,0,0,0,0,0,1,0,0,0,0,0,0,0,0,0,0,0,0,0,1,1,1,0,0,1,0,0,0,0,1,0,0,1,0,0,0,0,1,0,1,0,0,1,0,1,0,1,1,0,1,1,1,1,0,0,0,1,1,0,1,0,1,1,1,1,1,0,1,1,0,0,1,1,1,0,0,1,1,1,0,0,1,0,0,1,0,0,1,1,1,0,1,1,0,1,0,0,1,1,0,1,0,1,0,1,1,1,1,0,1,1,0,1,1,0,1,0,1,1,1,1,0,1,1,1,1,1,1,1,1,1,1,1,0
		1461664		CHEMBL839687	Inhibition of [3H]DPCPX binding to human adenosine A1 receptor expressed in CHO cells	B			BAO_0000192	BAO_0000219	cell-based format	CCn1nnc([C@H]2O[C@@H](n3cnc4c(N)nc(N[C@H](CO)Cc5ccc(Cl)cc5)nc43)[C@H](O)[C@@H]2O)n1			CHEMBL1137202	J Med Chem	2004	[object Object]	CHEMBL360646		CHEMBL360646	6.17	0	http://www.openphacts.org/units/Nanomolar	378521	=	1	1	=		Ki	nM		CHEMBL226	Homo sapiens	Adenosine A1 receptor	9606			Ki	nM	UO_0000065		670.0	670.0	CHEMBL360646	5.173925197299174	0,0,0,0,0,0,0,0,0,0,0,0,0,0,0,0,0,0,0,0,0,0,0,0,0,1,0,0,0,0,0,0,0,0,0,0,0,0,1,0,0,0,0,0,0,0,0,0,0,0,0,0,1,1,1,0,0,1,0,0,0,0,1,0,0,1,0,0,0,0,1,0,1,0,0,1,0,1,0,1,1,0,1,1,1,1,0,1,0,1,1,0,1,0,1,1,1,1,1,0,1,1,0,1,1,1,1,1,0,1,1,1,0,0,1,0,0,1,0,0,1,1,1,0,1,1,0,1,0,0,1,1,0,1,1,1,0,1,1,1,1,0,1,1,0,1,1,0,1,0,1,1,1,1,0,1,1,1,1,1,1,1,1,1,1,1,0
		1461798		CHEMBL839687	Inhibition of [3H]DPCPX binding to human adenosine A1 receptor expressed in CHO cells	B			BAO_0000192	BAO_0000219	cell-based format	CCn1nnc([C@H]2O[C@@H](n3cnc4c(N)nc(N[C@H](CO)Cc5ccc(Br)cc5)nc43)[C@H](O)[C@@H]2O)n1			CHEMBL1137202	J Med Chem	2004	[object Object]	CHEMBL361925		CHEMBL361925	6.51	0	http://www.openphacts.org/units/Nanomolar	378549	=	1	1	=		Ki	nM		CHEMBL226	Homo sapiens	Adenosine A1 receptor	9606			Ki	nM	UO_0000065		310.0	310.0	CHEMBL361925	5.508638306165727	0,0,0,0,0,0,0,0,0,0,0,0,0,0,0,0,0,0,0,0,0,0,0,0,0,1,0,0,0,0,0,0,0,0,0,0,0,0,1,0,0,0,0,0,0,0,1,0,0,0,0,0,1,1,1,0,0,1,0,0,0,0,1,0,0,1,0,0,0,0,1,0,1,0,0,1,0,1,0,1,1,0,1,1,1,1,0,1,0,1,1,0,1,0,1,1,1,1,1,0,1,1,0,0,1,1,1,1,0,1,1,1,0,0,1,0,0,1,0,0,1,1,1,0,1,1,0,1,0,0,1,1,0,1,1,1,0,1,1,1,1,0,1,1,0,1,1,0,1,0,1,1,1,1,0,1,1,1,1,1,1,1,1,1,1,1,0
		1461930		CHEMBL839687	Inhibition of [3H]DPCPX binding to human adenosine A1 receptor expressed in CHO cells	B			BAO_0000192	BAO_0000219	cell-based format	CCn1nnc([C@H]2O[C@@H](n3cnc4c(N)nc(N[C@H](CO)Cc5ccc(O)cc5)nc43)[C@H](O)[C@@H]2O)n1			CHEMBL1137202	J Med Chem	2004	[object Object]	CHEMBL360837		CHEMBL360837	6.22	0	http://www.openphacts.org/units/Nanomolar	378596	=	1	1	=		Ki	nM		CHEMBL226	Homo sapiens	Adenosine A1 receptor	9606			Ki	nM	UO_0000065		600.0	600.0	CHEMBL360837	5.221848749616356	0,0,0,0,0,0,0,0,0,0,0,0,0,0,0,0,0,0,0,0,0,0,0,0,0,1,0,0,0,0,0,0,0,0,0,0,0,0,1,0,0,0,0,0,0,0,0,0,0,0,0,0,1,1,1,0,0,1,0,0,0,0,1,0,0,1,0,0,0,0,1,0,1,0,0,1,0,1,0,1,1,0,1,1,1,1,0,0,0,1,1,0,1,0,1,1,1,1,1,0,1,1,0,0,1,1,1,0,0,1,1,1,0,1,1,0,0,1,0,0,1,1,1,0,1,1,0,1,0,0,1,1,0,1,0,1,0,1,1,1,1,0,1,1,0,1,1,0,1,0,1,1,1,1,0,1,1,1,1,1,1,1,1,1,1,1,0
		1462065		CHEMBL839687	Inhibition of [3H]DPCPX binding to human adenosine A1 receptor expressed in CHO cells	B			BAO_0000192	BAO_0000219	cell-based format	CCn1nnc([C@H]2O[C@@H](n3cnc4c(N)nc(N[C@H](C)Cc5ccc(OC)cc5)nc43)[C@H](O)[C@@H]2O)n1			CHEMBL1137202	J Med Chem	2004	[object Object]	CHEMBL2096798		CHEMBL2096798	6.45	0	http://www.openphacts.org/units/Nanomolar	378642	=	1	1	=		Ki	nM		CHEMBL226	Homo sapiens	Adenosine A1 receptor	9606			Ki	nM	UO_0000065		356.0	356.0	CHEMBL2096798	5.448550002027125	0,0,0,0,0,0,0,0,0,0,0,0,0,0,0,0,0,0,0,0,0,0,0,0,0,1,0,0,0,0,0,0,0,0,0,0,0,0,1,0,0,0,0,0,0,0,0,0,0,0,0,0,1,1,1,0,0,1,0,0,0,0,1,0,0,1,0,0,0,0,1,0,1,0,0,1,0,1,0,1,1,0,0,1,1,1,0,0,0,1,0,0,1,1,1,1,1,1,1,0,1,1,0,0,1,1,1,0,0,0,1,1,0,1,1,1,0,1,0,0,1,1,1,0,1,1,1,1,0,0,1,1,0,1,0,1,0,1,0,1,1,1,1,1,0,1,1,0,1,1,1,1,1,1,0,1,1,1,1,1,1,1,1,1,1,1,0
		1463980		CHEMBL875210	Selectivity for recombinant human adenosine A1 receptor	B			BAO_0000192	BAO_0000357	single protein format	Cn1nc(C(F)(F)F)c(CN2CCN(c3nc(N)n4nc(-c5ccco5)nc4n3)CC2)c1Cl			CHEMBL1137209	J Med Chem	2004	[object Object]	CHEMBL189192		CHEMBL189192	5.00	0	http://www.openphacts.org/units/Nanomolar	378848	=	1	1	=		Ki	nM		CHEMBL226	Homo sapiens	Adenosine A1 receptor	9606			Ki	uM	UO_0000065		10.0	10000.0	CHEMBL189192	4	0,0,0,0,0,0,0,0,0,0,0,0,0,0,0,0,0,0,0,0,0,0,0,0,0,1,0,0,0,0,0,0,0,0,0,0,0,0,1,0,0,0,1,0,0,0,0,0,0,0,0,0,1,0,0,0,0,1,0,0,0,0,1,0,0,1,0,0,0,0,0,0,0,0,0,1,0,1,0,1,1,0,0,1,1,1,1,1,0,0,0,0,0,1,1,1,1,1,1,0,1,1,0,1,0,1,1,1,1,0,0,1,1,0,0,0,0,0,1,0,1,1,1,0,1,1,0,0,1,1,1,0,0,1,1,1,0,1,1,0,0,0,1,0,1,1,0,1,1,0,1,1,1,1,0,1,1,0,1,0,1,1,1,1,1,1,0
		1466208		CHEMBL830387	Displacement of [3H]CCPA from recombinant human adenosine A1 receptor expressed in CHO cells	B			BAO_0000192	BAO_0000219	cell-based format	CNc1nc(-n2cc(C(=O)NCc3ccc(Cl)cc3)cn2)nc2c1ncn2C1O[C@H](CO)[C@@H](O)[C@H]1O			CHEMBL1138752	J Med Chem	2004	[object Object]	CHEMBL184557		CHEMBL184557	5.70	0	http://www.openphacts.org/units/Nanomolar	379700	=	1	1	=		Ki	nM		CHEMBL226	Homo sapiens	Adenosine A1 receptor	9606			Ki	nM	UO_0000065		2000.0	2000.0	CHEMBL184557	4.698970004336019	0,0,0,0,0,0,0,0,0,0,0,0,0,0,0,0,0,0,0,0,0,0,0,0,0,1,0,0,0,0,0,0,0,0,0,0,0,0,1,0,0,0,0,0,0,0,0,0,0,0,0,0,1,1,1,0,0,1,0,0,0,0,1,0,0,1,0,0,0,0,0,0,1,0,0,1,0,1,0,1,1,0,1,1,0,1,0,1,0,1,1,1,1,1,1,1,1,1,1,0,1,1,0,1,0,1,1,1,0,1,1,0,0,0,0,0,0,1,0,0,1,1,1,0,1,1,0,1,0,0,0,1,1,1,1,1,0,1,1,1,1,0,1,1,0,1,1,0,1,0,1,1,1,1,1,1,1,1,1,1,1,1,1,1,1,1,0
		1466330		CHEMBL830387	Displacement of [3H]CCPA from recombinant human adenosine A1 receptor expressed in CHO cells	B			BAO_0000192	BAO_0000219	cell-based format	CCNc1nc(-n2cc(-c3ccc(OC)cc3)cn2)nc2c1ncn2[C@@H]1O[C@H](CO)[C@@H](O)[C@H]1O			CHEMBL1138752	J Med Chem	2004	[object Object]	CHEMBL400414		CHEMBL400414	5.43	0	http://www.openphacts.org/units/Nanomolar	379757	=	1	1	=		Ki	nM		CHEMBL226	Homo sapiens	Adenosine A1 receptor	9606			Ki	nM	UO_0000065		3700.0	3700.0	CHEMBL400414	4.431798275933005	0,0,0,0,0,0,0,0,0,0,0,0,0,0,0,0,0,0,0,0,0,0,0,0,0,1,0,0,0,0,0,0,0,0,0,0,0,0,1,0,0,0,0,0,0,0,0,0,0,0,0,0,1,1,1,0,0,1,0,0,0,0,1,0,0,1,0,0,0,0,0,0,1,0,0,1,0,1,0,1,1,0,1,1,0,1,0,0,0,1,1,1,1,1,1,1,1,1,1,0,1,1,0,0,0,1,1,0,0,1,1,0,0,1,1,0,0,1,0,0,1,1,1,0,1,1,1,1,0,0,0,1,1,1,0,1,0,1,1,1,1,0,1,1,0,1,1,0,1,1,1,1,1,1,0,1,1,1,1,1,1,1,1,1,1,1,0
		1466335		CHEMBL830387	Displacement of [3H]CCPA from recombinant human adenosine A1 receptor expressed in CHO cells	B			BAO_0000192	BAO_0000219	cell-based format	CCCNc1nc(-n2cc(-c3ccc(OC)cc3)cn2)nc2c1ncn2C1O[C@H](CO)[C@@H](O)[C@H]1O			CHEMBL1138752	J Med Chem	2004	[object Object]	CHEMBL188482		CHEMBL188482	5.52	0	http://www.openphacts.org/units/Nanomolar	379777	=	1	1	=		Ki	nM		CHEMBL226	Homo sapiens	Adenosine A1 receptor	9606			Ki	nM	UO_0000065		3000.0	3000.0	CHEMBL188482	4.522878745280337	0,0,0,0,0,0,0,0,0,0,0,0,0,0,0,0,0,0,0,0,0,0,0,0,0,1,0,0,0,0,0,0,0,0,0,0,0,0,1,0,0,0,0,0,0,0,0,0,0,0,0,0,1,1,1,0,0,1,0,0,0,0,1,0,0,1,0,0,0,0,0,0,1,0,0,1,0,1,0,1,1,0,1,1,0,1,0,0,0,1,1,1,1,1,1,1,1,1,1,0,1,1,0,0,1,1,1,0,0,1,1,1,0,1,1,1,0,1,1,0,1,1,1,0,1,1,1,1,0,0,0,1,1,1,0,1,0,1,1,1,1,0,1,1,0,1,1,1,1,1,1,1,1,1,0,1,1,1,1,1,1,1,1,1,1,1,0
		1466340		CHEMBL830387	Displacement of [3H]CCPA from recombinant human adenosine A1 receptor expressed in CHO cells	B			BAO_0000192	BAO_0000219	cell-based format	COc1ccc(-c2cnn(-c3nc(NCc4cccc(I)c4)c4ncn(C5O[C@H](CO)[C@@H](O)[C@H]5O)c4n3)c2)cc1			CHEMBL1138752	J Med Chem	2004	[object Object]	CHEMBL361075		CHEMBL361075	5.35	0	http://www.openphacts.org/units/Nanomolar	379796	=	1	1	=		Ki	nM		CHEMBL226	Homo sapiens	Adenosine A1 receptor	9606			Ki	nM	UO_0000065		4500.0	4500.0	CHEMBL361075	4.346787486224656	0,0,0,0,0,0,0,0,0,0,0,0,0,0,0,0,0,0,0,0,0,0,0,0,0,1,0,1,0,0,0,0,0,0,0,0,0,0,1,0,0,0,0,0,0,0,0,0,0,0,0,0,1,1,1,0,0,1,0,0,0,0,1,0,0,1,0,0,0,0,0,0,1,0,0,1,0,1,0,1,1,0,1,1,0,1,0,1,0,1,1,1,1,1,1,1,1,1,1,0,1,1,0,0,0,1,1,1,0,1,1,0,0,1,0,0,0,1,0,0,1,1,1,0,1,1,1,1,0,0,0,1,1,1,1,1,0,1,1,1,1,0,1,1,0,1,1,0,1,0,1,1,1,1,0,1,1,1,1,1,1,1,1,1,1,1,0
		1466345		CHEMBL830387	Displacement of [3H]CCPA from recombinant human adenosine A1 receptor expressed in CHO cells	B			BAO_0000192	BAO_0000219	cell-based format	CNc1nc(-n2cc(-c3ccncc3)cn2)nc2c1ncn2C1O[C@H](CO)[C@@H](O)[C@H]1O			CHEMBL1138752	J Med Chem	2004	[object Object]	CHEMBL361938		CHEMBL361938	5.42	0	http://www.openphacts.org/units/Nanomolar	379518	=	1	1	=		Ki	nM		CHEMBL226	Homo sapiens	Adenosine A1 receptor	9606			Ki	nM	UO_0000065		3800.0	3800.0	CHEMBL361938	4.42021640338319	0,0,0,0,0,0,0,0,0,0,0,0,0,0,0,0,0,0,0,0,0,0,0,0,0,1,0,0,0,0,0,0,0,0,0,0,0,0,1,0,0,0,0,0,0,0,0,0,0,0,0,0,1,1,1,0,0,1,0,0,0,0,1,0,0,1,0,0,0,0,0,0,1,0,0,1,0,1,0,1,1,0,1,1,0,1,0,0,0,1,1,1,1,1,1,1,1,1,1,0,0,1,0,0,0,1,1,0,0,1,1,0,0,0,0,0,0,1,0,0,1,1,1,0,1,1,0,1,0,0,0,1,1,1,0,1,0,1,0,1,1,0,1,1,0,1,1,0,1,0,1,1,1,1,0,1,1,1,1,1,1,1,1,1,1,1,0
		1466468		CHEMBL830387	Displacement of [3H]CCPA from recombinant human adenosine A1 receptor expressed in CHO cells	B			BAO_0000192	BAO_0000219	cell-based format	CNc1nc(-n2cc(-c3ccccn3)cn2)nc2c1ncn2[C@@H]1O[C@H](CO)[C@@H](O)[C@H]1O			CHEMBL1138752	J Med Chem	2004	[object Object]	CHEMBL398587		CHEMBL398587	5.42	0	http://www.openphacts.org/units/Nanomolar	379552	=	1	1	=		Ki	nM		CHEMBL226	Homo sapiens	Adenosine A1 receptor	9606			Ki	nM	UO_0000065		3800.0	3800.0	CHEMBL398587	4.42021640338319	0,0,0,0,0,0,0,0,0,0,0,0,0,0,0,0,0,0,0,0,0,0,0,0,0,1,0,0,0,0,0,0,0,0,0,0,0,0,1,0,0,0,0,0,0,0,0,0,0,0,0,0,1,1,1,0,0,1,0,0,0,0,1,0,0,1,0,0,0,0,0,0,1,0,0,1,0,1,0,1,1,0,1,1,0,1,0,0,0,1,1,1,1,1,1,1,1,1,1,0,0,1,0,0,0,1,1,0,0,1,1,0,0,0,0,0,0,1,0,0,1,1,1,0,1,1,0,1,0,0,0,1,1,1,0,1,0,1,0,1,1,0,1,1,0,1,1,0,1,0,1,1,1,1,0,1,1,1,1,1,1,1,1,1,1,1,0
		1466473		CHEMBL830387	Displacement of [3H]CCPA from recombinant human adenosine A1 receptor expressed in CHO cells	B			BAO_0000192	BAO_0000219	cell-based format	CCNc1nc(-n2cc(-c3ccccn3)cn2)nc2c1ncn2[C@@H]1O[C@H](CO)[C@@H](O)[C@H]1O			CHEMBL1138752	J Med Chem	2004	[object Object]	CHEMBL231891		CHEMBL231891	5.89	0	http://www.openphacts.org/units/Nanomolar	379573	=	1	1	=		Ki	nM		CHEMBL226	Homo sapiens	Adenosine A1 receptor	9606			Ki	nM	UO_0000065		1300.0	1300.0	CHEMBL231891	4.886056647693163	0,0,0,0,0,0,0,0,0,0,0,0,0,0,0,0,0,0,0,0,0,0,0,0,0,1,0,0,0,0,0,0,0,0,0,0,0,0,1,0,0,0,0,0,0,0,0,0,0,0,0,0,1,1,1,0,0,1,0,0,0,0,1,0,0,1,0,0,0,0,0,0,1,0,0,1,0,1,0,1,1,0,1,1,0,1,0,0,0,1,1,1,1,0,1,1,1,1,1,0,1,1,0,0,0,1,1,0,0,1,1,0,0,0,1,0,0,1,0,0,1,1,1,0,1,1,0,1,0,0,0,1,1,1,0,1,0,1,1,1,1,0,1,1,0,1,1,0,1,0,1,1,1,1,0,1,1,1,1,1,1,1,1,1,1,1,0
		1466478		CHEMBL830387	Displacement of [3H]CCPA from recombinant human adenosine A1 receptor expressed in CHO cells	B			BAO_0000192	BAO_0000219	cell-based format	OC[C@H]1OC(n2cnc3c(NCc4cccc(I)c4)nc(-n4cc(-c5ccccn5)cn4)nc32)[C@H](O)[C@@H]1O			CHEMBL1138752	J Med Chem	2004	[object Object]	CHEMBL362117		CHEMBL362117	5.38	0	http://www.openphacts.org/units/Nanomolar	379591	=	1	1	=		Ki	nM		CHEMBL226	Homo sapiens	Adenosine A1 receptor	9606			Ki	nM	UO_0000065		4200.0	4200.0	CHEMBL362117	4.376750709602099	0,0,0,0,0,0,0,0,0,0,0,0,0,0,0,0,0,0,0,0,0,0,0,0,0,1,0,1,0,0,0,0,0,0,0,0,0,0,1,0,0,0,0,0,0,0,0,0,0,0,0,0,1,1,1,0,0,1,0,0,0,0,1,0,0,1,0,0,0,0,0,0,1,0,0,1,0,1,0,1,1,0,1,1,0,1,0,1,0,1,1,1,1,0,1,1,1,1,1,0,1,1,0,0,0,1,1,1,0,1,1,0,0,0,0,0,0,1,0,0,1,1,1,0,1,1,0,1,0,0,0,1,1,1,1,1,0,1,1,1,1,0,1,1,0,1,1,0,1,0,1,1,1,1,0,1,1,1,1,1,0,1,1,1,1,1,0
		1466488		CHEMBL830387	Displacement of [3H]CCPA from recombinant human adenosine A1 receptor expressed in CHO cells	B			BAO_0000192	BAO_0000219	cell-based format	OC[C@H]1OC(n2cnc3c(NCc4cccc(I)c4)nc(-n4cc(-c5nccc6ccccc56)cn4)nc32)[C@H](O)[C@@H]1O			CHEMBL1138752	J Med Chem	2004	[object Object]	CHEMBL363458		CHEMBL363458	6.11	0	http://www.openphacts.org/units/Nanomolar	379771	=	1	1	=		Ki	nM		CHEMBL226	Homo sapiens	Adenosine A1 receptor	9606			Ki	nM	UO_0000065		770.0	770.0	CHEMBL363458	5.113509274827518	0,0,0,0,0,0,0,0,0,0,0,0,0,0,0,0,0,0,0,0,0,0,0,0,0,1,0,1,0,0,0,0,0,0,0,0,0,0,1,0,0,0,0,0,0,0,0,0,0,0,0,0,1,1,1,0,0,1,0,0,0,0,1,0,0,1,0,0,0,0,0,0,1,0,0,1,0,1,0,1,1,0,1,1,0,1,0,1,0,1,1,1,1,0,1,1,1,1,1,0,1,1,0,0,0,1,1,1,0,1,1,0,0,0,0,0,0,1,0,0,1,1,1,0,1,1,0,1,0,0,0,1,1,1,1,1,0,1,1,1,1,0,1,1,0,1,1,0,1,0,1,1,1,1,0,1,1,1,1,1,0,1,1,1,1,1,0
		1466493		CHEMBL830387	Displacement of [3H]CCPA from recombinant human adenosine A1 receptor expressed in CHO cells	B			BAO_0000192	BAO_0000219	cell-based format	CNc1nc(-n2cc(-c3cccnc3)cn2)nc2c1ncn2C1O[C@H](CO)[C@@H](O)[C@H]1O			CHEMBL1138752	J Med Chem	2004	[object Object]	CHEMBL186443		CHEMBL186443	5.75	0	http://www.openphacts.org/units/Nanomolar	379629	=	1	1	=		Ki	nM		CHEMBL226	Homo sapiens	Adenosine A1 receptor	9606			Ki	nM	UO_0000065		1800.0	1800.0	CHEMBL186443	4.7447274948966935	0,0,0,0,0,0,0,0,0,0,0,0,0,0,0,0,0,0,0,0,0,0,0,0,0,1,0,0,0,0,0,0,0,0,0,0,0,0,1,0,0,0,0,0,0,0,0,0,0,0,0,0,1,1,1,0,0,1,0,0,0,0,1,0,0,1,0,0,0,0,0,0,1,0,0,1,0,1,0,1,1,0,1,1,0,1,0,0,0,1,1,1,1,1,1,1,1,1,1,0,0,1,0,0,0,1,1,0,0,1,1,0,0,0,0,0,0,1,0,0,1,1,1,0,1,1,0,1,0,0,0,1,1,1,0,1,0,1,0,1,1,0,1,1,0,1,1,0,1,0,1,1,1,1,0,1,1,1,1,1,1,1,1,1,1,1,0
		1466498		CHEMBL830387	Displacement of [3H]CCPA from recombinant human adenosine A1 receptor expressed in CHO cells	B			BAO_0000192	BAO_0000219	cell-based format	CNc1nc(-n2cc(-c3nc4ccccc4o3)cn2)nc2c1ncn2C1O[C@H](CO)[C@@H](O)[C@H]1O			CHEMBL1138752	J Med Chem	2004	[object Object]	CHEMBL361072		CHEMBL361072	5.58	0	http://www.openphacts.org/units/Nanomolar	379648	=	1	1	=		Ki	nM		CHEMBL226	Homo sapiens	Adenosine A1 receptor	9606			Ki	nM	UO_0000065		2600.0	2600.0	CHEMBL361072	4.585026652029182	0,0,0,0,0,0,0,0,0,0,0,0,0,0,0,0,0,0,0,0,0,0,0,0,0,1,0,0,0,0,0,0,0,0,0,0,0,0,1,0,0,0,0,0,0,0,0,0,0,0,0,0,1,1,1,0,0,1,0,0,0,0,1,0,0,1,0,0,0,0,0,0,1,0,0,1,0,1,0,1,1,0,1,1,0,1,0,0,0,1,1,1,1,1,1,1,1,1,1,0,0,1,0,0,0,1,1,0,0,1,1,0,0,0,0,0,0,1,0,0,1,1,1,0,1,1,0,1,0,0,0,1,1,1,0,1,0,1,0,1,1,0,1,1,0,1,1,0,1,0,1,1,1,1,0,1,1,1,1,1,1,1,1,1,1,1,0
		1466611		CHEMBL830387	Displacement of [3H]CCPA from recombinant human adenosine A1 receptor expressed in CHO cells	B			BAO_0000192	BAO_0000219	cell-based format	CNc1nc(-c2cnn(Cc3ccccc3)c2)nc2c1ncn2C1O[C@H](CO)[C@@H](O)[C@H]1O			CHEMBL1138752	J Med Chem	2004	[object Object]	CHEMBL359991		CHEMBL359991	5.89	0	http://www.openphacts.org/units/Nanomolar	379665	=	1	1	=		Ki	nM		CHEMBL226	Homo sapiens	Adenosine A1 receptor	9606			Ki	nM	UO_0000065		1300.0	1300.0	CHEMBL359991	4.886056647693163	0,0,0,0,0,0,0,0,0,0,0,0,0,0,0,0,0,0,0,0,0,0,0,0,0,0,0,0,0,0,0,0,0,0,0,0,0,0,1,0,0,0,0,0,0,0,0,0,0,0,0,0,1,1,1,0,0,1,0,0,0,0,1,0,0,1,0,0,0,0,0,0,1,0,0,1,0,1,0,1,1,0,1,1,0,1,0,0,0,1,1,1,1,1,1,1,1,1,1,0,1,1,0,0,0,1,0,0,0,1,1,1,0,0,0,0,0,1,0,0,1,1,1,0,1,1,0,1,0,0,0,1,1,1,0,1,0,1,1,1,1,0,1,1,0,1,1,0,1,0,1,1,1,1,0,1,1,1,1,1,1,1,1,1,1,1,0
		1473560		CHEMBL829685	Displacement of [3H]CHA binding to Adenosine A1 receptor expressed in CHO cells	B			BAO_0000192	BAO_0000219	cell-based format	CCNC(=O)[C@H]1O[C@@H](n2cnc3c(NC(=O)Nc4ccc(S(N)(=O)=O)cc4)ncnc32)[C@H](O)[C@@H]1O			CHEMBL1138800	J Med Chem	2004	[object Object]	CHEMBL265587		CHEMBL265587	7.52	0	http://www.openphacts.org/units/Nanomolar	381082	=	1	1	=		Ki	nM		CHEMBL226	Homo sapiens	Adenosine A1 receptor	9606			Ki	nM	UO_0000065		30.1	30.1	CHEMBL265587	6.521433504406157	0,0,0,0,0,0,0,0,0,0,0,0,0,0,0,0,0,0,0,0,0,0,0,0,0,0,0,0,0,0,0,0,1,1,0,0,0,1,1,0,0,0,0,1,0,0,0,0,0,0,0,1,0,1,1,1,0,1,1,1,1,1,1,0,1,1,0,1,0,1,0,0,1,1,0,1,0,1,0,1,1,1,1,1,1,1,0,0,1,1,0,0,1,0,1,1,1,1,1,0,1,1,1,0,0,1,1,0,0,0,1,0,1,0,1,0,0,1,0,0,1,1,1,0,1,1,0,1,0,0,1,1,0,1,0,1,1,1,0,1,1,0,1,1,0,1,1,0,1,0,1,1,1,1,1,1,1,1,1,1,1,1,1,1,1,1,0
		1473568		CHEMBL829685	Displacement of [3H]CHA binding to Adenosine A1 receptor expressed in CHO cells	B			BAO_0000192	BAO_0000219	cell-based format	CCNC(=O)[C@H]1OC(n2cnc3c(NC(=O)Nc4ccc(S(=O)(=O)N5CCCCC5)cc4)ncnc32)[C@H](O)[C@@H]1O			CHEMBL1138800	J Med Chem	2004	[object Object]	CHEMBL610814		CHEMBL610814	6.12	0	http://www.openphacts.org/units/Nanomolar	381112	=	1	1	=		Ki	nM		CHEMBL226	Homo sapiens	Adenosine A1 receptor	9606			Ki	nM	UO_0000065		750.0	750.0	CHEMBL610814	5.1249387366083	0,0,0,0,0,0,0,0,0,0,0,0,0,0,0,0,0,0,0,0,0,0,0,0,0,0,0,0,0,0,0,0,1,1,0,0,0,1,1,0,0,0,0,1,0,0,0,0,0,0,0,1,0,1,1,1,0,1,1,1,1,1,1,0,1,1,0,1,0,0,0,0,1,1,0,1,0,1,0,1,1,1,1,1,0,1,1,0,1,1,0,0,1,0,1,1,1,1,1,0,1,1,1,0,0,1,1,0,0,0,1,1,1,0,1,0,0,1,1,0,1,1,1,0,1,1,0,1,1,1,1,1,0,1,0,1,1,1,1,1,1,0,1,1,0,1,1,1,1,0,1,1,1,1,1,1,1,1,1,1,1,1,1,1,1,1,0
		1473677		CHEMBL829685	Displacement of [3H]CHA binding to Adenosine A1 receptor expressed in CHO cells	B			BAO_0000192	BAO_0000219	cell-based format	CCNC(=O)[C@H]1OC(n2cnc3c(NC(=O)Nc4ccc(S(=O)(=O)N5CCOCC5)cc4)ncnc32)[C@H](O)[C@@H]1O			CHEMBL1138800	J Med Chem	2004	[object Object]	CHEMBL611089		CHEMBL611089	6.14	0	http://www.openphacts.org/units/Nanomolar	381177	=	1	1	=		Ki	nM		CHEMBL226	Homo sapiens	Adenosine A1 receptor	9606			Ki	nM	UO_0000065		725.0	725.0	CHEMBL611089	5.139661993429006	0,0,0,0,0,0,0,0,0,0,0,0,0,0,0,0,0,0,0,0,0,0,0,0,0,0,0,0,0,0,0,0,1,1,0,0,0,1,1,0,0,0,0,1,0,0,0,0,0,0,0,1,0,1,1,1,0,1,1,1,1,1,1,0,1,1,0,1,0,0,0,0,1,1,0,1,0,1,0,1,1,1,1,1,0,1,1,0,1,1,0,0,1,0,1,1,1,1,1,0,1,1,1,0,0,1,1,0,0,1,1,1,1,0,1,0,0,1,1,0,1,1,1,0,1,1,0,1,1,1,1,1,1,1,0,1,1,1,1,1,1,0,1,1,0,1,1,1,1,0,1,1,1,1,1,1,1,1,1,1,1,1,1,1,1,1,0
		1473682		CHEMBL829685	Displacement of [3H]CHA binding to Adenosine A1 receptor expressed in CHO cells	B			BAO_0000192	BAO_0000219	cell-based format	CCNC(=O)[C@H]1OC(n2cnc3c(NC(=O)Nc4ccc(S(=O)(=O)NCC)cc4)ncnc32)[C@H](O)[C@@H]1O			CHEMBL1138800	J Med Chem	2004	[object Object]	CHEMBL610837		CHEMBL610837	6.60	0	http://www.openphacts.org/units/Nanomolar	381208	=	1	1	=		Ki	nM		CHEMBL226	Homo sapiens	Adenosine A1 receptor	9606			Ki	nM	UO_0000065		250.0	250.0	CHEMBL610837	5.6020599913279625	0,0,0,0,0,0,0,0,0,0,0,0,0,0,0,0,0,0,0,0,0,0,0,0,0,0,0,0,0,0,0,0,1,1,0,0,0,1,1,0,0,0,0,1,0,0,0,0,0,0,0,1,0,1,1,1,0,1,1,1,1,1,1,0,1,1,0,1,0,1,0,0,1,1,0,1,0,1,0,1,1,1,1,1,0,1,0,0,1,1,0,0,1,0,1,1,1,1,1,0,1,1,1,0,0,1,1,0,0,0,1,0,1,0,1,0,0,1,0,0,1,1,1,0,1,1,0,1,0,0,1,1,0,1,0,1,1,1,1,1,1,0,1,1,0,1,1,0,1,1,1,1,1,1,1,1,1,1,1,1,1,1,1,1,1,1,0
		1473687		CHEMBL829685	Displacement of [3H]CHA binding to Adenosine A1 receptor expressed in CHO cells	B			BAO_0000192	BAO_0000219	cell-based format	CCNC(=O)[C@H]1OC(n2cnc3c(NC(=O)Nc4ccc(S(=O)(=O)NCc5ccccc5)cc4)ncnc32)[C@H](O)[C@@H]1O			CHEMBL1138800	J Med Chem	2004	[object Object]	CHEMBL611092		CHEMBL611092	6.52	0	http://www.openphacts.org/units/Nanomolar	381146	=	1	1	=		Ki	nM		CHEMBL226	Homo sapiens	Adenosine A1 receptor	9606			Ki	nM	UO_0000065		300.0	300.0	CHEMBL611092	5.522878745280337	0,0,0,0,0,0,0,0,0,0,0,0,0,0,0,0,0,0,0,0,0,0,0,0,0,0,0,0,0,0,0,0,1,1,0,0,0,1,1,0,0,0,0,1,0,0,0,0,0,0,0,1,0,1,1,1,0,1,1,1,1,1,1,0,1,1,0,1,0,1,0,0,1,1,0,1,0,1,0,1,1,1,1,1,0,1,0,0,1,1,0,0,1,0,1,1,1,1,1,0,1,1,1,0,0,1,1,0,0,0,1,0,1,0,1,0,0,1,0,0,1,1,1,0,1,1,0,1,0,0,1,1,0,1,0,1,1,1,1,1,1,0,1,1,0,1,1,0,1,0,1,1,1,1,1,1,1,1,1,1,1,1,1,1,1,1,0
		1473692		CHEMBL829685	Displacement of [3H]CHA binding to Adenosine A1 receptor expressed in CHO cells	B			BAO_0000192	BAO_0000219	cell-based format	CCCCCNS(=O)(=O)c1ccc(NC(=O)Nc2ncnc3c2ncn3C2O[C@H](C(=O)NCC)[C@@H](O)[C@H]2O)cc1			CHEMBL1138800	J Med Chem	2004	[object Object]	CHEMBL610580		CHEMBL610580	6.35	0	http://www.openphacts.org/units/Nanomolar	381238	=	1	1	=		Ki	nM		CHEMBL226	Homo sapiens	Adenosine A1 receptor	9606			Ki	nM	UO_0000065		445.0	445.0	CHEMBL610580	5.351639989019068	0,0,0,0,0,0,0,0,0,0,0,0,0,0,0,0,0,0,0,0,0,0,0,0,0,0,0,0,0,0,0,0,1,1,0,0,0,1,1,0,0,0,0,1,0,0,0,0,0,0,0,1,0,1,1,1,0,1,1,1,1,1,1,0,1,1,0,1,0,1,0,0,1,1,0,1,0,1,0,1,1,1,1,1,0,1,0,0,1,1,1,1,1,0,1,1,1,1,1,0,1,1,1,0,1,1,1,0,1,0,1,1,1,0,1,1,1,1,1,0,1,1,1,0,1,1,0,1,0,1,1,1,0,1,0,1,1,1,1,1,1,0,1,1,0,1,1,1,1,1,1,1,1,1,1,1,1,1,1,1,1,1,1,1,1,1,0
		1473697		CHEMBL829685	Displacement of [3H]CHA binding to Adenosine A1 receptor expressed in CHO cells	B			BAO_0000192	BAO_0000219	cell-based format	CCNC(=O)[C@H]1OC(n2cnc3c(NC(=O)Nc4ccc(S(=O)(=O)Nc5ccc(OC)cc5)cc4)ncnc32)[C@H](O)[C@@H]1O			CHEMBL1138800	J Med Chem	2004	[object Object]	CHEMBL611090		CHEMBL611090	6.55	0	http://www.openphacts.org/units/Nanomolar	381178	=	1	1	=		Ki	nM		CHEMBL226	Homo sapiens	Adenosine A1 receptor	9606			Ki	nM	UO_0000065		280.0	280.0	CHEMBL611090	5.552841968657781	0,0,0,0,0,0,0,0,0,0,0,0,0,0,0,0,0,0,0,0,0,0,0,0,0,0,0,0,0,0,0,0,1,1,0,0,0,1,1,0,0,0,0,1,0,0,0,0,0,0,0,1,0,1,1,1,0,1,1,1,1,1,1,0,1,1,0,1,0,1,0,0,1,1,0,1,0,1,0,1,1,1,1,1,0,1,0,0,1,1,0,0,1,1,1,1,1,1,1,0,1,1,1,0,0,1,1,0,0,0,1,0,1,1,1,0,0,1,0,0,1,1,1,0,1,1,1,1,0,0,1,1,0,1,0,1,1,1,0,1,1,0,1,1,0,1,1,0,1,1,1,1,1,1,1,1,1,1,1,1,1,1,1,1,1,1,0
		1473702		CHEMBL829685	Displacement of [3H]CHA binding to Adenosine A1 receptor expressed in CHO cells	B			BAO_0000192	BAO_0000219	cell-based format	CCCNS(=O)(=O)c1ccc(NC(=O)Nc2ncnc3c2ncn3C2O[C@H](C(=O)NCC)[C@@H](O)[C@H]2O)cc1			CHEMBL1138800	J Med Chem	2004	[object Object]	CHEMBL611099		CHEMBL611099	6.54	0	http://www.openphacts.org/units/Nanomolar	381266	=	1	1	=		Ki	nM		CHEMBL226	Homo sapiens	Adenosine A1 receptor	9606			Ki	nM	UO_0000065		290.0	290.0	CHEMBL611099	5.5376020021010435	0,0,0,0,0,0,0,0,0,0,0,0,0,0,0,0,0,0,0,0,0,0,0,0,0,0,0,0,0,0,0,0,1,1,0,0,0,1,1,0,0,0,0,1,0,0,0,0,0,0,0,1,0,1,1,1,0,1,1,1,1,1,1,0,1,1,0,1,0,1,0,0,1,1,0,1,0,1,0,1,1,1,1,1,0,1,0,0,1,1,0,0,1,0,1,1,1,1,1,0,1,1,1,0,1,1,1,0,0,0,1,1,1,0,1,1,0,1,1,0,1,1,1,0,1,1,0,1,0,0,1,1,0,1,0,1,1,1,1,1,1,0,1,1,0,1,1,1,1,1,1,1,1,1,1,1,1,1,1,1,1,1,1,1,1,1,0
		1473815		CHEMBL829685	Displacement of [3H]CHA binding to Adenosine A1 receptor expressed in CHO cells	B			BAO_0000192	BAO_0000219	cell-based format	CCNC(=O)[C@H]1OC(n2cnc3c(NC(=O)Nc4ccc(S(=O)(=O)N5CCCC5)cc4)ncnc32)[C@H](O)[C@@H]1O			CHEMBL1138800	J Med Chem	2004	[object Object]	CHEMBL610847		CHEMBL610847	6.16	0	http://www.openphacts.org/units/Nanomolar	381293	=	1	1	=		Ki	nM		CHEMBL226	Homo sapiens	Adenosine A1 receptor	9606			Ki	nM	UO_0000065		700.0	700.0	CHEMBL610847	5.154901959985743	0,0,0,0,0,0,0,0,0,0,0,0,0,0,0,0,0,0,0,0,0,0,0,0,0,0,0,0,0,0,0,0,1,1,0,0,0,1,1,0,0,0,0,1,0,0,0,0,0,0,0,1,0,1,1,1,0,1,1,1,1,1,1,0,1,1,0,1,0,0,0,0,1,1,0,1,0,1,0,1,1,1,1,1,0,1,1,0,1,1,0,0,1,0,1,1,1,1,1,0,1,1,1,0,0,1,1,0,0,0,1,1,1,0,1,0,0,1,1,0,1,1,1,0,1,1,0,1,0,1,1,1,0,1,0,1,1,1,1,1,1,0,1,1,0,1,1,1,1,0,1,1,1,1,1,1,1,1,1,1,1,1,1,1,1,1,0
[truncated: 3,437 more rows]
